# Supplementary material for: Identification of Circular RNAs of Testis and Caput Epididymis and Prediction of Their Potential Functional Roles in Donkeys
Source: Genes (Basel). 2022 Dec 25;14(1):66. doi: 10.3390/genes14010066 (PMC9858477; doi:10.3390/genes14010066)
Supplement: Supplementary file 1 [file genes-14-00066-s001.zip › Supplementary Table S1.xlsx]

## Sheet: Table S1
Supplementary Table S1: The general information of clean data from transcriptome sequencing.
Sample ID	ReadSum	BaseSum	GC(%)	Q20(%)	Q30(%)
caput-1	34622162	10386648600	0.5105	0.9794	0.9394
caput-2	34559632	10367889600	0.4874	0.9776	0.9348
caput-3	31296838	9389051400	0.4793	0.9803	0.9396
testis-1	34079424	10223827200	0.5053	0.9791	0.9389
testis-2	37575112	11272533600	0.5075	0.9787	0.9379
testis-3	33393200	10017960000	0.5112	0.9784	0.9357
