# Supplementary material for: Identification of Circular RNAs of Testis and Caput Epididymis and Prediction of Their Potential Functional Roles in Donkeys
Source: Genes (Basel). 2022 Dec 25;14(1):66. doi: 10.3390/genes14010066 (PMC9858477; doi:10.3390/genes14010066)
Supplement: Supplementary file 1 [file genes-14-00066-s001.zip › Supplementary Table S10.xlsx]

## Sheet: Table S10
Supplementary Table S10: The GO annotation terms and KEGG pathway analysis for the up_regulated expressed circRNA' host genes.
GO Terms	ID	Input number	Background number	P-Value	Corrected P-Value	Input
protein binding	GO:0005515	422	11779	2.95599e-67	9.73702e-64	SMARCC1|PSPC1|HIPK1|ANKIB1|SQLE|DLG1|CDC73|TAF1B|KMT5B|ZC3H13|USP32|MEMO1|MEI4|DUS2|DHX9|LARP7|CEP83|FAM172A|TEX9|DDX43|DDX42|PTEN|PIWIL2|EVL|ELAVL2|DTL|ATP6V1H|DENND4A|XPO1|ZNF451|XPO6|CCDC148|PAICS|JAK2|ARMH3|SENP6|CSGALNACT2|DNAJC1|ATAD2|KLHL24|SELENOS|SESN1|POLQ|STIM1|TLE4|POLE|REL|NDUFAF2|FH|POLN|DCTN4|NCOA1|KNTC1|SMC4|SMC6|SETX|RIMS1|RIMS2|PEX1|TBPL1|SS18|CCNYL1|SRPK2|NIPSNAP2|RIOK1|KCTD19|…
cytosol	GO:0005829	246	5095	6.84911e-53	1.12805e-49	HECTD2|UBE2Q2|ZRANB1|TASOR2|AHCTF1|PPP4R4|LYPLA1|FCHO2|FBXO15|RAPGEF6|AGBL4|PPIL4|TNRC6B|KIFAP3|ARHGAP35|UBR1|SESN1|DLG1|BRWD1|CDC73|WWC2|GRK4|WWP1|CCDC91|USP32|MEMO1|BDP1|WDR62|CUL5|DUS2|DHX9|FNTA|C2CD5|LARP7|COG2|WNK1|CNOT6|PTPN4|OSBPL8|CSNK1G1|IQCG|KLHL3|CEP83|USP34|PDE8A|USP37|OSBPL11|PTPN12|DDX42|HIPK1|LMLN|RUNX2|PTEN|TPX2|CEP70|LACTB|TNRC6C|CNOT4|GBF1|KDM5A|KDM5B|NFATC2|EVL|RAPGEF2|DTL|DOCK…
nucleus	GO:0005634	245	5208	1.1993e-50	1.31683e-47	BPTF|SMARCC1|ZRANB1|ZNF451|KMT5B|FAM172A|PSPC1|HIPK1|RNF17|PPIL4|SRSF12|ARHGAP35|HSF5|RREB1|DLG1|PNPT1|TPX2|SLTM|CDC73|RAD51C|AHCTF1|BCLAF1|CEP350|PHC3|BDP1|WDR62|RALGAPA1|YAF2|ZPBP2|DHX9|TDRD9|IDH3A|CENPJ|LARP7|SPAG6|SUB1|CAMTA1|SCCPDH|CSNK1G1|MACROD2|MCMDC2|MIPOL1|SETD2|USP34|TESK2|USP37|UBE2Q2|PCGF5|MTCH2|RBM46|RFX4|PTPN12|DDX42|ATF7IP2|GSK3B|SPEN|PTEN|AKT3|PIWIL2|TIAL1|CNOT4|KDM5A|KDM5B|VPS72…
nucleoplasm	GO:0005654	196	3630	2.41936e-47	1.99235e-44	BPTF|SMARCC1|ZRANB1|TASOR2|AHCTF1|KMT5B|PSPC1|HIPK1|PPIL4|TNRC6B|SRSF12|SESN1|SPIDR|TPX2|CDC73|WAPL|SOX6|KANSL3|BCLAF1|TAF1B|PCF11|TAF4B|PHC3|BDP1|YAF2|DHX9|CENPJ|LARP7|NR2C1|MACROD2|THOC2|SETD3|SETD2|TESK2|USP37|OSBPL11|PCGF5|SLTM|PTPN12|DDX42|GSK3B|SPEN|PTEN|TIAL1|TNRC6C|ELP4|KDM5A|KDM5B|VPS72|NFATC2|ELAVL2|INTS2|QSOX2|PHF21A|KHDRBS3|HABP4|DEK|CCAR1|ARID4B|ZZZ3|XPO1|MPHOSPH8|KANSL1|NIN|XPO6|ZNF…
cytoplasm	GO:0005737	206	4624	6.26887e-38	4.12993e-35	BPTF|DNAH14|SMARCC1|ZRANB1|KLHL24|PPP4R4|LYPLA1|PSPC1|FCHO2|HIPK1|RNF17|RAPGEF2|SRSF12|ANKIB1|BBOF1|SETD3|RANBP17|RREB1|DLG1|CEP128|WAPL|WWP1|EML6|BCLAF1|EML4|CEP126|PCF11|TAF4B|NDUFA10|CEP350|BDP1|MTMR6|RALGAPA1|DUS2|DHX9|TDRD9|SPEF2|FNTA|PRPSAP2|TDRD1|WNK1|BOLL|CSNK1G1|IQCG|LMNTD1|TTC23L|UBR1|TESK2|RBM44|PTPN12|KIF27|DDX42|LMLN|UBTD2|PTEN|AKT3|PIWIL2|TIAL1|ELP4|CCDC81|XPNPEP3|TASP1|NFATC2|EVL|I…
ATP binding	GO:0005524	91	1463	4.2973e-25	2.35922e-22	DNAH14|UBE2Q2|DNAH10|HIPK1|AKT3|GRK4|TEX14|DHX9|TDRD9|WNK1|CSNK1G1|MCMDC2|TESK2|CARS2|KIF27|DDX42|GSK3B|RUNX2|PTEN|DDX43|TTLL5|HELQ|ATP2A2|HELZ|TDRD12|NEK10|ATP7B|DDX4|PANK3|NEK1|GK5|PAICS|JAK2|SMC1B|HSPA4L|DYNC2H1|GPHN|DNAH2|UBE2K|DNAH7|DNAH8|ATAD2|MOK|STK31|ERCC6L2|STK33|HLTF|ACTR2|POLQ|EPHA6|KIF14|SMC6|CDKL4|SMC4|CNKSR2|HFM1|MAPK1|MAPK8|SETX|HELLS|TGFBR1|FER|RAD51C|TAOK1|SRPK2|RIOK1|EIF2AK4|MY…
centrosome	GO:0005813	46	506	7.78444e-19	3.66314e-16	CEP85L|SDCCAG8|DTL|AHI1|CTDP1|CTNNB1|SLAIN2|RAPGEF6|KIFAP3|TBC1D31|NDC80|DCTN4|IFT80|NEK1|PSEN1|CEP126|CCDC14|CCDC15|CLIP1|WDR62|EYA3|TTLL5|DHX9|CCDC38|CENPJ|HOOK1|CEP192|SASS6|NIN|CEP350|PCGF5|CNTLN|CEP170|HMBOX1|SLC16A1|CSPP1|IFT81|HIPK1|ROCK2|GSK3B|CDC27|ERCC6L2|CEP70|TUBGCP3|CCDC81|SLF1
spermatogenesis	GO:0007283	39	404	5.90355e-17	2.43079e-14	PIWIL2|CLOCK|TEX15|MROH2B|MSH4|MYBL1|TDRD12|ARID4B|HERPUD2|SHCBP1L|MOV10L1|IFT81|LARP7|TAF4B|CATSPERB|BRDT|SETX|MEI4|TXNRD3|TDRD9|SPEF2|TCFL5|TDRD1|BOLL|CCNYL1|MCMDC2|CATSPERD|HORMAD1|RAD51C|TESK2|SYCP1|CFAP54|KDM5A|DDX4|MGAT4D|CNBD2|CREM|CALR3|SPATA6	39个基因产生了多少个环状RNA，是否有很特别的基因
RNA binding	GO:0003723	73	1366	7.92088e-17	2.89904e-14	MORC3|CCAR1|ELAVL2|LARP1B|ROCK2|PNPT1|SRSF12|PSPC1|KHDRBS3|HELZ|HABP4|DEK|PPIL4|TNRC6B|UPF2|CPSF6|CPSF3|PRPF6|XPO1|DDX17|GTF2E2|MOV10L1|SUB1|CDK13|UHMK1|SON|NECTIN3|ZC3H13|PCBP3|CPEB3|FIP1L1|EIF4B|SETX|RIMS1|CNOT4|DHX9|TDRD9|ZNF326|EXD1|MYEF2|LARP7|RTN4|IMMT|CNOT6|DDX4|ZNF346|GPATCH8|CPEB2|TRMT1L|PAPOLA|SRPK2|STAU1|CSTF3|ZGRF1|RBM44|BCLAF1|RBM46|SLTM|DDX43|DDX42|NSUN7|HBP1|SPEN|PTEN|RC3H2|G3BP1|S…
DNA binding	GO:0003677	60	1209	1.06092e-12	3.49466e-10	NFATC2|HELQ|CLOCK|MSH2|PHF21A|DNAJB6|POLE|DEK|GTF2A1|SMC1B|POU2F1|POLN|SOX6|RERE|GTF2E2|NCOA1|RAD54B|TIPIN|RAD51C|HMGXB4|ASXL2|TAF4B|SON|GTF2A1L|PHC3|ZNF644|SETX|FANCI|ARHGAP35|DHX9|ZNF326|ZZZ3|TCFL5|MSH4|YAF2|MLLT10|AGFG1|NR2C1|ZFAT|SYCP2|SYCP1|PEX1|BCLAF1|TOPBP1|AHCTF1|PALB2|DNAJC1|LCORL|NUP153|ERCC6L2|RC3H2|G3BP1|CREM|TIAL1|KAT6B|HLTF|VPS72|KDM5A|KDM5B|DENND4A
metal ion binding	GO:0046872	89	2298	2.04671e-12	6.12897e-10	BPTF|RNF17|ZRANB1|KMT5B|ANKIB1|RREB1|ZC3H13|YAF2|DHX9|TDRD1|BAZ1A|GPATCH8|SETD2|TRMT1L|PDE8A|TESK2|PCGF5|OVCH2|LMLN|RNF216|PHF21A|HELZ|RC3H2|THAP10|NEK10|PPM1E|NEK1|ZNF609|RNF130|JAK2|JMJD1C|ASXL2|TTC3|MLLT10|PHF24|ZFAT|CSGALNACT2|APLF|GPHN|PEX1|ZNRF2|CDC14B|ZC3H6|MOK|NSD2|CDKAL1|AGFG1|PIWIL2|ZNF330|CARS2|MOB3A|CNKSR2|INTS12|PDE3B|NECTIN3|SLC8A3|RIMS1|RIMS2|TGFBR1|ZNF326|PHACTR1|FBXO43|PLEKHM3|TA…
regulation of transcription by RNA polymerase II	GO:0006357	42	751	1.0095e-10	2.77106e-08	BPTF|KDM1A|SMARCC1|HSF5|CLOCK|RCOR3|DEK|SLTM|ARID4B|ELF2|THAP10|ZZZ3|RERE|AHCTF1|SUB1|ZNF609|MED12L|MED13|JMJD1C|BRWD1|DHX9|LCORL|TIAL1|MYEF2|DDX17|ZC3H6|BAZ1A|NR2C1|ZEB1|PCGF5|ETV7|MED13L|ZNFX1|CDC14B|ATAD2|RUNX2|RFX4|PRDM2|ELP4|TFDP2|KDM5B|ATF2
microtubule	GO:0005874	26	305	1.19261e-10	3.02189e-08	DNAH14|STIM1|DNAH10|CSPP1|KIF14|MAP7|LRRC49|DLG1|PTPN20|DYNC2H1|EML6|EML4|CLIP1|SLC8A3|TTLL5|CENPJ|SPAG6|HOOK1|KIF18A|TPX2|DCDC1|DNAH2|DNAH7|CEP170|DNAH8|KIF27
male meiotic nuclear division	GO:0007140	10	24	1.58181e-10	3.72177e-08	MEIOB|TDRD9|TEX15|TEX14|KIF18A|DDX4|SPDYA|BRDT|TDRD12|SYCP2
chromatin binding	GO:0003682	31	443	2.01269e-10	4.41986e-08	KDM1A|NFATC2|POLQ|MEIOB|KMT5B|MSH2|PHF21A|PRKAA2|TLE4|CTNNB1|POLE|EZH2|REL|RERE|MPHOSPH8|TRIM37|NCOA1|ASXL2|PRIMPOL|HELLS|PHC3|JARID2|MLLT10|ZEB1|NFIA|ATAD2|RUNX2|NSD1|NSD2|TASOR|ATF2
protein phosphorylation	GO:0006468	31	451	3.03234e-10	6.24283e-08	MORC3|TEX14|PRKAA2|LATS2|HIPK1|AKT3|PHKB|NEK10|FNIP2|NEK1|CDK12|CDKL4|GRK4|CNKSR2|MAPK1|JAK2|MAPK8|TGFBR1|ULK4|WNK1|FER|TAOK1|TESK2|SRPK2|RIOK1|EIF2AK4|ROCK2|GSK3B|MOK|STK31|CDK13
membrane	GO:0016020	77	2075	4.90847e-10	9.51088e-08	CPT1A|EVL|SGMS1|ITCH|RECK|MSH2|HELZ|KIF14|AKT3|EML4|RAPGEF2|IMMT|CPSF6|NDC80|AP2B1|DHX9|PRPF6|XPO1|DDX17|ATP2A2|CAND1|DYM|EEA1|PSEN1|DNAJB6|ESYT2|PDE3B|PAICS|NBEA|MED13|HSDL2|DNAJB14|MTMR6|SLC8A3|ATP7B|NBAS|CNOT6|FANCI|PLPP1|INTS2|DNAJC1|WNK1|STAU1|DNAJC5B|PIGK|CCDC91|PIGN|SCCPDH|OSBPL8|UNC13B|ANKS1B|USP32|CSGALNACT2|CEP350|LRBA|BBS9|CTNNB1|MTCH2|BTF3|SLC16A1|LYST|ANKFY1|DDX42|MAN1A2|MYO6|LMLN|NU…
transcription coactivator activity	GO:0003713	22	248	1.61349e-09	2.95269e-07	SMARCC1|CTNNB1|CCAR1|SUPT3H|PRPF6|RERE|DDX17|NCOA1|SUB1|MED12L|GTF2A1L|MED13|BRDT|YAF2|DHX9|CENPJ|IL31RA|NUP98|TRIP11|SETD3|WBP2NL|KDM5A
positive regulation of transcription by RNA polymerase II	GO:0045944	51	1159	2.93055e-09	5.08065e-07	BPTF|KDM1A|NFATC2|SMARCC1|HDAC4|CLOCK|AHI1|MYO6|CTNNB1|TFDP2|WASL|REL|MYBL1|ARID4B|SOX6|RREB1|DDX17|NCOA1|CDK12|CDK13|ZNF609|BCLAF1|MED13|CAMTA1|PRPF6|SETX|DCAF6|DHX9|RBL1|TBPL1|MLLT10|SS18|SETD3|ZFAT|ZEB1|HLTF|ASXL2|NFIA|PCGF5|RFX4|CDC14B|ATAD2|RUNX2|CREM|PRDM2|KAT6B|EFCAB7|POU2F1|ATF1|ACTR2|ATF2
homologous chromosome pairing at meiosis	GO:0007129	9	25	3.75824e-09	6.18982e-07	MEIOB|SPATA22|MSH4|RNF212B|TERB1|TEX15|ANKRD31|MEI4|SYCP1
cilium assembly	GO:0060271	19	194	4.74139e-09	7.43721e-07	BBS9|ARL13B|AHI1|CENPJ|IFT80|NEK1|RFX4|CFAP54|KIF27|IFT81|CFAP43|SPAG16|CEP126|TBC1D32|CFAP70|CEP83|CFAP52|DYNC2H1|ACTR2
cell division	GO:0051301	25	346	6.29446e-09	9.42452e-07	AHCTF1|WAPL|TEX14|CTDP1|KIF14|LATS2|WASL|NDC80|TPX2|NEK1|DCDC1|KNTC1|SMC4|SKA2|TTC28|KNL1|SYCP1|HELLS|CENPJ|CDC25C|SYCP2|USP37|CDC27|TIPIN|LMLN
multicellular organism development	GO:0007275	29	462	7.71835e-09	1.1054e-06	RNF17|PIWIL2|EPHA6|DPY19L2|TDRD12|RREB1|DDX4|SPDYA|CDK13|ZC3H13|PHC3|DIP2A|TXNRD3|EYA3|HELLS|TDRD9|TCFL5|TDRD1|HOOK1|BOLL|CATSPERD|MOV10L1|CATSPERB|PEX1|G2E3|GRIN2B|CREM|SPATA6|AGFG1
protein serine/threonine kinase activity	GO:0004674	25	357	1.12643e-08	1.54603e-06	PRKAA2|LATS2|HIPK1|AKT3|NEK10|NEK1|UHMK1|CNKSR2|MAPK1|MAPK8|ULK2|TGFBR1|ULK4|WNK1|CSNK1G1|TAOK1|TESK2|SRPK2|RIOK1|EIF2AK4|ROCK2|GSK3B|MOK|STK31|STK33
Golgi apparatus	GO:0005794	45	1002	1.44845e-08	1.90847e-06	CTTN|AGBL4|CLEC16A|PRKAA2|UHMK1|HABP4|AP3S1|KIFAP3|DENND4C|USP32|CCDC186|DLG1|CAND1|CDK13|PSEN1|TBC1D5|PDE3B|DYM|MAPK1|TRAPPC11|SIPA1L3|ATP7B|VPS13A|SPEF2|TTC3|OSBPL11|CCDC91|PLEKHM3|UNC13B|GOLM1|TRIP11|CEP83|DYNC2H1|MAN1A2|CAMKMT|LRBA|G2E3|GBF1|MYO6|ATL1|PRDM2|GKAP1|QSOX2|ATF1|PICALM
axoneme	GO:0005930	14	105	1.52482e-08	1.93183e-06	DNAH2|ARL13B|DNAH10|CFAP61|SPAG6|CFAP54|DNAH8|CFAP43|SPAG16|KIFAP3|CFAP70|CFAP91|SPATA7|DYNC2H1
gene silencing by RNA	GO:0031047	9	31	1.79028e-08	2.18415e-06	FAM172A|DDX17|TDRD9|PIWIL2|TDRD1|DDX4|TNRC6B|EXD1|TDRD12
nuclear speck	GO:0016607	26	400	2.37966e-08	2.7995e-06	HDAC4|PSPC1|PRKAA2|SMC4|HABP4|HIPK1|SRSF12|CPSF6|SON|PRPF6|DDX17|GTF2E2|CDK12|CDK13|BCLAF1|SMC6|ZC3H13|RREB1|TRIP11|CDC25C|THOC2|SRPK2|DDX42|HBP1|SPEN|VPS72
piRNA metabolic process	GO:0034587	7	15	5.13799e-08	5.83605e-06	TDRD9|PIWIL2|TDRD1|DDX4|EXD1|TDRD12|MOV10L1
rhythmic process	GO:0048511	11	66	7.03573e-08	7.72523e-06	DHX9|PIWIL2|DTL|BTRC|PSPC1|PRKAA2|ROCK2|EZH2|CREM|MAPK8|KDM5B
protein kinase binding	GO:0019901	27	461	9.56272e-08	1.01612e-05	PTK2|HDAC4|TEX14|MSH2|CTNNB1|RB1CC1|DLG1|TPX2|CDK12|CDK13|CNKSR2|NBEA|JAK2|LYST|CENPJ|IL31RA|CDC25C|WNK1|CCNYL1|USP37|KIF14|LRBA|CNTLN|GSK3B|SPDYA|ERCC6L2|ATF2
chromosome	GO:0005694	14	127	1.32706e-07	1.36604e-05	MEIOB|HORMAD1|TOPBP1|POLQ|CLOCK|SPATA22|CDK13|ESCO1|DTL|CDK12|HORMAD2|FH|SETD2|WAPL
protein ubiquitination	GO:0016567	27	486	2.57961e-07	2.57492e-05	KLHL24|UBE2Q2|ITCH|WWP1|DCAF10|FBXO4|HECTD4|CAND1|CDC73|SELENOS|TULP4|RNF130|CUL5|CNOT4|FBXO43|HERC3|KLHL3|UBR1|UCHL3|UBE2K|G2E3|CDC27|RNF169|BTRC|SAE1|DCAF6|HLTF
cell differentiation	GO:0030154	30	596	4.15159e-07	4.02216e-05	PTK2|TEX15|MROH2B|MYBL1|TDRD12|ELF2|SHCBP1L|CAND1|LARP7|JAK2|ABCB5|BRDT|TXNRD3|EYA3|TDRD9|RBL1|TCFL5|BOLL|NR2C1|FER|CATSPERB|SRPK2|ETV7|CFAP54|DDX4|MGAT4D|CREM|CALR3|SPATA6|POU2F1
cilium	GO:0005929	17	212	4.31791e-07	4.06377e-05	TTLL5|ARL13B|BBS9|IFT80|IFT81|KIF27|AHI1|DNAH14|MOK|TBC1D32|KIFAP3|TRIP11|EFCAB7|DYNC2H1|RAB14|CATSPERB|DNAH7
microtubule-based movement	GO:0007018	11	81	4.50489e-07	4.12198e-05	DNAH14|DNAH2|DNAH10|DNAH7|ACTR10|DNAH8|KIF18A|KIF14|KIFAP3|DYNC2H1|KIF27
meiotic cell cycle	GO:0051321	10	65	5.37448e-07	4.64995e-05	WBP2NL|SMC1B|FBXO43|TUBGCP3|TDRD1|BOLL|EXD1|HORMAD2|HORMAD1|PIWIL2
centriole	GO:0005814	14	144	5.41151e-07	4.64995e-05	CEP128|CENPJ|NIN|CEP170|SDCCAG8|AHI1|CEP192|AGBL4|SASS6|WDR62|CEP83|TUBGCP3|CEP350|CNTLN
protein kinase activity	GO:0004672	17	216	5.5054e-07	4.64995e-05	TGFBR1|PTK2|NEK1|CDK12|CDK13|PRKAA2|EIF2AK4|CNKSR2|MOK|WNK1|AKT3|JAK2|TEX14|GSK3B|NEK10|TAOK1|TESK2
male meiosis I	GO:0007141	7	24	6.94368e-07	5.71812e-05	MEIOB|TDRD9|DDX4|BRDT|MYBL1|MOV10L1|RAD51C
synaptonemal complex	GO:0000795	7	25	8.75882e-07	7.03697e-05	SYCP2|MSH4|RNF212B|HORMAD2|HORMAD1|WAPL|SYCP1
negative regulation of transcription by RNA polymerase II	GO:0000122	36	832	9.44024e-07	7.40384e-05	BPTF|KDM1A|NFATC2|HDAC4|PHF21A|CPEB3|TLE4|CTNNB1|EZH2|REL|VPS72|SOX6|RREB1|DLG1|FNIP2|TRIM37|CDC73|WWC2|PSEN1|PCBP3|XPO1|RBL1|TCFL5|JARID2|NR2C1|ZEB1|NFIA|ETV7|HMBOX1|HBP1|CREM|PRDM2|NSD1|NSD2|KDM5A|ATF2
positive regulation of transcription, DNA-templated	GO:0045893	28	556	9.96123e-07	7.63077e-05	TASP1|NFATC2|SMARCC1|HDAC4|CLOCK|CTNNB1|MYBL1|ELF2|RREB1|NCOA1|PSEN1|SUPT3H|MAPK1|YAF2|TGFBR1|IL31RA|SS18|SETD3|MED13|WBP2NL|HMBOX1|BTRC|ATAD2|RUNX2|NSD1|KAT6B|KDM5A|PICALM
ribonucleoprotein complex	GO:1990904	14	156	1.30868e-06	9.73561e-05	XPO1|DHX9|NFATC2|MYEF2|ELAVL2|LARP7|PTEN|TDRD1|NUP98|DDX17|G3BP1|SECISBP2|TIAL1|CPSF6
P granule	GO:0043186	6	16	1.33159e-06	9.73561e-05	PIWIL2|TDRD1|HELZ|DDX4|EXD1|MOV10L1
dynein light intermediate chain binding	GO:0051959	7	27	1.35956e-06	9.73561e-05	DNAH14|DNAH2|DNAH10|DNAH7|DNAH8|HOOK1|DYNC2H1
RNA helicase activity	GO:0003724	10	74	1.56272e-06	0.000109523	DHX9|TDRD9|RAD54B|DDX17|DDX43|DDX42|DDX4|G3BP1|TDRD12|MOV10L1
ubiquitin-dependent protein catabolic process	GO:0006511	19	292	1.78099e-06	0.000122221	UBE2K|BTRC|ITCH|TTC3|DTL|CDC27|UBE3C|WWP1|USP40|RNF130|KLHL3|USP15|ANKIB1|CUL5|USP32|CNOT4|USP34|UCHL3|USP37
intracellular membrane-bounded organelle	GO:0043231	34	788	2.00443e-06	0.000134747	CTTN|ZRANB1|ITCH|CLOCK|CTDP1|AP3S1|DENND4C|SQLE|ENTHD1|XPO1|RAD51C|TBC1D5|PLCH1|PTK2|RAB14|MFSD8|ZNF326|STAG1|NUP98|LIPJ|OSBPL8|ANKS1B|AGTPBP1|OSBPL11|MANBA|TOPBP1|G2E3|SLC16A1|ANKFY1|KANSL3|RC3H2|AGFG1|PICALM|POU2F1
GTPase activator activity	GO:0005096	18	268	2.18148e-06	0.000143716	SIPA1L3|ARAP2|ECT2|ARHGAP35|TBC1D22A|TBC1D5|AGFG1|FAM13B|TBC1D19|MYO9A|RAPGEF2|TBC1D12|ARHGAP5|USP6NL|RASA3|RALGAPA1|RASA2|TBC1D15
ATP-dependent microtubule motor activity, minus-end-directed	GO:0008569	6	18	2.33409e-06	0.000150755	DNAH14|DNAH2|DNAH10|DNAH7|DNAH8|DYNC2H1
spindle pole	GO:0000922	12	121	2.87158e-06	0.000178552	CEP128|TPX2|NIN|TOPBP1|CSPP1|KNTC1|CTDP1|CTNNB1|LATS2|TTC28|WDR62|DCTN4
viral process	GO:0016032	24	456	2.87287e-06	0.000178552	MORC3|TRAM1|KHDRBS3|CTNNB1|CLGN|DLG1|NUP153|CDK13|MAPK1|DNAJB14|CUL5|XPO1|RBL1|NUP98|CDC25C|USP15|SETD2|WAPL|STAU1|BTRC|SPEN|G3BP1|RNF216|GBF1
DNA methylation involved in gamete generation	GO:0043046	6	20	3.87956e-06	0.000236653	TDRD9|PIWIL2|TDRD1|DDX4|TDRD12|MOV10L1
regulation of circadian rhythm	GO:0042752	9	65	4.34737e-06	0.000260368	CLOCK|BTRC|PSPC1|PRKAA2|ROCK2|GSK3B|EZH2|CREM|MAPK8
ciliary basal body	GO:0036064	13	151	4.74261e-06	0.000278967	AGBL4|IFT80|SDCCAG8|IFT81|RAB28|AHI1|PTK2|ARHGAP35|KIFAP3|CFAP70|BBOF1|SPATA7|CENPJ
ephrin receptor signaling pathway	GO:0048013	10	86	5.3278e-06	0.000307891	PTK2|EPHA6|PSEN1|ROCK2|AP2B1|GRIN2B|SS18|WASL|ANKS1B|ACTR2
ubiquitin-protein transferase activity	GO:0004842	16	233	6.08875e-06	0.000345799	HECTD2|UBE2K|UBE2Q2|ITCH|TTC3|G2E3|HECTD4|DTL|TRIM37|RNF130|HERC3|FBXO4|WWP1|CUL5|BTRC|CNOT4
DNA-binding transcription factor activity, RNA polymerase II-specific	GO:0000981	35	874	6.80365e-06	0.000379851	NFATC2|HSF5|CLOCK|TLE4|RCOR3|REL|MYBL1|THAP10|ELF2|SOX6|RERE|NCOA1|AHCTF1|CAMTA1|POU2F1|LCORL|ZZZ3|MYEF2|TCFL5|ZC3H6|NR2C1|ZEB1|NFIA|ETV7|HMBOX1|RFX4|ZNFX1|CDC14B|HBP1|RUNX2|CREM|PRDM2|NSD2|TFDP2|ATF2
microtubule cytoskeleton organization	GO:0000226	12	133	7.04279e-06	0.000386649	TTLL5|TBCEL|ULK4|DOCK7|EML4|SON|SS18|PTK2|FER|MAP7|SPATA7|TAOK1
peptidyl-serine phosphorylation	GO:0018105	13	161	9.04064e-06	0.0004865	MORC3|TGFBR1|WNK1|UHMK1|ROCK2|GSK3B|AKT3|LATS2|HIPK1|CSNK1G1|MAPK1|MAPK8|SRPK2
transcription by RNA polymerase II	GO:0006366	14	187	9.24673e-06	0.0004865	TBPL1|ETV7|TCFL5|CDC73|TAF4B|CTDP1|GTF2A1L|DEK|GTF2A1|GTF2E2|TRIP11|SUPT3H|LCORL|RREB1
intracellular protein transport	GO:0006886	17	273	1.05836e-05	0.000544725	AP2B1|ARFIP1|CTTN|VPS26A|RAB28|TBC1D22A|TBC1D5|RIMS1|AP3S1|TBC1D12|SNX13|USP6NL|MYO6|ARL5A|RAB14|RIMS2|TBC1D15
integrator complex	GO:0032039	6	25	1.15487e-05	0.000576387	INTS2|INTS8|INTS12|INTS9|ZNF609|INTS14
dynein complex	GO:0030286	6	25	1.15487e-05	0.000576387	DNAH14|DNAH2|DNAH10|DNAH7|DNAH8|DYNC2H1
centriolar satellite	GO:0034451	10	95	1.18993e-05	0.000585018	BBS9|PTPN20|C2CD5|SDCCAG8|NEK1|FNIP2|CCDC14|LATS2|SASS6|WDR62
cellular response to DNA damage stimulus	GO:0006974	16	248	1.26688e-05	0.000597927	SPIDR|NFATC2|TOPBP1|POLQ|DTL|SPDYA|RNF169|PSEN1|APLF|MAPK1|MACROD2|SMC6|SETX|TAOK1|SLF1|ATF2
intracellular signal transduction	GO:0035556	20	369	1.27048e-05	0.000597927	TGFBR1|MYO9A|ECT2|LATS2|PSEN1|WNK1|PRKAA2|CNKSR2|MOK|SS18|AKT3|JAK2|RAPGEF2|FER|UNC13B|MAPK8|GSK3B|DCDC1|MAPK1|SRPK2
positive regulation of GTPase activity	GO:0043547	18	307	1.27064e-05	0.000597927	SNX13|ARAP2|ECT2|ARHGAP35|RASA2|AGFG1|GSK3B|RAPGEF6|EZH2|MYO9A|RAPGEF2|FAM13B|ARHGAP5|USP6NL|TBC1D19|SIPA1L3|PICALM|RASA3
negative regulation of transcription, DNA-templated	GO:0045892	25	536	1.31071e-05	0.000608094	KDM1A|HDAC4|CLOCK|PSPC1|BCLAF1|RCOR3|EZH2|SOX6|MPHOSPH8|WWP1|DNAJB6|PHC3|YAF2|RUNX2|JARID2|ZEB1|CTNNB1|HMBOX1|BTRC|ZC3H6|SPEN|KAT6B|TFDP2|KDM5B|POU2F1
mRNA binding	GO:0003729	14	200	1.87438e-05	0.000845784	SPEN|MYEF2|PIWIL2|DHX9|NUP98|CSTF3|KHDRBS3|PCF11|RC3H2|G3BP1|PCBP3|THOC2|CPSF6|RBM46
sperm flagellum	GO:0036126	8	60	1.90095e-05	0.000846178	DNAH2|WBP2NL|SPEF2|DNAH8|SPAG16|IQCG|CFAP70|MROH2B
double-strand break repair via homologous recombination	GO:0000724	9	82	2.39195e-05	0.00104248	SPIDR|HELQ|RAD54B|POLQ|MEIOB|PALB2|POLN|RAD51C|RMI1
pi-body	GO:0071546	4	7	2.40523e-05	0.00104248	DDX4|TDRD1|MOV10L1|PIWIL2
motile cilium	GO:0031514	10	104	2.45194e-05	0.00104892	DNAH2|ARL13B|IFT81|CFAP61|CFAP43|CFAP52|IQCG|CFAP91|DYNC2H1|CFAP206
mitochondrion	GO:0005739	43	1258	2.66975e-05	0.00111318	TUSC3|PNPT1|JARID2|MRPS16|NDUFAF2|FH|MICU1|ATP7B|IDH3A|PPM1E|BCL2L13|PTEN|RAD51C|PSEN1|GK5|PCF11|MAPK1|NDUFA10|MAPK8|TXNRD3|CPT1A|IMMT|SCCPDH|ABHD8|SLC25A24|USP15|IMMP1L|AGTPBP1|HSDL2|NIPSNAP2|TRAFD1|MTCH2|GBF1|GSK3B|MFF|ERCC6L2|SECISBP2|LACTB|CFAP91|SERAC1|SPATA7|TFDP2|XPNPEP3
dynein intermediate chain binding	GO:0045505	6	30	2.84415e-05	0.00117108	DNAH14|DNAH2|DNAH10|DNAH7|DNAH8|DYNC2H1
nuclear membrane	GO:0031965	15	237	2.89169e-05	0.00117595	XPO1|NUP153|INTS2|AHCTF1|QSOX2|LYPLA1|PSEN1|NUP98|MYO6|DNAJC1|SPEN|OSBPL8|DNAJB14|RB1CC1|DTL
microtubule cytoskeleton	GO:0015630	12	158	3.48388e-05	0.0013995	TPX2|SPAG6|LYST|KIF18A|SLAIN2|CLIP1|FER|MAP7|KIFAP3|SPATA7|TAOK1|SEPTIN14
positive regulation of cell population proliferation	GO:0008284	23	501	3.63034e-05	0.00144026	PTK2|HDAC4|KIF14|HIPK1|EZH2|CCAR1|HPSE2|ALDH1A2|DLG1|TIPIN|SPDYA|CDK13|CNOT6|TGFBR1|IL31RA|PTEN|FER|SRPK2|RTKN2|RUNX2|SSR1|TIAL1|ATF1
kinetochore	GO:0000776	9	87	3.67279e-05	0.00144026	XPO1|NUP98|TEX14|PSEN1|KIF18A|PINX1|CLIP1|NDC80|DCTN4
presynaptic membrane	GO:0042734	8	67	3.91296e-05	0.00151639	NPTN|IL31RA|ZNRF2|CTNNB1|UNC13B|RIMS2|RIMS1|PICALM
axon	GO:0030424	17	310	4.85849e-05	0.00186091	KLHL24|FZD3|NPTN|IL31RA|PRKAA2|PSEN1|UHMK1|ATL1|GSK3B|DOCK7|NECTIN3|MAPK1|MAP7|SLC8A3|SPG11|SETX|MAPK8
snRNA transcription by RNA polymerase II	GO:0042795	8	70	5.20295e-05	0.00196994	INTS2|GTF2E2|INTS14|INTS9|INTS8|GTF2A1|INTS12|POU2F1
cell cortex	GO:0005938	11	142	6.20121e-05	0.00231223	DENND2B|CTTN|C2CD5|ECT2|GRK4|MYO6|CTNNB1|PTK2|FER|PSEN1|DCTN4
endoplasmic reticulum	GO:0005783	36	1018	6.24737e-05	0.00231223	STIM1|SGMS1|ATP2A2|LYPLA1|ATR|ATP11B|KIFAP3|ARHGAP5|SQLE|DLG1|SCAPER|SSR1|SELENOS|PSEN1|PDE3B|DNAJB14|MTMR6|UGGT2|TXNRD3|DUS2|STAU1|RTN4|MAN1A2|LRBA|FAM172A|TMEM50A|B3GALNT2|NBAS|DNAJC1|ATL1|TRAM1|MGAT4D|MGAT4A|SERAC1|CDKAL1|POU2F1
Rab GTPase binding	GO:0017137	11	143	6.57816e-05	0.00240761	ANKFY1|CLEC16A|TBC1D22A|TBC1D5|UNC13B|PICALM|TBC1D12|USP6NL|RIMS1|RIMS2|TBC1D15
post-transcriptional gene silencing by RNA	GO:0035194	4	10	7.00755e-05	0.00247864	MOV10L1|TNRC6C|TNRC6B|HELZ
nuclear pore complex assembly	GO:0051292	4	10	7.00755e-05	0.00247864	RTN4|NUP153|NUP98|AHCTF1
mRNA polyadenylation	GO:0006378	6	36	7.03049e-05	0.00247864	CDC73|CSTF3|PCF11|FIP1L1|CPSF3|PAPOLA
MAPK cascade	GO:0000165	15	261	8.12686e-05	0.00281788	DLG1|MOK|PTK2|IL31RA|ATF1|TAOK1|GRIN2B|MAPK1|JAK2|RAPGEF2|SRPK2|SETX|NRG4|RASA2|RASA3
nuclear chromatin	GO:0000790	33	915	8.79932e-05	0.00301927	BPTF|KDM1A|NFATC2|SMARCC1|CLOCK|EZH2|REL|THAP10|ELF2|SOX6|NCOA1|TIPIN|CDK12|CDK13|ASXL2|TCFL5|ZC3H6|NR2C1|FER|SETD3|ZEB1|NFIA|ETV7|HMBOX1|RFX4|ZNFX1|HBP1|RUNX2|CREM|KAT6B|POU2F1|TFDP2|ATF2
intracellular anatomical structure	GO:0005622	10	123	9.14084e-05	0.00308383	INTS2|TDRD9|PARP8|DHX9|DDX43|SMC6|MOB3A|MICU1|RAB14|FAM126B
peptidyl-tyrosine dephosphorylation	GO:0035335	9	99	9.26835e-05	0.00308383	PTPN20|CDC25C|PTPN12|PTEN|SSH2|BDP1|MTMR6|EYA3|PTPN4
nuclear export signal receptor activity	GO:0005049	4	11	9.42833e-05	0.00310569	XPO1|CSE1L|RANBP17|XPO6
chromatin	GO:0000785	10	124	9.73109e-05	0.00317369	RBL1|AHCTF1|ESCO1|ORC5|ANKRD31|JMJD1C|NSD1|NSD2|WAPL|SRPK2
protein tyrosine phosphatase activity	GO:0004725	9	100	9.95347e-05	0.00321438	PTPN20|CDC25C|PTPN12|PTEN|SSH2|BDP1|MTMR6|EYA3|PTPN4
fertilization	GO:0009566	6	39	0.000104587	0.00334476	MEIOB|TDRD9|TEX101|NECTIN3|TDRD12|SYCP2
promoter-specific chromatin binding	GO:1990841	7	58	0.000112006	0.00354759	KDM1A|RBL1|DHX9|NUP98|ZNF609|EZH2|HDAC4
chromatin remodeling	GO:0006338	9	102	0.000114515	0.00359251	BPTF|RERE|SMARCC1|HDAC4|JARID2|BAZ1A|BRDT|KDM5A|KDM5B
cell projection	GO:0042995	10	127	0.000116991	0.00363556	ZNRF2|RTN4|PTPN12|MYO6|PTEN|CEP350|RRM1|RIMS1|RIMS2|AGFG1
termination of RNA polymerase II transcription	GO:0006369	6	40	0.000118572	0.00365026	SETX|CSTF3|PCF11|FIP1L1|CPSF3|PAPOLA
regulation of transcription, DNA-templated	GO:0006355	29	773	0.000122628	0.0036874	NFATC2|ELAVL2|CLOCK|PSPC1|EZH2|DENND4A|MYBL1|CCAR1|SOX6|RREB1|ZNF891|ZFAT|SUPT3H|JMJD1C|BRDT|ZNF644|YAF2|TGFBR1|TCFL5|SETD2|PDE8A|NFIA|CREM|PRDM2|NSD1|KAT6B|HLTF|NSD2|ATF2
tubulin binding	GO:0015631	7	59	0.00012349	0.0036874	TTLL5|AGBL4|CENPJ|IFT81|KIF14|CLIP1|AGTPBP1
histone methyltransferase activity (H3-K36 specific)	GO:0046975	4	12	0.000124036	0.0036874	NSD1|SETD3|NSD2|SETD2
activation of GTPase activity	GO:0090630	9	104	0.000131337	0.00386273	ECT2|TBC1D22A|TBC1D5|DOCK7|TBC1D12|USP6NL|ARHGEF26|RALGAPA1|TBC1D15
zinc ion binding	GO:0008270	30	820	0.000143512	0.00418343	MORC3|AGBL4|HDAC4|ZNF330|TRIM37|POLE|ZFAND4|ZZZ3|RERE|SCAPER|EEA1|ZEB1|ESCO1|CLIP1|ZNF346|PHC3|PRIMPOL|NR2C1|UBR1|AGTPBP1|ZGRF1|ZNFX1|CLGN|GRIN2B|ZCWPW2|PRDM2|NSD1|HLTF|KDM5A|KDM5B
presynaptic active zone cytoplasmic component	GO:0098831	4	13	0.00016004	0.0045841	CTNNB1|UNC13B|RIMS1|RIMS2
snRNA processing	GO:0016180	4	13	0.00016004	0.0045841	INTS2|INTS9|INTS8|INTS12
midbody	GO:0030496	11	160	0.000167155	0.00470606	TTC23L|ZNF330|ECT2|TEX14|UHMK1|SCCPDH|CEP126|KIF14|TTC28|CTDP1|DCDC1
RNA splicing	GO:0008380	11	160	0.000167155	0.00470606	FAM172A|ZNF326|LARP7|CDK12|SON|HABP4|ZC3H13|BRDT|THOC2|PRPF6|SRPK2
histone acetyltransferase activity	GO:0004402	6	43	0.00016961	0.00473469	NCOA1|CLOCK|SUPT3H|BAZ1A|KAT6B|ATF2
Wnt signaling pathway	GO:0016055	12	189	0.000172942	0.00478714	ZRANB1|CDC73|HMGXB4|BTRC|PRKAA2|GSK3B|CTNNB1|CSNK1G1|HBP1|VPS26A|TLE4|USP34
mitotic cell cycle	GO:0000278	10	134	0.000176333	0.00484033	TPX2|WAPL|CLIP1|EML4|POLE|SKA2|RRM1|MYBL1|TUBGCP3|NDC80
protein sumoylation	GO:0016925	7	63	0.000179374	0.00488313	ZNF451|HDAC4|NUP98|SENP6|RNF212B|NUP153|SAE1
histone binding	GO:0042393	11	163	0.000194578	0.00518592	SMARCC1|MLLT10|ATAD2|DEK|JAK2|PHC3|BRDT|KAT6B|KDM5A|KDM5B|VPS72
nuclear chromosome, telomeric region	GO:0000784	9	110	0.000194656	0.00518592	KDM1A|ZGRF1|CDC73|MSH2|ORC5|TERB1|PINX1|HMBOX1|THOC2
condensed chromosome kinetochore	GO:0000777	8	86	0.00019522	0.00518592	KANSL1|AHCTF1|TEX14|KNTC1|PINX1|KNL1|MEIKIN|NDC80
nucleolus	GO:0005730	30	839	0.00020917	0.00551204	ZNF330|DTL|TEX10|HABP4|PINX1|POLN|XPO1|MPHOSPH8|PPM1E|XPO6|ZNF346|CAMTA1|BRWD1|SETX|DHX9|ZZZ3|TTC3|DDX17|MACROD2|AGTPBP1|SRPK2|TAF1B|NIN|G2E3|RNF169|SUB1|NUP153|HLTF|SPG11|KDM5A
long-term synaptic potentiation	GO:0060291	6	45	0.000212304	0.00553036	NPTN|PTEN|GRIN2B|SNAP47|MAPK1|SLC8A3
peptidyl-threonine phosphorylation	GO:0018107	7	65	0.000214127	0.00553036	TGFBR1|WNK1|ROCK2|GSK3B|HIPK1|MAPK1|MAPK8
protein transport	GO:0015031	16	320	0.000219046	0.00559332	BBS9|HOOK1|ECT2|AHCTF1|COG2|PSEN1|EHBP1|KIF18A|COG6|CCDC91|ATG4C|DENND4C|LYST|NBAS|GBF1|VPS13B
activation of protein kinase activity	GO:0032147	7	66	0.000233432	0.00585995	DLG1|TPX2|ECT2|SPDYA|WNK1|KIF14|TAOK1
transcription regulator complex	GO:0005667	13	226	0.000235971	0.00585995	RCOR3|NFATC2|RBL1|KDM1A|RUNX2|SUB1|CLOCK|TBPL1|TLE4|CTNNB1|CREM|REL|EYA3
regulation of cilium assembly	GO:1902017	6	46	0.000236604	0.00585995	SDCCAG8|TBC1D22A|TBC1D5|TBC1D19|USP6NL|TBC1D15
non-motile cilium assembly	GO:1905515	6	46	0.000236604	0.00585995	ARL13B|CENPJ|IFT80|CEP126|TBC1D32|DYNC2H1
histone H3-K4 demethylation, trimethyl-H3-K4-specific	GO:0034721	3	5	0.000250835	0.00598733	JARID2|KDM5A|KDM5B
histone methyltransferase activity (H4-K20 specific)	GO:0042799	3	5	0.000250835	0.00598733	NSD1|KMT5B|NSD2
histone demethylase activity (H3-trimethyl-K4 specific)	GO:0034647	3	5	0.000250835	0.00598733	JARID2|KDM5A|KDM5B
transcription factor TFIIA complex	GO:0005672	3	5	0.000250835	0.00598733	TBPL1|GTF2A1L|GTF2A1
piRNA biosynthetic process	GO:1990511	3	5	0.000250835	0.00598733	MYBL1|DDX4|PIWIL2
RNA polymerase II cis-regulatory region sequence-specific DNA binding	GO:0000978	25	656	0.000281421	0.00666908	BPTF|NFATC2|SMARCC1|HSF5|HDAC4|CLOCK|EZH2|REL|MYBL1|CCAR1|SOX6|RREB1|SUB1|DHX9|TCFL5|TBPL1|NR2C1|NFIA|RFX4|HBP1|RUNX2|NSD1|HLTF|ATF2|POU2F1
nucleic acid phosphodiester bond hydrolysis	GO:0090305	7	69	0.000299898	0.00701879	MEIOB|POLQ|STK31|POLE|G3BP1|EXD1|APLF
plasma membrane	GO:0005886	110	4619	0.00030044	0.00701879	TUSC3|LYPLA1|FCHO2|OCLN|RAPGEF6|RAPGEF2|HPSE2|ENTHD1|DENND2B|WWP1|KCNU1|CENPJ|C2CD5|SCCPDH|CSNK1G1|SIPA1L3|KIF14|NIN|MANBA|GSK3B|PTEN|SLC9B1|DTL|QSOX2|ENAH|FMN1|ATP6V1H|ANO3|DENND4C|ARHGAP5|AP2B1|MPHOSPH8|XPO6|RAPH1|NBEA|PLCH1|JAK2|DLG1|STAG1|RALGPS2|EHBP1|FZD3|DYNC2H1|GPHN|TMEM65|LRBA|BTF3|DNAJC1|SNAP47|STIM1|EPHA6|RFC1|FNTA|CSMD2|POLE|PTK2|GLIPR1L1|TEX101|NCOA1|PSEN1|KNTC1|CNKSR2|NECTIN3|MAPK1|…
histone demethylase activity	GO:0032452	4	16	0.000312964	0.00715905	KDM1A|JARID2|KDM5A|KDM5B
snRNA 3'-end processing	GO:0034472	4	16	0.000312964	0.00715905	INTS2|INTS8|INTS12|INTS14
sperm axoneme assembly	GO:0007288	4	16	0.000312964	0.00715905	SPEF2|IQCG|CFAP43|SPAG16
protein-containing complex	GO:0032991	24	623	0.000318532	0.00723616	KDM1A|SMARCC1|ATP2A2|KHDRBS3|CTDP1|CTNNB1|RAPGEF2|XPO1|PPM1E|NCOA1|ITCH|MFF|XPO6|PSEN1|MAPK1|UGGT2|DHX9|MLLT10|OCLN|COP1|CAMKMT|ZNRF2|ERCC6L2|VPS72
phosphatase binding	GO:0019902	6	49	0.000322841	0.00728383	DLG1|NFATC2|WNK1|SH3YL1|CEP192|MAPK1
WW domain binding	GO:0050699	5	31	0.000328314	0.0073072	CDC25C|WBP2NL|ENAH|STAG1|RAPGEF2
RNA polymerase II complex binding	GO:0000993	5	31	0.000328314	0.0073072	PCF11|DHX9|ZNF326|ELP4|CDC73
protein polyubiquitination	GO:0000209	14	267	0.000338473	0.00748275	HECTD2|UBE2K|UBE2Q2|ITCH|DTL|UBE3C|WWP1|FBXO15|CTNNB1|BTRC|RC3H2|FBXO4|ANKIB1|ZNRF2
regulation of synaptic plasticity	GO:0048167	6	50	0.000356479	0.00782828	PSEN1|CPEB3|GRIN2B|RAPGEF2|RIMS1|RIMS2
cellular response to oxidative stress	GO:0034599	8	95	0.000365411	0.00797128	STAU1|ATP2A2|SELENOS|PNPT1|PRKAA2|CPEB2|SLC25A24|SETX
cytoskeleton	GO:0005856	18	406	0.000368735	0.00799088	TBCEL|FARP2|EPB41L5|ENAH|SSH2|ROCK2|FCHO2|GRIN2B|RAPH1|CTTN|JAK2|KLHL3|TRIP11|EVL|PTPN4|PTK2|MAPK1|GPHN
regulation of microtubule cytoskeleton organization	GO:0070507	5	32	0.000374384	0.00799993	KIF18A|CEP70|PRKAA2|TAOK1|GSK3B
oogenesis	GO:0048477	5	32	0.000374384	0.00799993	TAF4B|HORMAD1|MEI4|MCMDC2|PIWIL2
centrosome duplication	GO:0051298	4	17	0.000381465	0.00800347	CEP192|NDC80|SASS6|ROCK2
protein dephosphorylation	GO:0006470	10	149	0.000391474	0.00816149	DLG1|PTPN12|BTRC|CTDP1|PTEN|SSH2|PPA2|BDP1|MTMR6|PTPN4
DNA duplex unwinding	GO:0032508	7	73	0.000411283	0.00852054	DHX9|HELQ|RAD54B|POLQ|HFM1|G3BP1|SETX
skeletal system morphogenesis	GO:0048705	5	33	0.000425173	0.00875325	TGFBR1|SPEF2|FMN1|PSEN1|ANKRD11
chromosome, centromeric region	GO:0000775	6	52	0.000431941	0.0087828	HELLS|SMC1B|ZNF330|NDC80|WAPL|SYCP1
nuclear receptor transcription coactivator activity	GO:0030374	6	52	0.000431941	0.0087828	KDM1A|NCOA1|SS18|MED13|DCAF6|CCAR1
alternative mRNA splicing, via spliceosome	GO:0000380	4	18	0.000460042	0.0091288	DDX17|KDM1A|DHX9|CDK13
acrosome assembly	GO:0001675	4	18	0.000460042	0.0091288	TBPL1|ZPBP2|KNL1|AGFG1
microtubule nucleation	GO:0007020	4	18	0.000460042	0.0091288	SLAIN2|TPX2|TUBGCP3|CENPJ
resolution of meiotic recombination intermediates	GO:0000712	4	18	0.000460042	0.0091288	HFM1|MEIOB|MSH4|RMI1
ribonucleoprotein complex binding	GO:0043021	5	34	0.000480987	0.00948725	PRPF6|EZH2|UHMK1|ITCH|SECISBP2
mitotic spindle	GO:0072686	8	100	0.000502819	0.00985885	TPX2|NIN|CEP170|ECT2|EML4|MAPK1|DCDC1|TFDP2
protein K48-linked ubiquitination	GO:0070936	6	54	0.00051931	0.00997943	UBE2K|UBE2Q2|ITCH|TTC3|KLHL3|RNF216
positive regulation of DNA-templated transcription, initiation	GO:2000144	3	7	0.000524117	0.00997943	CTNNB1|SETX|BCLAF1
mRNA cleavage	GO:0006379	3	7	0.000524117	0.00997943	PCF11|CPSF3|CSTF3
positive regulation of inhibitory postsynaptic potential	GO:0097151	3	7	0.000524117	0.00997943	UNC13B|RIMS1|RIMS2
PML body	GO:0016605	8	101	0.000534763	0.0101236	MORC3|ZNF451|TOPBP1|HMBOX1|SMC6|PTEN|HIPK1|NR2C1
DNA-dependent ATPase activity	GO:0008094	5	35	0.000542137	0.0101853	BPTF|MSH4|MSH2|RAD51C|HLTF
regulation of double-strand break repair via homologous recombination	GO:0010569	4	19	0.000549501	0.0101853	TEX15|KDM1A|SETD2|SPIDR
negative regulation of transposition	GO:0010529	4	19	0.000549501	0.0101853	MYBL1|DDX4|TDRD9|PIWIL2
protein localization	GO:0008104	7	77	0.00055348	0.0101853	CEP128|NIN|LRBA|LYST|DDX42|NBEA|VPS13A
chromosome, telomeric region	GO:0000781	6	55	0.000567847	0.0103916	PINX1|SMC6|PTEN|EZH2|TERB1|SETX
mRNA processing	GO:0006397	10	158	0.000603091	0.0109756	FAM172A|ZNF326|LARP7|CDK12|KHDRBS3|SON|HABP4|ZC3H13|BRDT|CPSF6
cell motility	GO:0048870	5	36	0.000608944	0.0110212	PTEN|TGFBR1|CTTN|PHACTR1|PTK2
RNA polymerase II transcription factor binding	GO:0001085	6	56	0.000619833	0.011157	RERE|KDM1A|HDAC4|DHX9|GSK3B|CTNNB1
microtubule binding	GO:0008017	13	252	0.000629237	0.0112647	TPX2|FNTA|EML6|KIF27|HOOK1|FMN1|EML4|KIF14|CLIP1|SKA2|DCDC1|CEP350|KIF18A
DNA replication	GO:0006260	9	131	0.000645795	0.0114493	DHX9|NFIA|TOPBP1|TIPIN|ORC5|POLE|RRM1|DTL|RMI1
synaptonemal complex assembly	GO:0007130	4	20	0.000650654	0.0114493	HORMAD1|SYCP2|MCMDC2|SYCP1
MAP kinase activity	GO:0004707	4	20	0.000650654	0.0114493	MOK|MAPK8|MAPK1|SRPK2
positive regulation of gene expression	GO:0010628	17	391	0.000653453	0.0114493	TGFBR1|ALDH1A2|PSEN1|ROCK2|GSK3B|PTEN|RIMS2|TNRC6C|TNRC6B|SGMS1|OCLN|MAPK1|MAPK8|SRPK2|RIMS1|KDM5B|ATF2
Ran GTPase binding	GO:0008536	5	37	0.000681733	0.0118191	XPO1|CSE1L|IPO11|RANBP17|XPO6
Golgi stack	GO:0005795	5	37	0.000681733	0.0118191	MGAT4D|GBF1|MGAT4A|RAB14|COG2
central nervous system neuron axonogenesis	GO:0021955	3	8	0.000711641	0.0120213	PTEN|PTK2|ARHGAP35
positive regulation of mammary gland epithelial cell proliferation	GO:0033601	3	8	0.000711641	0.0120213	RTN4|KDM5B|RREB1
histone H3-K4 demethylation	GO:0034720	3	8	0.000711641	0.0120213	KDM1A|KDM5A|KDM5B
regulation of double-strand break repair via nonhomologous end joining	GO:2001032	3	8	0.000711641	0.0120213	DEK|ACTR2|NSD2
histone H3-K36 methylation	GO:0010452	3	8	0.000711641	0.0120213	NSD1|SETD3|NSD2
DNA helicase activity	GO:0003678	6	58	0.000734815	0.0123494	DHX9|HELQ|RAD54B|HFM1|G3BP1|SETX
negative regulation of axonogenesis	GO:0050771	4	21	0.000764318	0.0125883	RTN4|PTEN|PSEN1|PTK2
pericentriolar material	GO:0000242	4	21	0.000764318	0.0125883	BBS9|NIN|CEP192|NEK1
retromer complex	GO:0030904	4	21	0.000764318	0.0125883	ANKFY1|VPS26A|TBC1D5|DENND4C
regulation of protein localization	GO:0032880	6	59	0.000798152	0.0130154	DNAJB6|WASL|MAPK8|RAB14|PICALM|SYCP1
mRNA 3'-end processing	GO:0031124	6	59	0.000798152	0.0130154	CSTF3|PCF11|FIP1L1|THOC2|CPSF3|PAPOLA
phosphoprotein phosphatase activity	GO:0004721	5	39	0.000846592	0.0137373	DLG1|PTPN12|PTEN|SSH2|CTDP1
learning or memory	GO:0007611	6	60	0.000865618	0.0139772	PSEN1|GRIN2B|PTEN|MAPK1|SLC8A3|PICALM
positive regulation of nucleic acid-templated transcription	GO:1903508	7	84	0.000894074	0.0143662	RERE|CENPJ|NUP98|MED12L|GTF2A1L|TRIP11|CCAR1
negative regulation of organ growth	GO:0046621	3	9	0.000936989	0.0145267	WWC2|PTK2|PTEN
telomere maintenance via recombination	GO:0000722	3	9	0.000936989	0.0145267	PTEN|RAD51C|SMC6
non-membrane spanning protein tyrosine phosphatase activity	GO:0004726	3	9	0.000936989	0.0145267	PTPN12|BDP1|PTPN4
centriolar subdistal appendage	GO:0120103	3	9	0.000936989	0.0145267	CEP128|NIN|CEP170
site of double-strand break	GO:0035861	6	61	0.000937393	0.0145267	APLF|RNF169|SMC6|ACTR2|SLF1|ATF2
cilium movement	GO:0003341	5	40	0.000939342	0.0145267	CFAP91|CFAP61|CFAP206|DNAH7|CFAP70
positive regulation of protein import into nucleus	GO:0042307	5	40	0.000939342	0.0145267	EFCAB7|MAPK1|JAK2|PSEN1|ECT2
intraciliary transport involved in cilium assembly	GO:0035735	5	40	0.000939342	0.0145267	TRIP11|DYNC2H1|IFT80|KIFAP3|IFT81
regulation of small GTPase mediated signal transduction	GO:0051056	9	139	0.000960035	0.0147774	ARAP2|ECT2|ARHGAP35|MYO9A|FAM13B|ARHGAP5|SIPA1L3|RALGAPA1|ARHGEF26
actin binding	GO:0003779	13	266	0.00100919	0.0154083	PTK2|PHACTR1|KIF18A|ENAH|HOOK1|FMN1|MYO6|SSH2|WASL|MYO9A|EVL|SETD3|KLHL3
protein autophosphorylation	GO:0046777	10	170	0.00102441	0.0154083	ULK2|PTK2|CDK12|EIF2AK4|UHMK1|STK33|FER|JAK2|GSK3B|TAOK1
negative regulation of apoptotic process	GO:0043066	19	487	0.00112017	0.0166961	KIF14|PTK2|IL31RA|ITCH|CDC73|PRKAA2|SYCP2|PALB2|AHI1|GSK3B|CTNNB1|PTEN|KIFAP3|SETX|MAPK8|SON|ATF1|PSEN1|NAA35
attachment of spindle microtubules to kinetochore	GO:0008608	3	10	0.00120287	0.0178479	TEX14|NDC80|KNL1
transcription coregulator activity	GO:0003712	7	89	0.00122514	0.0180969	DHX9|MED13L|BCLAF1|MED13|JMJD1C|NSD1|YAF2
nuclear body	GO:0016604	14	307	0.0012369	0.0181891	DHX9|TOPBP1|ECT2|HMBOX1|SLTM|RNF169|NUP98|RAPH1|KNL1|ELF2|SETX|RMI1|TESK2|RREB1
epithelial to mesenchymal transition	GO:0001837	5	43	0.00126307	0.0184913	CTNNB1|DDX17|TGFBR1|EPB41L5|GSK3B
DNA-directed DNA polymerase activity	GO:0003887	4	25	0.00136055	0.0197429	POLN|POLE|PRIMPOL|POLQ
sperm principal piece	GO:0097228	4	25	0.00136055	0.0197429	CATSPERD|SPAG6|SLC9B1|IFT81
chromatin DNA binding	GO:0031490	6	66	0.00136736	0.0197547	WBP2NL|DHX9|CLOCK|EZH2|JMJD1C|KDM5A
thymus development	GO:0048538	5	44	0.00138733	0.0197829	CTNNB1|TGFBR1|MAPK1|JARID2|PSEN1
histone deacetylase complex	GO:0000118	5	44	0.00138733	0.0197829	RCOR3|RERE|PHF21A|HDAC4|JMJD1C
perinuclear region of cytoplasm	GO:0048471	24	697	0.00141651	0.0201121	ATP2A2|DTL|TRIM37|CTNNB1|MAP7|RAPGEF2|UPF2|CCAR1|ALDH1A2|ATP7B|DLG1|PSEN1|DNAJB6|MTMR6|SLC8A3|RAB14|RAD51C|TAOK1|RASA2|MYO6|DDX4|SNAP47|STK33|PICALM
flagellated sperm motility	GO:0030317	6	67	0.0014689	0.0205896	TEX101|DDX4|SLC9B1|CCNYL1|CATSPERD|VPS13A
microtubule motor activity	GO:0003777	6	67	0.0014689	0.0205896	DNAH2|DNAH7|DNAH8|KIF18A|KIF14|KIF27
post-embryonic development	GO:0009791	6	67	0.0014689	0.0205896	MORC3|TGFBR1|PSEN1|RC3H2|SOX6|KDM5B
AP-2 adaptor complex	GO:0030122	3	11	0.00151181	0.020924	TBC1D5|PICALM|AP2B1
profilin binding	GO:0005522	3	11	0.00151181	0.020924	ENAH|CTTN|EVL
axonemal dynein complex	GO:0005858	3	11	0.00151181	0.020924	DNAH2|DNAH8|DNAH7
cell cycle	GO:0007049	12	245	0.00152695	0.0209574	HELLS|RBL1|CDC73|AHCTF1|NEK1|LMLN|MAPK1|TTC28|CCAR1|RB1CC1|DCDC1|FANCI
regulation of DNA-binding transcription factor activity	GO:0051090	4	26	0.00154911	0.0210858	MAPK8|MAPK1|KDM5A|ATF2
positive regulation of microtubule polymerization	GO:0031116	4	26	0.00154911	0.0210858	OCLN|SLAIN2|CLIP1|NIN
mRNA splicing, via spliceosome	GO:0000398	12	246	0.00157753	0.0212967	SPEN|ELAVL2|DHX9|DDX42|PSPC1|CSTF3|PCF11|FIP1L1|CCAR1|CPSF3|PAPOLA|PRPF6
nuclear envelope	GO:0005635	10	182	0.00166095	0.0222405	XPO1|IPO11|NUP98|RTN4|CLIP1|RRM1|MTMR6|LMNTD1|CSE1L|CALR3
endocytosis	GO:0006897	10	182	0.00166095	0.0222405	EEA1|ANKFY1|EHBP1|MYO6|ESYT2|ATP6V1H|CSNK1G1|PICALM|MTMR6|ENTHD1
protein localization to plasma membrane	GO:0072659	9	152	0.00172599	0.0230178	DLG1|C2CD5|FCHO2|ROCK2|RAPGEF6|MAP7|RAPGEF2|DENND4C|FAM126B
Wnt signalosome	GO:1990909	3	12	0.00186619	0.024349	CTNNB1|RECK|GSK3B
nuclear inclusion body	GO:0042405	3	12	0.00186619	0.024349	NUP153|SLF1|NUP98
RNA polymerase II CTD heptapeptide repeat kinase activity	GO:0008353	3	12	0.00186619	0.024349	CDK12|CDK13|MAPK1
gene silencing by miRNA	GO:0035195	3	12	0.00186619	0.024349	TNRC6C|TNRC6B|CNOT6
positive regulation of nuclear-transcribed mRNA poly(A) tail shortening	GO:0060213	3	12	0.00186619	0.024349	TNRC6C|TNRC6B|CPEB3
ubiquitin protein ligase activity	GO:0061630	13	286	0.00187015	0.024349	BTRC|ITCH|WWP1|UBE3C|ZNRF2|TRIM37|RNF130|RC3H2|FBXO4|ANKIB1|UBR1|RNF216|HLTF
cellular response to insulin stimulus	GO:0032869	7	97	0.00194634	0.0252411	C2CD5|SELENOS|CPEB2|PTEN|FER|DENND4C|PDE3B
DNA-binding transcription repressor activity, RNA polymerase II-specific	GO:0001227	12	253	0.00197162	0.0253692	NFATC2|ETV7|HMBOX1|SOX6|TCFL5|JARID2|HBP1|NR2C1|CREM|PRDM2|ZEB1|PCBP3
cytoplasmic stress granule	GO:0010494	6	73	0.00220377	0.0279443	HABP4|STAU1|PRKAA2|HFM1|G3BP1|TIAL1
nuclear chromosome	GO:0000228	4	29	0.00222265	0.0279443	PINX1|MSH4|SETX|SPIDR
protein export from nucleus	GO:0006611	4	29	0.00222265	0.0279443	XPO1|CSE1L|RANBP17|XPO6
cyclin-dependent protein serine/threonine kinase activity	GO:0004693	4	29	0.00222265	0.0279443	CDK12|CDKL4|MOK|CDK13
sperm midpiece	GO:0097225	4	29	0.00222265	0.0279443	MROH2B|SPEF2|VPS13A|IFT81
regulation of mRNA processing	GO:0050684	3	13	0.00226823	0.0280885	SLTM|DHX9|SRPK2
chromatoid body	GO:0033391	3	13	0.00226823	0.0280885	TDRD1|PIWIL2|CLOCK
protein localization to chromatin	GO:0071168	3	13	0.00226823	0.0280885	MSH2|EZH2|WAPL
positive regulation of transcription elongation from RNA polymerase II promoter	GO:0032968	3	13	0.00226823	0.0280885	CDK12|CDK13|CDC73
cytoplasmic microtubule organization	GO:0031122	5	50	0.00233015	0.0286399	SLAIN2|CLIP1|TUBGCP3|HOOK1|CEP126
neuron development	GO:0048666	5	50	0.00233015	0.0286399	THOC2|PSEN1|WNK1|SECISBP2|MFSD8
transcription elongation from RNA polymerase II promoter	GO:0006368	6	74	0.0023491	0.0287656	ELP4|CDC73|CDK12|CDK13|CTDP1|SETD2
mRNA export from nucleus	GO:0006406	7	101	0.00241218	0.02932	FIP1L1|NUP98|NUP153|UPF2|THOC2|CPSF3|AGFG1
endoplasmic reticulum membrane	GO:0005789	29	942	0.00244322	0.0295881	STIM1|ATP2A2|TUSC3|PNPT1|FMN1|RB1CC1|SQLE|PITPNB|DLG1|SSR1|SELENOS|PSEN1|ESYT2|DNAJB14|SLC8A3|VPS13A|RTN4|PIGK|PIGN|OSBPL8|TMX3|SEC11A|B3GALNT2|NBAS|DNAJC1|ATL1|MGAT4D|CALR3|CDKAL1
negative regulation of gene expression, epigenetic	GO:0045814	4	30	0.00248578	0.0297751	MPHOSPH8|EZH2|JARID2|TASOR
protein phosphatase 1 binding	GO:0008157	4	30	0.00248578	0.0297751	PHACTR1|SHOC2|FER|STAU1
reciprocal meiotic recombination	GO:0007131	4	30	0.00248578	0.0297751	MSH4|RAD51C|RAD54B|SYCP1
transcription corepressor activity	GO:0003714	10	194	0.00258562	0.0308388	RERE|ZNF451|HDAC4|TLE4|RCOR3|EZH2|YAF2|NSD1|CCAR1|KDM5B
protein deubiquitination	GO:0016579	12	262	0.00259331	0.0308388	TGFBR1|ZRANB1|ASXL2|USP40|PTEN|WDR20|USP15|USP32|STAM|USP34|UCHL3|USP37
cilium-dependent cell motility	GO:0060285	3	14	0.00271998	0.0317985	DNAH2|DNAH8|DNAH7
lateral element	GO:0000800	3	14	0.00271998	0.0317985	SMC1B|SYCP2|MEI4
cardiac muscle hypertrophy in response to stress	GO:0014898	3	14	0.00271998	0.0317985	EZH2|HDAC4|ATP2A2
left/right axis specification	GO:0070986	3	14	0.00271998	0.0317985	ARL13B|EPB41L5|AHI1
ATPase activity	GO:0016887	11	229	0.00272227	0.0317985	DHX9|TDRD9|ATP2A2|MSH2|KIF18A|ATP6V1H|ATAD2|KIF14|ABCB5|DDX4|KIF27
germ cell development	GO:0007281	4	31	0.00276954	0.03201	MSH2|MOV10L1|TDRD1|TIAL1
ERBB2 signaling pathway	GO:0038128	4	31	0.00276954	0.03201	CUL5|BDP1|NRG4|PTPN12
regulation of neuron projection development	GO:0010975	4	31	0.00276954	0.03201	PTEN|PSEN1|ULK4|GSK3B
membrane organization	GO:0061024	8	133	0.00279439	0.0321843	CTTN|FCHO2|ACTR2|WASL|STAM|AP2B1|PICALM|AGFG1
negative regulation of protein binding	GO:0032091	6	77	0.00282853	0.0323513	KDM1A|EPB41L5|TEX14|GSK3B|COP1|MAPK8
endoplasmic reticulum-Golgi intermediate compartment	GO:0005793	6	77	0.00282853	0.0323513	GBF1|MGAT4D|MGAT4A|MTMR6|TRIP11|UGGT2
Cajal body	GO:0015030	5	53	0.00294519	0.0333384	XPO1|HABP4|DDX42|ANKS1B|HMBOX1
cellular response to cytokine stimulus	GO:0071345	5	53	0.00294519	0.0333384	PTPN12|PTPN20|BDP1|MAPK8|PTPN4
cellular response to ionizing radiation	GO:0071479	4	32	0.00307469	0.0345781	SPIDR|FBXO4|ECT2|CLOCK
positive regulation of protein-containing complex assembly	GO:0031334	5	54	0.003174	0.0348124	SPIDR|CLGN|FNIP2|SLF1|GSK3B
cytoskeletal protein binding	GO:0008092	5	54	0.003174	0.0348124	DLG1|EPB41L5|FARP2|FCHO2|PTPN4
focal adhesion	GO:0005925	16	418	0.00318736	0.0348124	CTTN|EVL|EPB41L5|PTPN12|ENAH|DOCK7|LMLN|CTNNB1|MAPK1|JAK2|DCAF6|FOCAD|G3BP1|PTK2|ACTR2|DCTN4
Golgi to endosome transport	GO:0006895	3	15	0.00322337	0.0348124	GBF1|VPS13A|RAB14
positive regulation of nuclear-transcribed mRNA catabolic process, deadenylation-dependent decay	GO:1900153	3	15	0.00322337	0.0348124	TNRC6C|TNRC6B|CPEB3
protein heterotetramerization	GO:0051290	3	15	0.00322337	0.0348124	GRIN2B|CPSF6|RRM1
intra-S DNA damage checkpoint	GO:0031573	3	15	0.00322337	0.0348124	MSH2|TIPIN|ATF2
male germ cell nucleus	GO:0001673	3	15	0.00322337	0.0348124	SYCP1|TOPBP1|TCFL5
negative regulation of cell-cell adhesion	GO:0022408	3	15	0.00322337	0.0348124	EPB41L5|PTK2|JAK2
condensed nuclear chromosome, centromeric region	GO:0000780	3	15	0.00322337	0.0348124	KMT5B|MEIKIN|SYCP2
mitochondrial calcium ion homeostasis	GO:0051560	3	15	0.00322337	0.0348124	SLC8A3|IMMT|MICU1
single-stranded DNA binding	GO:0003697	7	107	0.00326637	0.0350719	DHX9|MYEF2|MEIOB|MSH2|SUB1|SMC4|MCMDC2
regulation of G2/M transition of mitotic cell cycle	GO:0010389	6	80	0.00337765	0.0358902	TPX2|CENPJ|SDCCAG8|CEP192|KIF14|CEP70
phosphatidylinositol binding	GO:0035091	6	80	0.00337765	0.0358902	SH3YL1|SNX13|FCHO2|ESYT2|ANKS1B|PITPNB
helicase activity	GO:0004386	4	33	0.003402	0.0359173	HELLS|HLTF|ERCC6L2|HELZ
embryonic forelimb morphogenesis	GO:0035115	4	33	0.003402	0.0359173	CTNNB1|RUNX2|ALDH1A2|RECK
signal transduction	GO:0007165	30	1013	0.00357627	0.0373976	ULK2|WWP1|LRRD1|PRKAA2|AKT3|KIFAP3|FAM13B|STAM|DTL|ARAP2|GRK4|CLOCK|CNKSR2|RAPH1|MAPK1|JAK2|ARHGAP35|PLPP1|TGFBR1|RASA2|RASA3|BTRC|RTKN2|GSK3B|MOK|SHOC2|DEK|CREM|GKAP1|ATF1
thiol-dependent ubiquitin-specific protease activity	GO:0004843	7	109	0.003597	0.0374953	ZRANB1|USP40|USP15|USP32|USP34|UCHL3|USP37
positive regulation of telomere maintenance via telomerase	GO:0032212	4	34	0.00375222	0.038791	CTNNB1|MAPK1|FBXO4|HMBOX1
ESC/E(Z) complex	GO:0035098	3	16	0.00378018	0.038791	TRIM37|EZH2|JARID2
regulation of mRNA splicing, via spliceosome	GO:0048024	3	16	0.00378018	0.038791	LARP7|SON|SRPK2
CCR4-NOT complex	GO:0030014	3	16	0.00378018	0.038791	CNOT6|CPEB3|CNOT4
cellular response to reactive oxygen species	GO:0034614	4	35	0.00412607	0.0422089	MAPK8|MAPK1|FER|ERCC6L2
positive regulation of DNA-binding transcription factor activity	GO:0051091	7	112	0.00413989	0.0422192	KDM1A|HDAC4|TRIM37|CTNNB1|PTEN|JAK2|ATF2
spermatid development	GO:0007286	6	84	0.00422845	0.0428569	DPY19L2|RNF17|SPAG6|TOPAZ1|NECTIN3|IQCG
positive regulation of ubiquitin-dependent protein catabolic process	GO:2000060	3	17	0.00439204	0.0442019	PTEN|AGBL4|PTK2
negative regulation of gene expression	GO:0010629	10	210	0.00441483	0.0442019	RBL1|DIP2A|PSEN1|PRKAA2|ROCK2|TNRC6C|TNRC6B|REL|OCLN|PICALM
peptidase activity	GO:0008233	6	85	0.00446381	0.0444224	SEC11A|LMLN|CLGN|LACTB|UCHL3|XPNPEP3
rough endoplasmic reticulum	GO:0005791	5	59	0.00451348	0.0447814	TRAM1|STAU1|PSEN1|RAB14|CDKAL1
Golgi organization	GO:0007030	7	115	0.00474262	0.0469135	DYNC2H1|COG2|HOOK1|DYM|TRAPPC11|USP6NL|GBF1
negative regulation of epithelial cell proliferation	GO:0050680	5	60	0.00482309	0.0475667	DLG1|PTEN|CDC73|IFT80|ATF2
RNA polymerase II general transcription initiation factor activity	GO:0016251	4	37	0.00494756	0.0485038	TBPL1|TAF4B|GTF2A1|GTF2E2
Wnt signaling pathway, calcium modulating pathway	GO:0007223	4	37	0.00494756	0.0485038	CTNNB1|FZD3|TNRC6C|TNRC6B
clathrin coat assembly	GO:0048268	3	18	0.00506047	0.049027	AP2B1|PICALM|FCHO2
hindbrain development	GO:0030902	3	18	0.00506047	0.049027	CTNNB1|AHI1|ALDH1A2
sperm-egg recognition	GO:0035036	3	18	0.00506047	0.049027	CATSPERD|KCNU1|CATSPERB
centriole replication	GO:0007099	3	18	0.00506047	0.049027	WDR62|SASS6|CENPJ
proteasome-mediated ubiquitin-dependent protein catabolic process	GO:0043161	9	181	0.00518748	0.0499636	KIF14|UBE2K|BTRC|ITCH|CLOCK|WWP1|CTNNB1|CUL5|RNF216
KEGG pathways	ID	Input number	Background number	P-Value	Corrected P-Value	Input
Ubiquitin mediated proteolysis	ko04120	12	137	9.30464e-06	0.0004865	UBE2K|UBE2Q2|ITCH|WWP1|CDC27|UBE3C|BTRC|TRIM37|HERC3|SAE1|FBXO4|CUL5
Lysine degradation	ko00310	8	59	1.70225e-05	0.00077878	CAMKMT|NSD2|KMT5B|EZH2|PRDM2|NSD1|SETD3|SETD2
mTOR signaling pathway	ko04150	12	153	2.59501e-05	0.00109589	ULK2|FNIP2|FZD3|RHEB|ATP6V1H|PRKAA2|PTEN|CLIP1|AKT3|MAPK1|GSK3B|EIF4B
Thyroid hormone signaling pathway	ko04919	10	119	7.07322e-05	0.00247864	NCOA1|ATP2A2|RHEB|MED13L|MED12L|CTNNB1|AKT3|MAPK1|GSK3B|MED13
Progesterone-mediated oocyte maturation	ko04914	9	99	9.26835e-05	0.00308383	CDC27|CDC25C|CPEB3|PDE3B|SPDYA|AKT3|MAPK1|MAPK8|CPEB2
Autophagy - animal	ko04140	10	128	0.000124257	0.0036874	ULK2|AKT3|EIF2AK4|PRKAA2|ATG4C|PTEN|MAPK1|MAPK8|RHEB|RB1CC1
Protein processing in endoplasmic reticulum	ko04141	11	165	0.000214902	0.00553036	SELENOS|TUSC3|DNAJC5B|HSPA4L|EIF2AK4|DNAJC1|TRAM1|SSR1|MAPK8|UGGT2|MAN1A2
Yersinia infection	ko05135	9	121	0.000376439	0.00799993	NFATC2|PTK2|ROCK2|GSK3B|AKT3|WASL|MAPK1|MAPK8|ACTR2
Adherens junction	ko04520	7	72	0.00038076	0.00800347	TGFBR1|FARP2|CTNNB1|NECTIN3|MAPK1|FER|WASL
Fanconi anemia pathway	ko03460	6	54	0.00051931	0.00997943	PALB2|POLN|BRIP1|RAD51C|RMI1|FANCI
Oocyte meiosis	ko04114	9	128	0.000552247	0.0101853	SMC1B|FBXO43|CDC27|BTRC|CDC25C|CPEB3|CPEB2|SPDYA|MAPK1
Huntington disease	ko05016	11	193	0.000748493	0.0125154	DNAH14|DNAH2|TBPL1|DNAH10|DNAH7|DNAH8|GRIN2B|TAF4B|NDUFA10|AP2B1|DCTN4
Colorectal cancer	ko05210	7	86	0.00101675	0.0154083	TGFBR1|MSH2|GSK3B|CTNNB1|AKT3|MAPK1|MAPK8
Viral carcinogenesis	ko05203	11	201	0.00102438	0.0154083	DLG1|TBPL1|RBL1|GTF2E2|GTF2A1L|MAPK1|HDAC4|GTF2A1|REL|RASA2|ATF2
Tight junction	ko04530	10	170	0.00102441	0.0154083	DLG1|CTTN|PRKAA2|ROCK2|RAPGEF6|WASL|RAPGEF2|OCLN|MAPK8|ACTR2
Homologous recombination	ko03440	5	41	0.00103944	0.0155632	BRIP1|PALB2|RAD51C|TOPBP1|RAD54B
mRNA surveillance pathway	ko03015	7	91	0.00138166	0.0197829	FIP1L1|CSTF3|PCF11|UPF2|CPSF6|CPSF3|PAPOLA
Basal transcription factors	ko03022	5	45	0.00152036	0.0209543	GTF2A1L|TBPL1|TAF4B|GTF2A1|GTF2E2
Shigellosis	ko05131	6	68	0.00157609	0.0212967	CTTN|BTRC|ROCK2|MAPK1|WASL|MAPK8
Human T-cell leukemia virus 1 infection	ko05166	11	219	0.00195869	0.0253016	DLG1|XPO1|NFATC2|PTEN|CDC27|TGFBR1|MAPK1|AKT3|TBPL1|MAPK8|ATF2
Choline metabolism in cancer	ko05231	7	99	0.00216962	0.0278083	PLPP1|LYPLA1|AKT3|MAPK1|WASL|MAPK8|RHEB
Cellular senescence	ko04218	9	160	0.00240031	0.0292837	NFATC2|RBL1|BTRC|TGFBR1|AKT3|PTEN|HIPK1|MAPK1|RHEB
Focal adhesion	ko04510	10	199	0.00307571	0.0345781	PTK2|PTEN|ROCK2|GSK3B|CTNNB1|MAPK1|AKT3|ARHGAP35|ARHGAP5|MAPK8
cGMP-PKG signaling pathway	ko04022	9	167	0.00314833	0.0348124	NFATC2|ATP2A2|ROCK2|PDE3B|KCNU1|AKT3|MAPK1|SLC8A3|ATF2
Hepatocellular carcinoma	ko05225	9	168	0.0032687	0.0350719	TGFBR1|FZD3|AKT3|GSK3B|CTNNB1|PTEN|SMARCC1|MAPK1|TXNRD3
Insulin signaling pathway	ko04910	8	137	0.00331685	0.0354731	RHEB|PRKAA2|PDE3B|AKT3|GSK3B|MAPK1|MAPK8|PHKB
Pathogenic Escherichia coli infection	ko05130	5	55	0.00341534	0.0359429	CTNNB1|OCLN|CTTN|WASL|ROCK2
Insulin resistance	ko04931	7	108	0.00342865	0.0359681	CPT1A|PRKAA2|GSK3B|PTEN|AKT3|GFPT1|MAPK8
Signaling pathways regulating pluripotency of stem cells	ko04550	8	140	0.00375613	0.038791	FZD3|PCGF5|JARID2|GSK3B|CTNNB1|AKT3|JAK2|MAPK1
Endometrial cancer	ko05213	5	58	0.00421828	0.0428569	CTNNB1|MAPK1|PTEN|AKT3|GSK3B
Endocytosis	ko04144	11	244	0.00430086	0.0434571	TGFBR1|VPS26A|ARAP2|ITCH|WWP1|EEA1|GRK4|WASL|STAM|GBF1|AP2B1
Rap1 signaling pathway	ko04015	10	210	0.00441483	0.0442019	GRIN2B|EVL|ENAH|CTNNB1|MAPK1|RAPGEF6|AKT3|RAPGEF2|FARP2|SIPA1L3
ErbB signaling pathway	ko04012	6	85	0.00446381	0.0444224	PTK2|GSK3B|AKT3|MAPK1|MAPK8|NRG4
Axon guidance	ko04360	9	181	0.00518748	0.0499636	NFATC2|FZD3|EPHA6|ENAH|ROCK2|GSK3B|MAPK1|SSH2|PTK2
PD-L1 expression and PD-1 checkpoint pathway in cancer	ko05235	6	89	0.00550265	0.050715	NFATC2|EML4|AKT3|PTEN|MAPK1|JAK2
Longevity regulating pathway	ko04211	6	89	0.00550265	0.050715	SESN1|PRKAA2|AKT3|RB1CC1|RHEB|ATF2
Human papillomavirus infection	ko05165	13	330	0.0059447	0.0522182	DLG1|TBPL1|FZD3|RBL1|PSEN1|ATP6V1H|GSK3B|CTNNB1|PTEN|AKT3|MAPK1|RHEB|PTK2
Transcriptional misregulation in cancer	ko05202	9	186	0.00612242	0.0536363	PTK2|ETV7|SUPT3H|RUNX2|SS18|REL|JMJD1C|NSD2|ZEB1
Cell cycle	ko04110	7	124	0.00694983	0.0583333	SMC1B|RBL1|CDC27|ORC5|GSK3B|CDC25C|TFDP2
Wnt signaling pathway	ko04310	8	160	0.0079364	0.0619491	NFATC2|FZD3|PSEN1|BTRC|ROCK2|GSK3B|CTNNB1|MAPK8
Prostate cancer	ko05215	6	97	0.00809402	0.0624396	AKT3|GSK3B|CTNNB1|PTEN|MAPK1|ZEB1
Adipocytokine signaling pathway	ko04920	5	69	0.00831778	0.0633376	CPT1A|MAPK8|AKT3|JAK2|PRKAA2
Prolactin signaling pathway	ko04917	5	70	0.00879126	0.0661151	MAPK1|MAPK8|AKT3|JAK2|GSK3B
Proteoglycans in cancer	ko05205	9	203	0.0102948	0.0708786	FZD3|AKT3|ROCK2|CTNNB1|CTTN|MAPK1|HPSE2|PTK2|EIF4B
T cell receptor signaling pathway	ko04660	6	103	0.0105424	0.0721968	DLG1|NFATC2|GSK3B|AKT3|MAPK1|MAPK8
Bacterial invasion of epithelial cells	ko05100	5	74	0.0108713	0.0739877	CTNNB1|CTTN|PTK2|WASL|ARHGEF26
Apelin signaling pathway	ko04371	7	137	0.0113727	0.0769275	TGFBR1|HDAC4|PRKAA2|PDE3B|AKT3|MAPK1|SLC8A3
Glucagon signaling pathway	ko04922	6	106	0.0119452	0.0785378	CPT1A|PRKAA2|PDE3B|AKT3|PHKB|ATF2
Pathways in cancer	ko05200	17	530	0.0124469	0.0809763	TGFBR1|NCOA1|AKT3|MSH2|ROCK2|GSK3B|CTNNB1|PTEN|CLGN|FZD3|JAK2|EML4|FH|MAPK1|MAPK8|PTK2|TXNRD3
N-Glycan biosynthesis	ko00510	4	50	0.013021	0.0832841	MGAT4D|MGAT4A|MAN1A2|TUSC3
EGFR tyrosine kinase inhibitor resistance	ko01521	5	79	0.0139137	0.0857755	PTEN|MAPK1|AKT3|JAK2|GSK3B
Leukocyte transendothelial migration	ko04670	6	112	0.0151354	0.0904829	PTK2|ROCK2|CTNNB1|ARHGAP35|OCLN|ARHGAP5
Breast cancer	ko05224	7	147	0.0159485	0.0949988	FZD3|AKT3|GSK3B|CTNNB1|PTEN|NCOA1|MAPK1
Salmonella infection	ko05132	5	83	0.0167245	0.0962847	MAPK8|MAPK1|DYNC2H1|WASL|ROCK2
Human cytomegalovirus infection	ko05163	9	225	0.0184931	0.104847	NFATC2|PTK2|ROCK2|GSK3B|CTNNB1|AKT3|MAPK1|RHEB|ATF2
Circadian rhythm	ko04710	3	31	0.0193769	0.106053	BTRC|PRKAA2|CLOCK
Sphingolipid signaling pathway	ko04071	6	119	0.0195517	0.106053	ROCK2|AKT3|PTEN|MAPK1|SGMS1|MAPK8
Chemokine signaling pathway	ko04062	8	190	0.0197072	0.106419	PTK2|GRK4|ROCK2|GSK3B|AKT3|JAK2|WASL|MAPK1
Hippo signaling pathway	ko04390	7	154	0.0198419	0.106971	DLG1|TGFBR1|FZD3|BTRC|GSK3B|CTNNB1|LATS2
Cushing syndrome	ko04934	7	155	0.0204477	0.110057	FZD3|GSK3B|CTNNB1|MAPK1|FH|PDE8A|ATF2
VEGF signaling pathway	ko04370	4	59	0.0218046	0.115103	MAPK1|NFATC2|AKT3|PTK2
Hepatitis B	ko05161	7	163	0.025763	0.12559	NFATC2|TGFBR1|AKT3|JAK2|MAPK1|MAPK8|ATF2
Relaxin signaling pathway	ko04926	6	130	0.0281375	0.135109	TGFBR1|AKT3|CLGN|MAPK1|MAPK8|ATF2
Dopaminergic synapse	ko04728	6	131	0.0290234	0.137086	CLOCK|GSK3B|GRIN2B|AKT3|MAPK8|ATF2
Mitophagy - animal	ko04137	4	65	0.029271	0.137348	MAPK8|USP15|BCL2L13|TBC1D15
FoxO signaling pathway	ko04068	6	132	0.0299275	0.139831	TGFBR1|PRKAA2|AKT3|PTEN|MAPK1|MAPK8
Alzheimer disease	ko05010	7	171	0.0319522	0.14741	ATP2A2|RTN4|PSEN1|GSK3B|GRIN2B|MAPK1|NDUFA10
AGE-RAGE signaling pathway in diabetic complications	ko04933	5	100	0.0327806	0.147917	MAPK1|TGFBR1|AKT3|JAK2|MAPK8
Human immunodeficiency virus 1 infection	ko05170	8	212	0.0339462	0.151928	NFATC2|PTK2|CDC25C|BTRC|MAPK1|AKT3|CUL5|MAPK8
Platinum drug resistance	ko01524	4	73	0.0413153	0.171186	MAPK1|MSH2|AKT3|ATP7B
Th17 cell differentiation	ko04659	5	107	0.041467	0.171383	MAPK1|NFATC2|MAPK8|JAK2|TGFBR1
Pancreatic cancer	ko05212	4	75	0.0447036	0.179854	MAPK1|TGFBR1|AKT3|MAPK8
Kaposi sarcoma-associated herpesvirus infection	ko05167	7	186	0.0460773	0.184645	NFATC2|GSK3B|CTNNB1|AKT3|JAK2|MAPK1|MAPK8
Gastric cancer	ko05226	6	149	0.0481712	0.187643	TGFBR1|FZD3|AKT3|GSK3B|CTNNB1|MAPK1
Non-alcoholic fatty liver disease (NAFLD)	ko04932	6	149	0.0481712	0.187643	ITCH|PRKAA2|GSK3B|AKT3|NDUFA10|MAPK8
Adrenergic signaling in cardiomyocytes	ko04261	6	149	0.0481712	0.187643	ATP2A2|AKT3|MAPK1|CREM|SLC8A3|ATF2
TNF signaling pathway	ko04668	5	112	0.0484459	0.188185	MAPK1|MAPK8|AKT3|ITCH|ATF2
