# Supplementary material for: Identification of Circular RNAs of Testis and Caput Epididymis and Prediction of Their Potential Functional Roles in Donkeys
Source: Genes (Basel). 2022 Dec 25;14(1):66. doi: 10.3390/genes14010066 (PMC9858477; doi:10.3390/genes14010066)
Supplement: Supplementary file 1 [file genes-14-00066-s001.zip › Supplementary Table S11.xlsx]

## Sheet: Table S11
Supplementary Table S11: The KEGG pathway analysis and GO annotation for the down_regulated expressed circRNA' host genes.
KEGG pathways	ID	Input number	Background number	P-Value	Corrected P-Value	Input
MAPK signaling pathway	ko04010	14	295	4.84037e-07	5.62803e-05	ERBB2|TGFBR2|NFATC3|TAB2|EGFR|RAP1B|INSR|NFKB1|VEGFC|MAP2K4|CACNA2D3|DUSP16|FGFR2|CDC42
Endocytosis	ko04144	12	244	2.24375e-06	0.000191317	TGFBR2|SNX1|SMURF2|ARFGEF2|WWP1|SNX4|EGFR|ARFGEF1|DNM3|MVB12B|FGFR2|CDC42
TGF-beta signaling pathway	ko04350	8	94	2.66355e-06	0.000219786	TGFBR2|SMURF2|LTBP1|ACVR2A|BMPR1A|BMPR1B|BMPR2|CUL1
Pancreatic cancer	ko05212	7	75	6.45115e-06	0.000500062	ERBB2|TGFBR2|EGFR|RB1|PIK3R1|NFKB1|CDC42
Sphingolipid signaling pathway	ko04071	8	119	1.35598e-05	0.000889384	CERS6|PIK3R1|PPP2R3C|PTEN|SGMS1|NFKB1|NSMAF|GNAI1
Yersinia infection	ko05135	8	121	1.51964e-05	0.000922469	NFATC2|NFATC3|TAB2|DOCK1|PIK3R1|MAP2K4|NFKB1|CDC42
Cellular senescence	ko04218	9	160	1.52718e-05	0.000922469	TGFBR2|NFATC2|NFATC3|RB1|PTEN|PIK3R1|ITPR2|NFKB1|TRPM7
Proteoglycans in cancer	ko05205	10	203	1.55067e-05	0.000922469	ERBB2|ESR1|CAMK2D|EGFR|EZR|ANK3|GPC3|PIK3R1|ITPR2|CDC42
Pathways in cancer	ko05200	16	530	2.05429e-05	0.00107242	ERBB2|TGFBR2|LRP6|VEGFC|ESR1|CAMK2D|EGFR|RB1|PTEN|COL4A3|PIK3R1|NFKB1|CDC42|FGFR2|CUL1|GNAI1
Relaxin signaling pathway	ko04926	8	130	2.4769e-05	0.00124234	TGFBR2|VEGFC|EGFR|COL4A3|PIK3R1|MAP2K4|NFKB1|GNAI1
Prostate cancer	ko05215	7	97	3.07559e-05	0.00141735	ERBB2|EGFR|RB1|PTEN|PIK3R1|NFKB1|FGFR2
Ubiquitin mediated proteolysis	ko04120	8	137	3.53225e-05	0.00145734	SMURF2|WWP1|CUL1|HERC4|TRIP12|FANCL|ANAPC4|MID1
Axon guidance	ko04360	9	181	3.84665e-05	0.00156186	NFATC2|NFATC3|NTNG1|CAMK2D|BMPR1B|BMPR2|PIK3R1|GNAI1|CDC42
Adherens junction	ko04520	6	72	5.4101e-05	0.00197701	ERBB2|TGFBR2|EGFR|INSR|FER|CDC42
Focal adhesion	ko04510	9	199	7.73942e-05	0.0025804	ERBB2|VEGFC|DOCK1|EGFR|RAP1B|PTEN|COL4A3|PIK3R1|CDC42
Epstein-Barr virus infection	ko05169	9	201	8.32654e-05	0.00273068	ECD|TAB2|EIF2AK2|RB1|SNW1|PIK3R1|MAP2K4|NFKB1|NCOR2
Valine, leucine and isoleucine degradation	ko00280	5	48	8.67128e-05	0.00277264	AUH|PCCA|BCKDHB|DBT|MCCC2
Hepatitis B	ko05161	8	163	0.000112718	0.00336743	TGFBR2|NFATC2|NFATC3|TAB2|RB1|PIK3R1|MAP2K4|NFKB1
Rap1 signaling pathway	ko04015	9	210	0.000114529	0.00336743	VEGFC|EGFR|RAP1B|DOCK4|INSR|PIK3R1|GNAI1|FGFR2|CDC42
Human T-cell leukemia virus 1 infection	ko05166	9	219	0.000155071	0.0041755	TGFBR2|NFATC2|NFATC3|RB1|PTEN|PIK3R1|MAP2K4|NFKB1|ANAPC4
PD-L1 expression and PD-1 checkpoint pathway in cancer	ko05235	6	89	0.000162321	0.00423691	NFATC2|NFATC3|EGFR|PTEN|PIK3R1|NFKB1
Ras signaling pathway	ko04014	9	232	0.000234235	0.00539795	EXOC2|VEGFC|EGFR|RAP1B|INSR|PIK3R1|NFKB1|FGFR2|CDC42
Fluid shear stress and atherosclerosis	ko05418	7	139	0.000259523	0.00572293	ACVR2A|BMPR1A|BMPR1B|BMPR2|PIK3R1|MAP2K4|NFKB1
Kaposi sarcoma-associated herpesvirus infection	ko05167	8	186	0.000266996	0.00578794	NFATC2|NFATC3|EIF2AK2|RB1|PIK3R1|MAP2K4|ITPR2|NFKB1
Signaling pathways regulating pluripotency of stem cells	ko04550	7	140	0.000270552	0.00581573	ACVR2A|BMPR1A|BMPR1B|BMPR2|LIFR|PIK3R1|FGFR2
AGE-RAGE signaling pathway in diabetic complications	ko04933	6	100	0.000294805	0.00616625	TGFBR2|PIK3R1|COL4A3|VEGFC|NFKB1|CDC42
PI3K-Akt signaling pathway	ko04151	11	354	0.000315653	0.00645953	ERBB2|VEGFC|PPP2R3C|EGFR|PTEN|INSR|COL4A3|PIK3R1|PHLPP2|NFKB1|FGFR2
Breast cancer	ko05224	7	147	0.000358744	0.00722573	ERBB2|LRP6|ESR1|EGFR|RB1|PTEN|PIK3R1
Gastric cancer	ko05226	7	149	0.000387766	0.00763004	ERBB2|TGFBR2|LRP6|EGFR|RB1|PIK3R1|FGFR2
Central carbon metabolism in cancer	ko05230	5	69	0.000421121	0.008039	ERBB2|EGFR|FGFR2|PIK3R1|PTEN
Oxytocin signaling pathway	ko04921	7	153	0.000451438	0.00822105	NFATC2|NFATC3|CAMK2D|EGFR|ITPR2|CACNA2D3|GNAI1
HIF-1 signaling pathway	ko04066	6	109	0.000456368	0.00822105	ERBB2|CAMK2D|EGFR|INSR|PIK3R1|NFKB1
Cushing syndrome	ko04934	7	155	0.000486259	0.00863786	CAMK2D|EGFR|RAP1B|RB1|ITPR2|PDE8B|GNAI1
Leukocyte transendothelial migration	ko04670	6	112	0.000523279	0.00916814	TXK|RAP1B|EZR|PIK3R1|GNAI1|CDC42
Bacterial invasion of epithelial cells	ko05100	5	74	0.000569262	0.00980754	DNM3|DOCK1|ARHGAP10|PIK3R1|CDC42
Glioma	ko05214	5	75	0.000603052	0.0102704	CAMK2D|PTEN|EGFR|RB1|PIK3R1
Human immunodeficiency virus 1 infection	ko05170	8	212	0.000615445	0.0102704	NFATC2|NFATC3|TAB2|PIK3R1|ITPR2|NFKB1|CUL1|GNAI1
cGMP-PKG signaling pathway	ko04022	7	167	0.0007427	0.0115843	NFATC2|NFATC3|ATP2B1|INSR|ITPR2|PDE5A|GNAI1
EGFR tyrosine kinase inhibitor resistance	ko01521	5	79	0.000753439	0.0116806	ERBB2|EGFR|FGFR2|PIK3R1|PTEN
Glycosaminoglycan degradation	ko00531	3	19	0.000821306	0.0124314	GNS|IDS|ARSB
Human cytomegalovirus infection	ko05163	8	225	0.000893205	0.0134401	NFATC2|NFATC3|EGFR|RB1|PIK3R1|ITPR2|NFKB1|GNAI1
ErbB signaling pathway	ko04012	5	85	0.00102931	0.014792	CAMK2D|ERBB2|EGFR|PIK3R1|MAP2K4
Small cell lung cancer	ko05222	5	93	0.00150564	0.0191613	NFKB1|COL4A3|RB1|PIK3R1|PTEN
GnRH signaling pathway	ko04912	5	93	0.00150564	0.0191613	ITPR2|CAMK2D|CDC42|EGFR|MAP2K4
Calcium signaling pathway	ko04020	7	193	0.00166179	0.0204978	ERBB2|CAMK2D|EGFR|PHKB|ATP2B1|ITPR2|P2RX4
Endocrine resistance	ko01522	5	98	0.00187556	0.0209598	ERBB2|EGFR|RB1|PIK3R1|ESR1
Endometrial cancer	ko05213	4	58	0.00191109	0.0209598	ERBB2|PTEN|EGFR|PIK3R1
Viral carcinogenesis	ko05203	7	201	0.00207425	0.0218352	SNW1|HDAC9|EIF2AK2|RB1|PIK3R1|NFKB1|CDC42
Chagas disease (American trypanosomiasis)	ko05142	5	103	0.00230794	0.0239017	TGFBR2|GNAI1|NFKB1|PIK3R1|MAP2K4
T cell receptor signaling pathway	ko04660	5	103	0.00230794	0.0239017	NFKB1|NFATC2|NFATC3|PIK3R1|CDC42
C-type lectin receptor signaling pathway	ko04625	5	104	0.00240243	0.0242616	ITPR2|NFKB1|NFATC2|NFATC3|PIK3R1
Hippo signaling pathway	ko04390	6	154	0.00250659	0.0243796	TGFBR2|WWC1|BMPR1A|BMPR1B|BMPR2|AMOT
Human papillomavirus infection	ko05165	9	330	0.00258041	0.0249083	PPP2R3C|EIF2AK2|EGFR|RB1|PTEN|COL4A3|PIK3R1|NFKB1|CDC42
Insulin resistance	ko04931	5	108	0.00280864	0.0263168	NFKB1|INSR|TBC1D4|PIK3R1|PTEN
Non-small cell lung cancer	ko05223	4	66	0.00297957	0.0268301	ERBB2|EGFR|RB1|PIK3R1
TNF signaling pathway	ko04668	5	112	0.00326233	0.0280035	TAB2|NFKB1|VEGFC|PIK3R1|MAP2K4
Metabolic pathways	ko01100	23	1433	0.00335685	0.0286227	GNS|PDXK|PCCA|IDS|SGMS1|TPK1|CARNMT1|CERS6|DPYD|PDE5A|UXS1|AUH|UPRT|XYLT1|MCCC2|PDE8B|MGA|ARSB|PTGES3|PTEN|BCKDHB|PRUNE1|DBT
Epithelial cell signaling in Helicobacter pylori infection	ko05120	4	70	0.00364185	0.0304488	NFKB1|CDC42|EGFR|MAP2K4
Propanoate metabolism	ko00640	3	34	0.00377336	0.0304488	PCCA|BCKDHB|DBT
Hepatocellular carcinoma	ko05225	6	168	0.0037892	0.0304804	TGFBR2|LRP6|EGFR|RB1|PTEN|PIK3R1
Melanoma	ko05218	4	72	0.00400764	0.0318371	PTEN|EGFR|RB1|PIK3R1
Neurotrophin signaling pathway	ko04722	5	119	0.00417963	0.0324542	CAMK2D|NFKB1|RAP1B|PIK3R1|CDC42
Thyroid hormone signaling pathway	ko04919	5	119	0.00417963	0.0324542	MED17|TBC1D4|SLC16A10|PIK3R1|ESR1
Gastric acid secretion	ko04971	4	75	0.00460166	0.0333457	ITPR2|CAMK2D|EZR|GNAI1
Chronic myeloid leukemia	ko05220	4	76	0.00481211	0.0343838	TGFBR2|RB1|PIK3R1|NFKB1
Osteoclast differentiation	ko04380	5	128	0.00561207	0.0378778	TGFBR2|NFATC2|NFKB1|PIK3R1|TAB2
Oocyte meiosis	ko04114	5	128	0.00561207	0.0378778	ITPR2|CPEB4|CAMK2D|ANAPC4|CUL1
Bladder cancer	ko05219	3	41	0.00615792	0.0398793	ERBB2|EGFR|RB1
Homologous recombination	ko03440	3	41	0.00615792	0.0398793	ECD|RBBP8|UIMC1
B cell receptor signaling pathway	ko04662	4	82	0.00621149	0.0400226	NFKB1|NFATC2|NFATC3|PIK3R1
FoxO signaling pathway	ko04068	5	132	0.00634807	0.0407999	TGFBR2|INSR|EGFR|PIK3R1|PTEN
Estrogen signaling pathway	ko04915	5	138	0.00757525	0.0464688	ITPR2|GNAI1|EGFR|PIK3R1|ESR1
GO_Terms	ID	Input number	Background number	P-Value	Corrected P-Value	Input
protein binding	GO:0005515	219	11779	3.57312e-40	9.14005e-37	NFATC2|WWP1|ZFPM2|PPP2R3C|PCCA|PPP4R1|SPRED2|CARNMT1|MVB12B|REXO4|PHKB|CHD2|CERS6|DLG5|NTNG1|ZNF148|WWC1|ITSN2|CDC42SE2|ALMS1|GSE1|ZC3H13|ARHGAP26|EVI5|SPIN1|CUL1|DNAJC13|ZMYM2|PARL|SCAMP1|CAMK2D|COG1|TANC1|UPRT|NEGR1|BRD4|USP33|FGFR2|RBBP8|PTGES3|KIF27|AKAP9|PTEN|FCHO2|BMPR2|PID1|PKHD1|STARD7|ACVR2A|LIFR|SNX1|EIF2AK2|SNX4|DOCK1|DOCK4|PUM1|SETBP1|DCP1A|NFATC3|TPK1|EED|BAZ2B|RIN2|XPOT|MPHOSPH8|UBA…
cytosol	GO:0005829	121	5095	1.09744e-26	1.40363e-23	WWP1|PPP2R3C|PCCA|UPRT|SPRED2|MVB12B|POLR3E|USP24|FMNL2|WWC1|ALMS1|ARHGAP26|EVI5|TUT4|ZMYM2|CAMK2D|FCHO2|TRPM4|USP33|PDE8B|PTGES3|AKAP9|PTEN|ATP8B1|ARHGAP12|RNF213|SNX1|PDXK|EIF2AK2|DOCK1|DOCK4|PUM1|SETBP1|DCP1A|TPK1|EED|RIN2|KLHDC1|MPHOSPH8|UBAP1|SMURF2|WDR44|AFF3|DISC1|PIK3R1|UBXN4|FNDC3A|KCNIP4|NPEPPS|PDE5A|XPOT|SENP6|BRCC3|HERC4|PHLDB2|MCCC2|IRF2|CARMIL1|LRBA|SPDL1|STK39|VPS50|ATXN2|FNBP1|HDA…
nucleoplasm	GO:0005654	90	3630	2.22993e-20	1.90139e-17	ZFPM2|PPP2R3C|UPRT|ATP2B1|POLR3E|REXO4|USP24|ZNF148|MIDEAS|ZC3H13|CUL1|CAMK2D|BRD4|USP33|KLHL8|RBBP8|PTGES3|PTEN|ATP8B1|BMPR2|NFATC2|PDXK|DOCK1|PUM1|SETBP1|EED|ZZZ3|MPHOSPH8|SMURF2|ZNF609|AFF3|TRPM4|XPOT|SENP6|BRCC3|SCMH1|ITPR2|ANAPC4|FTO|IRF2|MGA|ESR1|FCF1|GTF3A|ZNF423|STK39|HDAC9|NFATC3|IKZF5|NCOR2|ECD|FANCC|NFKB1|FANCL|SPATS2L|STYX|CARMIL1|FERMT2|ARFGEF1|SYNE1|SCAF8|TRPS1|CNTLN|ZMIZ1|HIVEP2|AM…
cytoplasm	GO:0005737	102	4624	1.09629e-19	7.01076e-17	WWP1|ZFPM2|SVEP1|FCHO2|DUSP16|DLG5|CCSER2|WWC1|ITSN2|CDC42SE2|MAP3K21|TUT4|VRK2|CAMK2D|UBR3|USP33|FGFR2|PTGES3|DYNC2LI1|KIF27|PTEN|BMPR2|PID1|MYO5B|CCNI|RNF213|SNX1|NFATC3|SNX4|DOCK1|PUM1|DCP1A|SUCO|MPHOSPH8|UBAP1|SMURF2|LANCL1|PIK3R1|ARHGAP12|KCNIP4|NPEPPS|XPOT|SENP6|BRCC3|PKHD1|FTO|ESR1|ERBIN|DBT|ERCC6L2|ATXN2|KLHL24|HDAC9|MYO1B|NSMAF|GNAI1|ECD|FANCC|NFKB1|FANCL|FGD5|ACVR2A|SPATS2L|STYX|FERMT2|…
nucleus	GO:0005634	106	5208	4.98397e-18	2.5498e-15	WWP1|ZFPM2|PARL|CARNMT1|MVB12B|REXO4|USP24|DUSP16|WWC1|ZNF570|EVI5|TUT4|UNKL|VRK2|CAMK2D|BRD4|USP31|FGFR2|RBBP8|PTGES3|PTEN|CCNI|NFATC2|PDXK|GLIS3|DCP1A|EED|BAZ2B|MPHOSPH8|SMURF2|ZNF609|AFF3|AFF2|DISC1|PIK3R1|EIF2AK2|NPEPPS|SENP6|BRCC3|ZNF827|SCMH1|ANAPC4|FTO|IRF2|MGA|SPDL1|ERBIN|ERCC6L2|ZNF423|NAB1|HDAC9|NFATC3|PAXBP1|NCOR2|GNAI1|ECD|ZNF532|FANCC|NFKB1|FANCL|USP3|STYX|TET1|TET2|FERMT2|FER|PHLPP2…
positive regulation of transcription by RNA polymerase II	GO:0045944	41	1159	4.3952e-14	1.87382e-11	NFATC2|NFATC3|ZFPM2|GLIS3|EGFR|BMPR1A|BMPR1B|RPRD1B|IKZF5|PAXBP1|ECD|TXK|GRHL2|ZNF148|ZNF609|RB1|PIK3R1|MED17|NFKB1|KMT2C|ACVR2A|NR3C1|IRF2|TET1|TET2|BRD4|SSBP2|FGFR2|PBX3|NFIB|MGA|SNW1|LRP6|ESR1|NRIP1|BMPR2|DCAF6|PID1|KAT6B|ZMIZ1|NFIX
ATP binding	GO:0005524	43	1463	4.00599e-12	1.4639e-09	RPS6KC1|DNAH11|ACVR2A|PCCA|EGFR|MYO1B|BMPR1A|INSR|PDXK|ATP9B|MAP2K4|TPK1|P2RX4|TXK|PTEN|ATP8B1|TRPM4|TRPM7|MAP3K21|ERBB2|TGFBR2|CBWD3|ULK4|VRK2|CAMK2D|NOLC1|FER|DHX29|MYO5B|ATP2B1|FGFR2|MCCC2|DNAH3|KIF27|EIF2AK2|BMPR1B|ITM2B|ERCC6L2|BMPR2|MYO9A|ATP8B4|STK39|SYN2
plasma membrane	GO:0005886	84	4619	1.78344e-11	5.70256e-09	MVB12B|ERBB2|ITSN2|SVIL|DNM3|TGFBR2|EGFR|RAP1B|SPRED2|LAPTM4B|BMPR1B|TAB2|ATP9B|SGMS1|CACNA2D3|DNAJC13|PHKB|NCOR2|GNAI1|MPHOSPH8|UBAP1|SMURF2|DLG5|LIFR|PTEN|WWP1|CDC42SE2|ATP8B1|P2RX4|BMPR1A|LRP2|NID1|PREX2|MYO1B|NEXN|PIK3R1|ATP2B1|TRPM4|TRPM7|PAWR|SLC16A10|FGD5|SDK1|ANXA4|SCAMP1|CUBN|ATP8B4|MGA|ENOX2|NEGR1|LANCL1|TXK|GPC3|UNC13B|DOCK4|SNX4|ITPR2|ZDHHC21|PHLDB2|PHEX|FGFR2|NTNG1|EXOC2|CARMIL1|KCNI…
membrane	GO:0016020	51	2075	2.04653e-11	5.81671e-09	SNX1|EIF2AK2|DCP1A|KTN1|SNX4|DOCK1|EGFR|RAP1B|DOCK4|DNM3|TENM3|ATP2B1|INSR|ARFGEF2|SGMS1|NCOR2|SUCO|CERS6|CHD2|GRHL2|SVEP1|P2RX4|CAMK2D|DNAJC13|PIK3R1|MED17|FNDC3A|RPS6KC1|PCMTD1|CUBN|RUFY3|ALS2|NIPAL2|UNC13B|VEGFC|ITPR2|FGFR2|STARD3NL|EXOC2|STAU2|LRBA|CFI|ESR1|EZR|ITM2B|GOLGB1|SLC22A3|VPS50|ATXN2|RNF213|CDC42
metal ion binding	GO:0046872	53	2298	7.65166e-11	1.95729e-08	PHF14|KMT2C|ACVR2A|GLIS3|PPP2R3C|PCCA|GNS|BMPR1A|BMPR1B|ADAMTS12|RNF38|AEBP2|BAZ2B|UIMC1|ZNF532|DPYD|ZNF148|ZNF609|ANKMY2|ZNF570|HDAC9|ZC3H13|CPEB4|FANCL|PDE5A|FGD5|TGFBR2|MYO9A|UNKL|RUFY3|BRCC3|XYLT1|ZNF827|PHLPP2|CACNA2D3|PDE8B|ATP2B1|TRPM7|ARSB|BNC2|TAB2|CFI|DZIP1L|RNF180|GTF3A|BMPR2|ZNF423|ZBTB46|PRUNE1|KAT6B|ZNF286A|HIVEP2|RNF213
Golgi apparatus	GO:0005794	33	1002	9.40416e-11	2.18689e-08	SNX1|PPP2R3C|DOCK4|DNM3|SYNE1|PHEX|WDR44|ZNF148|TRPM4|FNDC3A|COG1|FGD5|SCAMP1|CUBN|RUFY3|UNC13B|ARFGEF1|ZDHHC21|USP33|FGFR2|LRP2|LRP6|LRBA|ARSB|ESR1|AKAP9|ITM2B|ATP8B1|ANK3|GOLGB1|ATP8B4|SLC35D2|ATXN2
negative regulation of transcription by RNA polymerase II	GO:0000122	28	832	1.68722e-09	3.5966e-07	PHF14|NFATC2|ZFPM2|GLIS3|USP3|AEBP2|IKZF5|EED|PAXBP1|NCOR2|SMURF2|ZNF148|WWC1|RB1|HDAC9|NFKB1|NR3C1|IRF2|TRPS1|PAWR|FGFR2|NFIB|MGA|SNW1|ESR1|NRIP1|EZR|NFIX
protein phosphorylation	GO:0006468	20	451	5.08696e-09	1.00096e-06	ERBB2|TGFBR2|RPS6KC1|TXK|ULK4|VRK2|FER|EIF2AK2|PPP4R1|INSR|PHKB|BMPR1A|BMPR1B|CAMK2D|BMPR2|PIK3R1|BRD4|STK39|MAP3K21|ACVR2A
protein transport	GO:0015031	16	320	3.71591e-08	6.78951e-06	EXOC2|LRP2|UBAP1|SNX14|KTN1|SCAMP1|HOOK3|COG1|SNX4|ARFGEF1|ARFGEF2|MVB12B|MYO5B|VPS50|SNX24|DNAJC13
protein autophosphorylation	GO:0046777	12	170	5.85385e-08	9.98277e-06	ERBB2|TXK|VRK2|CAMK2D|MAP3K21|EIF2AK2|EGFR|INSR|FER|STK39|TRPM7|FGFR2
cellular response to growth factor stimulus	GO:0071363	8	59	1.02392e-07	1.63699e-05	LRP2|TGFBR2|ACVR2A|ERBB2|INSR|BMPR1A|BMPR1B|BMPR2
cell migration	GO:0016477	13	232	2.08229e-07	3.13323e-05	CARMIL1|NTNG1|FMNL2|WWC1|DOCK1|BRCC3|NFATC2|ATRNL1|PTEN|ADAMTS12|USP33|GPC3|CDC42
zinc ion binding	GO:0008270	24	820	3.05954e-07	4.34795e-05	PDXK|ZFPM2|USP3|IKZF5|MID2|P2RX4|MID1|RERE|USP33|LANCL1|NPEPPS|TUT4|ZMYM2|NR3C1|ZZZ3|TET1|TET2|DTNB|UBR3|PHEX|TRPS1|ESR1|ZZEF1|ZMIZ1
signal transduction	GO:0007165	27	1013	3.30204e-07	4.44558e-05	WWP1|DOCK1|EGFR|PPP4R1|TENM3|PHLPP2|MAP2K4|NSMAF|P2RX4|DLG5|ARHGAP26|MAP3K21|PDE5A|ERBB2|NR3C1|ANXA4|VEGFC|ITPR2|ESR1|PTGES3|ERBIN|RPS6KC1|AKAP9|RIN2|OSGIN2|ANK3|ARHGAP12
outflow tract septum morphogenesis	GO:0003148	6	28	3.87231e-07	4.95268e-05	LRP2|TGFBR2|ZFPM2|BMPR1A|BMPR2|FGFR2
receptor complex	GO:0043235	12	207	4.3517e-07	5.30078e-05	LRP2|TGFBR2|ACVR2A|ERBB2|EGFR|INSR|BMPR1A|BMPR1B|BMPR2|LIFR|ITPR2|FGFR2
positive regulation of GTPase activity	GO:0043547	14	307	7.62128e-07	8.20886e-05	ERBB2|PREX2|BRCC3|DOCK1|ALS2|DOCK4|RIN2|TBC1D19|ARHGAP12|ARHGAP26|MYO9A|EVI5|DOCK11|ARFGEF1
lysosome	GO:0005764	13	262	7.72621e-07	8.20886e-05	LRP2|SNX1|SNX14|LRBA|ARSB|LAPTM4B|RUFY3|UVRAG|FNBP1|IDS|INSR|ANK3|RNASET2
endosome membrane	GO:0010008	12	220	8.02273e-07	8.20886e-05	ERBB2|SNX1|WDR44|CUBN|TAB2|EGFR|UBAP1|MYO1B|ITM2B|INSR|DNAJC13|MVB12B
GTPase activator activity	GO:0005096	13	268	9.83739e-07	9.67848e-05	PREX2|ALS2|DOCK1|TBC1D4|DOCK4|RIN2|TBC1D19|ARHGAP12|ARHGAP26|MYO9A|EVI5|BRCC3|ARFGEF1
negative regulation of transcription, DNA-templated	GO:0045892	18	536	1.50765e-06	0.000142649	MPHOSPH8|NR3C1|SMURF2|HDAC9|WWP1|ZFPM2|ZNF148|SCMH1|RB1|MIDEAS|ATP8B1|SNW1|ZNF423|KAT6B|EED|NAB1|NCOR2|UIMC1
transmembrane receptor protein serine/threonine kinase activity	GO:0004675	4	7	1.58745e-06	0.000142649	TGFBR2|BMPR1B|ACVR2A|BMPR1A
transcription corepressor activity	GO:0003714	11	194	1.61721e-06	0.000142649	RERE|SNW1|ZFPM2|NRIP1|HDAC9|MIDEAS|CDYL|RBBP8|AEBP2|PAWR|NCOR2
endoplasmic reticulum	GO:0005783	25	1018	3.73765e-06	0.000298778	KTN1|CPEB4|SGMS1|FKBP9|CERS6|UVRAG|DISC1|TRPM4|KCNIP4|FGD5|VRK2|CUBN|UBXN4|COL4A3|ITPR2|ZDHHC21|PHEX|LRP2|STAU2|LRP6|LRBA|ATP8B1|ANK3|TMTC2|TMTC1
SMAD binding	GO:0046332	6	49	7.18829e-06	0.000540813	TGFBR2|SMURF2|BMPR1A|BMPR1B|SNW1|ZMIZ1
regulation of ERK1 and ERK2 cascade	GO:0070372	5	29	9.59025e-06	0.000700911	ERBB2|PKHD1|EGFR|FGFR2|STYX
protein-containing complex	GO:0032991	18	623	1.11632e-05	0.000793205	SNX1|TRPS1|SPATS2L|LTBP1|ESR1|PTGES3|EGFR|WWC1|VRK2|ALS2|NR3C1|EZR|ERCC6L2|SNX4|IKZF5|MYO5B|SASH1|CDC42
regulation of transcription by RNA polymerase II	GO:0006357	20	751	1.15825e-05	0.000800756	RERE|PHF14|ZNF609|ERBB2|ANXA4|GRHL2|BNC2|CAMK2D|ESR1|EGFR|MLLT3|MIDEAS|SNW1|NFATC3|RBBP8|ZBTB46|MED17|BAZ2B|FOXN2|ZZZ3
ubiquitin-dependent protein catabolic process	GO:0006511	12	292	1.28321e-05	0.000863806	SMURF2|WWP1|USP3|ANAPC4|USP33|RNF213|UBR3|USP31|TRIP12|USP24|CUL1|KLHL8
perinuclear region of cytoplasm	GO:0048471	19	697	1.40307e-05	0.000897263	ERBB2|PHEX|WDR44|ANXA4|CPEB4|WWC1|EIF2AK2|EGFR|MYO1B|EZR|DISC1|ARFGEF2|ATP9B|DNM3|PKHD1|USP33|ATXN2|P2RX4|ARFGEF1
cellular response to BMP stimulus	GO:0071773	5	33	1.68265e-05	0.00097823	BMPR1A|BMPR1B|ADAMTS12|BMPR2|ACVR2A
protein serine/threonine kinase activity	GO:0004674	13	357	1.92728e-05	0.00107242	TGFBR2|EIF2AK2|ULK4|VRK2|CAMK2D|RPS6KC1|BMPR1A|BMPR1B|BMPR2|MAP2K4|STK39|TRPM7|ACVR2A
cadherin binding	GO:0045296	12	305	1.94163e-05	0.00107242	SNX1|KTN1|FMNL2|EGFR|MYO1B|EZR|ANK3|BMPR2|DHX29|PHLDB2|P2RX4|COBLL1
nuclear chromatin	GO:0000790	22	915	1.97342e-05	0.00107242	NFATC2|NFATC3|ZFPM2|USP3|AEBP2|NCOR2|GRHL2|NFKB1|NR3C1|IRF2|FER|PAWR|PBX3|FOXN2|NFIB|MGA|TRPS1|ESR1|NRIP1|ZBTB46|KAT6B|NFIX
positive regulation of protein kinase B signaling	GO:0051897	9	166	2.01526e-05	0.00107242	LRP2|ERBB2|ESR1|EGFR|INSR|ARFGEF1|PIK3R1|FGFR2|P2RX4
protein homodimerization activity	GO:0042803	18	660	2.34477e-05	0.00119959	SNX1|PDXK|LRP6|UXS1|DPYD|CUBN|MAP3K21|EIF2AK2|ALS2|TENM3|BMPR1A|CAMK2D|SYNE1|MID2|CARNMT1|FGFR2|STARD3NL|MID1
extracellular exosome	GO:0070062	37	2085	2.83053e-05	0.0013924	GNS|PDXK|WWP1|RAP1B|ATP2B1|INSR|LIFR|DNM3|RNASET2|P2RX4|GNAI1|MID2|ITSN2|MLLT3|NID1|DNAJC13|COBLL1|NPEPPS|TUT4|ANXA4|UXS1|CUBN|MGA|MYO1B|PKHD1|MVB12B|LRP2|CARMIL1|ARSB|CNTLN|CFI|TXNDC16|EZR|ITM2B|MYO5B|VPS50|CDC42
identical protein binding	GO:0042802	29	1456	3.04002e-05	0.00141735	SNX1|EGFR|FNBP1|RPRD1B|DCP1A|TPK1|EED|P2RX4|MID1|SMURF2|RB1|NFKB1|ERBB2|SDK1|ANXA4|UXS1|CAMK2D|HOOK3|FAM118B|ALS2|FCHO2|RBBP8|LRP6|ESR1|EIF2AK2|EZR|PTEN|SYN2|CDC42
DNA-binding transcription factor activity, RNA polymerase II-specific	GO:0000981	21	874	3.07745e-05	0.00141735	RERE|NFIB|NR3C1|TRPS1|ZZZ3|GRHL2|ESR1|GLIS3|NFIX|MGA|MLLT3|BMPR1A|MIDEAS|NFATC3|ZBTB46|AEBP2|NFKB1|IRF2|PBX3|FOXN2|NFATC2
endosome organization	GO:0007032	5	38	3.11702e-05	0.00141735	HOOK3|ALS2|DNAJC13|ARFGEF2|LAPTM4B
cell junction assembly	GO:0034329	4	18	3.26911e-05	0.00141735	FERMT2|MYO9A|GRHL2|CDC42
mitogen-activated protein kinase kinase kinase binding	GO:0031435	4	18	3.26911e-05	0.00141735	TGFBR2|CDC42|SASH1|MAP2K4
filopodium assembly	GO:0046847	4	18	3.26911e-05	0.00141735	FGD5|DNM3|EZR|CDC42
positive regulation of bone mineralization	GO:0030501	5	39	3.49237e-05	0.00145734	ATP2B1|BMPR1A|BMPR1B|BMPR2|ACVR2A
transcription factor binding	GO:0008134	12	325	3.52724e-05	0.00145734	NFATC2|NFATC3|ESR1|ZFPM2|NAB1|NOLC1|RB1|HDAC9|PIK3R1|NFKB1|KAT6B|PAXBP1
endocytosis	GO:0006897	9	182	4.00727e-05	0.00160166	LRP2|FNBP1|CFI|ITSN2|RIN2|ATP9B|DNM3|USP33|CDC42
chromatin binding	GO:0003682	14	443	4.18127e-05	0.00164549	RERE|MPHOSPH8|NFATC2|NFATC3|ESR1|HDAC9|EGFR|SVEP1|MLLT3|CDYL|SCMH1|BRD4|NFKB1|NCOR2
calcium ion binding	GO:0005509	18	693	4.33874e-05	0.00168159	LRP2|ANXA4|LTBP1|CUBN|ITSN2|SVEP1|IDS|PCDH7|FAT3|TRPM4|NID1|ZZEF1|UNC13B|ITPR2|SMOC2|KCNIP4|MICU3|FKBP9
centrosome	GO:0005813	15	506	4.53542e-05	0.00173158	USP33|CNTLN|HOOK3|ITSN2|ALS2|ALMS1|AKAP9|DISC1|ERCC6L2|UVRAG|PPP2R3C|PKHD1|CDC42|DYNC2LI1|GNAI1
branched-chain amino acid catabolic process	GO:0009083	4	20	4.68578e-05	0.00176268	AUH|BCKDHB|DBT|MCCC2
BMP receptor activity	GO:0098821	3	6	4.86098e-05	0.00180208	BMPR1A|BMPR2|ACVR2A
histone deacetylase complex	GO:0000118	5	44	5.92358e-05	0.00211647	RERE|MIDEAS|NCOR2|HDAC9|NRIP1
nuclear speck	GO:0016607	13	400	5.95723e-05	0.00211647	NR3C1|SMURF2|ERBIN|DOCK1|CARMIL1|NRIP1|AFF2|ZC3H13|SNW1|REXO4|TRIP12|FTO|CDYL
DNA binding	GO:0003677	25	1209	6.09488e-05	0.00213571	NFATC2|ZFPM2|SETBP1|BAZ2B|RERE|ZNF532|MLLT3|ZNF570|KMT2C|CERS6|ZZZ3|IRF2|TET1|NOLC1|TET2|ZNF827|NFIB|AKAP9|GTF3A|ERCC6L2|ZNF423|ZBTB46|KAT6B|ZNF286A|HIVEP2
lung lobe morphogenesis	GO:0060463	3	7	6.90066e-05	0.00238539	TGFBR2|FGFR2|GRHL2
enzyme binding	GO:0019899	12	353	7.56918e-05	0.0025804	SNW1|SPDL1|PCCA|EGFR|PTEN|ANKMY2|BRD4|SYNE1|PAWR|MID1|MID2|ESR1
apical plasma membrane	GO:0016324	12	354	7.76744e-05	0.0025804	LRP2|ERBB2|MGA|CUBN|EGFR|EZR|PTEN|ATP8B1|BMPR2|STK39|ATP2B1|PKHD1
Golgi organization	GO:0007030	7	115	8.51899e-05	0.00275843	COG1|ATP8B1|GOLGB1|ARFGEF1|ATP8B4|SYNE1|CDC42
phosphatidylinositol binding	GO:0035091	6	80	9.35778e-05	0.00295521	SNX1|SNX4|RPS6KC1|FCHO2|SNX29|ITPR2
basal plasma membrane	GO:0009925	5	50	0.000103674	0.00322303	ERBB2|ERBIN|EGFR|ANK3|BMPR2
integral component of membrane	GO:0016021	53	3643	0.000104578	0.00322303	KTN1|SDK1|UBR3|PARL|LAPTM4B|LDLRAD4|ATP9B|SYNE1|MICU3|NCOR2|SUCO|CERS6|FAT3|SNX14|ATRNL1|SCAMP1|BMPR1A|SUSD4|SLC16A10|FNDC3A|TRPM7|SPIN1|PLXDC2|ERBB2|TGFBR2|ANKRD46|DPY19L4|MYO9A|UXS1|MGA|XYLT1|ADGRL2|SLC35D2|ITPR2|ZDHHC21|CPLANE1|FGFR2|STARD3NL|CEBPZOS|LRP2|NIPAL2|LRP6|LRBA|ESR1|RNF180|TMEM135|GOLGB1|TMTC2|TMTC1|ATP8B4|PKHD1|VRK2|GREB1L
actin filament binding	GO:0051015	9	208	0.000106847	0.00325374	SVIL|FMNL2|EGFR|MYO1B|EZR|FERMT2|NEXN|MYO5B|SYNE1
lung development	GO:0030324	6	83	0.000113233	0.00336743	ZFPM2|EGFR|BMPR1A|GPC3|PHEX|FGFR2
protein kinase A regulatory subunit binding	GO:0034237	4	26	0.000116105	0.00337498	ARFGEF2|ARFGEF1|EZR|AKAP9
transmembrane receptor protein serine/threonine kinase signaling pathway	GO:0007178	3	9	0.00012493	0.00355079	ACVR2A|BMPR2|LTBP1
transforming growth factor beta-activated receptor activity	GO:0005024	3	9	0.00012493	0.00355079	TGFBR2|BMPR2|LTBP1
guanyl-nucleotide exchange factor activity	GO:0005085	7	123	0.000126841	0.00356548	FGD5|DOCK1|ITSN2|ALS2|ARFGEF1|ARFGEF2|DOCK11
peptidyl-tyrosine phosphorylation	GO:0018108	7	124	0.000133042	0.00369913	ERBB2|EIF2AK2|EGFR|INSR|FER|MAP2K4|FGFR2
positive regulation of cell population proliferation	GO:0008284	14	501	0.000147235	0.00404975	ERBB2|TGFBR2|TET1|NOLC1|EGFR|PTEN|INSR|RPRD1B|FER|LIFR|VEGFC|TRPM4|PKHD1|FGFR2
Fc-epsilon receptor signaling pathway	GO:0038095	8	171	0.000154472	0.0041755	NFATC2|NFATC3|TAB2|FER|PIK3R1|MAP2K4|NFKB1|CUL1
RNA binding	GO:0003723	26	1366	0.000159784	0.00423691	KTN1|CPEB4|PUM1|EZR|RBMS2|RNASET2|ZC3H13|RBM33|FNDC3A|TUT4|KMT2C|NR3C1|SPATS2L|NOLC1|DHX29|SYNE1|SCAF8|STAU2|SNW1|FCF1|EIF2AK2|NSUN7|PTEN|GOLGB1|ATXN2|REXO4
protein tyrosine kinase activity	GO:0004713	6	89	0.000162321	0.00423691	ERBB2|EGFR|INSR|FER|MAP2K4|FGFR2
substrate adhesion-dependent cell spreading	GO:0034446	5	56	0.000170102	0.00439516	FERMT2|ATRNL1|FER|NTNG1|PIK3R1
endosomal transport	GO:0016197	6	91	0.000181969	0.00465478	UBAP1|ITSN2|ALS2|ALMS1|MVB12B|MYO5B
clathrin-coated pit	GO:0005905	5	58	0.000198219	0.00502024	CUBN|LRP2|FNBP1|ITSN2|FCHO2
intracellular membrane-bounded organelle	GO:0043231	18	788	0.000206912	0.00513781	SNX1|RBBP8|ATP2B1|RUFY3|UPRT|LDLRAD4|AKAP9|ITM2B|COL4A3|SLC16A10|UBAP1|PHLPP2|STK39|ZMIZ1|FANCL|STARD3NL|FOXN2|DNAJC13
ERBB2 signaling pathway	GO:0038128	4	31	0.000214562	0.00513781	ERBB2|ERBIN|EGFR|PIK3R1
regulation of neuron projection development	GO:0010975	4	31	0.000214562	0.00513781	PTEN|NTNG1|ULK4|DISC1
growth factor binding	GO:0019838	4	31	0.000214562	0.00513781	ERBB2|ACVR2A|BMPR2|LIFR
embryonic organ development	GO:0048568	4	31	0.000214562	0.00513781	ZFPM2|BMPR1A|FGFR2|PBX3
lysosomal lumen	GO:0043202	6	94	0.000214913	0.00513781	GNS|ARSB|CUBN|IDS|GPC3|RNASET2
brain development	GO:0007420	9	231	0.000227146	0.00538001	TGFBR2|GRHL2|NFIB|AFF2|JHY|ADGRL2|ATP2B1|BMPR2|PBX3
positive regulation of osteoblast differentiation	GO:0045669	5	60	0.000229745	0.0053867	BMPR1A|BMPR1B|BMPR2|SUCO|ACVR2A
protein kinase binding	GO:0019901	13	461	0.000231641	0.0053867	EXOC2|NR3C1|LRBA|CNTLN|VRK2|HDAC9|ESR1|EGFR|SPRED2|ERCC6L2|STK39|SASH1|CDC42
neuromuscular junction development	GO:0007528	4	32	0.000239781	0.005467	ERBB2|UNC13B|ANK3|ALS2
ubiquitin-protein transferase activity	GO:0004842	9	233	0.000241505	0.005467	SMURF2|WWP1|CUL1|WDSUB1|HERC4|UBR3|FANCL|ANAPC4|RNF213
cellular response to insulin stimulus	GO:0032869	6	97	0.000252382	0.00563986	HDAC9|TBC1D4|PTEN|INSR|FER|PIK3R1
relaxation of cardiac muscle	GO:0055119	3	12	0.000253551	0.00563986	CAMK2D|P2RX4|PDE5A
vasculogenesis	GO:0001570	5	62	0.000264944	0.00578794	ZFPM2|TGFBR2|ZMIZ1|HDAC9|AMOT
cell population proliferation	GO:0008283	7	142	0.00029374	0.00616625	LRP2|IRF2|ECD|GRHL2|RAP1B|FER|CUL1
cell-cell adhesion	GO:0098609	7	142	0.00029374	0.00616625	NEGR1|DLG5|LRP6|EGFR|FAT3|PKHD1|FNDC3A
epidermal growth factor receptor binding	GO:0005154	4	34	0.000296501	0.00616625	FER|SNX1|ATXN2|SNX4
cell junction	GO:0030054	8	190	0.000306269	0.00631803	DCP2|DLG5|ERBIN|EGFR|FER|SLC16A10|P2RX4|AMOT
focal adhesion	GO:0005925	12	418	0.000342305	0.00694934	IRF2|USP33|SVIL|EGFR|ARHGAP26|EZR|FERMT2|NEXN|PRUNE1|PHLDB2|DCAF6|CDC42
peptidyl-tyrosine autophosphorylation	GO:0038083	4	36	0.000362245	0.00723924	FER|INSR|TXK|EGFR
protein ubiquitination	GO:0016567	13	486	0.000377856	0.00749268	KLHL24|SMURF2|WWP1|RNF213|WDSUB1|HERC4|RNF38|UBR3|DCAF6|MID2|CUL1|KLHL8|CDC42
phosphatidylinositol 3-kinase signaling	GO:0014065	4	37	0.000398747	0.00778621	ERBB2|PTEN|PREX2|PIK3R1
postsynaptic density	GO:0014069	9	251	0.000408001	0.00790656	DLG5|CPEB4|ALS2|DISC1|BMPR2|DNM3|SYN2|P2RX4|TANC1
ciliary basal body	GO:0036064	7	151	0.000418636	0.008039	DLG5|DZIP1L|LCA5|EZR|DISC1|PKHD1|DYNC2LI1
calmodulin binding	GO:0005516	8	200	0.000425414	0.00806081	CAMK2D|EGFR|MYO1B|PHKB|ATP2B1|UNC13B|TRPM4|MYO5B
oxidative demethylation	GO:0070989	3	15	0.000446236	0.00822105	TET1|TET2|FTO
ATPase-coupled intramembrane lipid transporter activity	GO:0140326	3	15	0.000446236	0.00822105	ATP8B1|ATP9B|ATP8B4
regulation of stress fiber assembly	GO:0051492	3	15	0.000446236	0.00822105	ALMS1|PIK3R1|CDC42
in utero embryonic development	GO:0001701	8	202	0.000453245	0.00822105	TGFBR2|ZFPM2|ALS2|BMPR1A|UBR3|ZMIZ1|FGFR2|AMOT
nuclear matrix	GO:0016363	6	109	0.000456368	0.00822105	SNW1|XPOT|PTEN|ARFGEF1|SCAF8|NCOR2
molecular adaptor activity	GO:0060090	5	71	0.000476374	0.00852143	DISC1|WWC1|ITSN2|AKAP9|SASH1
neuronal cell body	GO:0043025	11	376	0.000514895	0.00908345	CHD2|LRP6|TANC1|ALS2|AKAP9|BMPR1A|BMPR1B|BMPR2|TRPM4|P2RX4|CDC42
protein deubiquitination	GO:0016579	9	262	0.00054975	0.0095664	SMURF2|ESR1|USP3|BRCC3|PTEN|USP33|USP31|USP24|UIMC1
transferase activity	GO:0016740	4	41	0.000571276	0.00980754	UNKL|MID2|FTO|MID1
gastrulation with mouth forming second	GO:0001702	3	17	0.000615647	0.0102704	ACVR2A|LRP6|AMOT
establishment of epithelial cell apical/basal polarity	GO:0045198	3	17	0.000615647	0.0102704	MYO9A|EZR|CDC42
dendritic spine	GO:0043197	7	162	0.000625333	0.0102704	ARFGEF2|CPEB4|ALS2|PTEN|DNM3|P2RX4|CDC42
protein polyubiquitination	GO:0000209	9	267	0.000626345	0.0102704	UNKL|SMURF2|WWP1|RNF180|TRIP12|NPEPPS|CUL1|RNF213|SASH1
early endosome	GO:0005769	9	267	0.000626345	0.0102704	FGD5|ERBB2|LRP6|LAPTM4B|UVRAG|RPS6KC1|ALS2|MYO1B|MVB12B
caveola	GO:0005901	5	76	0.000638324	0.0104002	TGFBR2|INSR|BMPR2|LRP6|BMPR1A
histone binding	GO:0042393	7	163	0.000647539	0.0104836	PHF14|KMT2C|USP3|MLLT3|SCMH1|KAT6B|UIMC1
RNA polymerase II transcription regulatory region sequence-specific DNA binding	GO:0000977	10	327	0.000659821	0.0106152	IRF2|NR3C1|TRPS1|BNC2|GLIS3|MGA|RB1|IKZF5|NFKB1|NCOR2
cytoplasmic ribonucleoprotein granule	GO:0036464	5	77	0.000675118	0.0107935	DCP2|USP3|TUT4|DCP1A|CDC42
basolateral plasma membrane	GO:0016323	8	216	0.000692188	0.0109976	ERBB2|ERBIN|EGFR|EZR|ANK3|SLC16A10|ATP2B1|STK39
ATP-dependent microtubule motor activity, minus-end-directed	GO:0008569	3	18	0.000713767	0.0112013	DNAH3|DYNC2LI1|DNAH11
proteoglycan biosynthetic process	GO:0030166	3	18	0.000713767	0.0112013	BMPR1B|BMPR2|XYLT1
DNA demethylation	GO:0080111	3	19	0.000821306	0.0124314	TET1|TET2|FTO
activin receptor signaling pathway	GO:0032924	3	19	0.000821306	0.0124314	TGFBR2|BMPR2|ACVR2A
mannosyltransferase activity	GO:0000030	3	19	0.000821306	0.0124314	DPY19L4|TMTC2|TMTC1
blood coagulation	GO:0007596	7	173	0.000905833	0.0134716	IRF2|CARMIL1|ZFPM2|DOCK1|DOCK11|P2RX4|CDC42
vesicle	GO:0031982	7	173	0.000905833	0.0134716	SNX1|TBC1D4|ALS2|MYO1B|EZR|MVB12B|MYO5B
trans-Golgi network	GO:0005802	7	174	0.000935568	0.0138333	SCAMP1|ATP8B1|ATP9B|ARFGEF2|ATP8B4|ATXN2|ARFGEF1
DNA-binding transcription factor activity	GO:0003700	14	607	0.000940967	0.0138333	IRF2|NR3C1|TRPS1|GRHL2|ESR1|ZNF148|NOLC1|NFATC2|NFATC3|ZNF423|IKZF5|NFKB1|NFIX|FOXN2
integral component of plasma membrane	GO:0005887	24	1380	0.000983407	0.0143746	KTN1|ACVR2A|EGFR|TENM3|INSR|LIFR|SGMS1|P2RX4|CHD2|LANCL1|SLC16A10|TRPM4|TRPM7|ERBB2|TGFBR2|ADGRL2|ATP2B1|PHEX|FGFR2|BMPR1B|PCDH7|ATP8B1|BMPR2|SLC22A3
ubiquitin protein ligase activity	GO:0061630	9	286	0.0010011	0.0145501	SMURF2|WWP1|RNF180|RNF38|UBR3|TRIP12|FANCL|ANAPC4|CDC42
BMP signaling pathway	GO:0030509	5	85	0.00102931	0.014792	BMPR1A|BMPR1B|SMURF2|BMPR2|ACVR2A
Rac guanyl-nucleotide exchange factor activity	GO:0030676	3	21	0.001066	0.0150653	PREX2|ALS2|DOCK4
regulation of nitric-oxide synthase activity	GO:0050999	3	21	0.001066	0.0150653	ZDHHC21|EGFR|ACVR2A
tissue homeostasis	GO:0001894	3	21	0.001066	0.0150653	CUBN|P2RX4|RB1
Golgi membrane	GO:0000139	14	616	0.00107818	0.0151537	SLC35D2|ARFGEF2|SCAMP1|COG1|EGFR|LDLRAD4|XYLT1|ITM2B|GOLGB1|ARFGEF1|SGMS1|FNDC3A|ZDHHC21|CDC42
microtubule cytoskeleton organization	GO:0000226	6	133	0.00123033	0.0171978	ULK4|PPP2R3C|DISC1|FER|PHLDB2|MID1
positive regulation of transcription, DNA-templated	GO:0045893	13	556	0.00125814	0.0174909	NFIB|NFATC2|LRP6|ESR1|NOLC1|EGFR|NFKB1|MLLT3|INSR|ZNF423|MED17|BRD4|KAT6B
animal organ morphogenesis	GO:0009887	6	134	0.00127644	0.0176493	NTNG1|PBX3|ATRNL1|VEGFC|FGFR2|CUL1
insulin receptor binding	GO:0005158	3	23	0.00135234	0.0183031	SNX1|PIK3R1|SNX4
transcription elongation factor complex	GO:0008023	3	23	0.00135234	0.0183031	AFF3|AFF2|MLLT3
myosin binding	GO:0017022	3	23	0.00135234	0.0183031	TRPM7|ARFGEF1|ARFGEF2
positive regulation of mesenchymal cell proliferation	GO:0002053	3	23	0.00135234	0.0183031	TGFBR2|FGFR2|BMPR1A
cellular response to cAMP	GO:0071320	4	53	0.00139873	0.0188314	ITPR2|RAP1B|EZR|AKAP9
negative regulation of vascular associated smooth muscle cell differentiation	GO:1905064	2	5	0.00145846	0.0190344	NFATC2|NFATC3
cardiac conduction system development	GO:0003161	2	5	0.00145846	0.0190344	BMPR1A|CDC42
transforming growth factor beta receptor activity, type I	GO:0005025	2	5	0.00145846	0.0190344	BMPR1A|BMPR1B
branching morphogenesis of a nerve	GO:0048755	2	5	0.00145846	0.0190344	RERE|FGFR2
activin-activated receptor activity	GO:0017002	2	5	0.00145846	0.0190344	TGFBR2|ACVR2A
ErbB-3 class receptor binding	GO:0043125	2	5	0.00145846	0.0190344	ERBB2|PIK3R1
heart development	GO:0007507	7	189	0.0014811	0.0191613	ERBB2|TGFBR2|CC2D2A|ZFPM2|TAB2|PTEN|HDAC9
transmembrane receptor protein tyrosine kinase activity	GO:0004714	4	54	0.00149243	0.0191613	ERBB2|EGFR|INSR|FGFR2
basement membrane	GO:0005604	5	93	0.00150564	0.0191613	ATRNL1|ERBIN|NID1|COL4A3|SMOC2
regulation of small GTPase mediated signal transduction	GO:0051056	6	139	0.00152707	0.0193379	BRCC3|ARHGAP12|ARHGAP26|MYO9A|AMOT|CDC42
microtubule	GO:0005874	9	305	0.00154008	0.0194065	DNAH3|STAU2|DNAH11|HOOK3|KIF27|DISC1|DNM3|MID2|MID1
positive regulation of endothelial cell migration	GO:0010595	4	55	0.00159042	0.0199426	SMOC2|SASH1|BMPR2|RIN2
transcription coactivator activity	GO:0003713	8	248	0.00162427	0.0202677	RERE|KMT2C|SNW1|ZFPM2|WWC1|NRIP1|MED17|ZMIZ1
positive regulation of cardiac muscle cell proliferation	GO:0060045	3	25	0.00168278	0.0204978	ZFPM2|BMPR1A|FGFR2
dynein complex	GO:0030286	3	25	0.00168278	0.0204978	DNAH3|DNAH11|DISC1
glycosaminoglycan catabolic process	GO:0006027	3	25	0.00168278	0.0204978	GNS|GPC3|IDS
phospholipid translocation	GO:0045332	3	25	0.00168278	0.0204978	ATP8B1|ATP9B|ATP8B4
axon	GO:0030424	9	310	0.00171501	0.0207587	LRP2|KLHL24|CHD2|NTNG1|TENM3|INSR|NEXN|DNM3|MAP2K4
anterior/posterior pattern specification	GO:0009952	5	96	0.00172042	0.0207587	BMPR2|MLLT3|LRP6|ACVR2A|SCMH1
Rab GTPase binding	GO:0017137	6	143	0.00175321	0.0209598	WDR44|ALS2|TBC1D4|UNC13B|EVI5|MYO5B
microtubule binding	GO:0008017	8	252	0.00178954	0.0209598	CCSER2|HOOK3|KIF27|ALMS1|EZR|DNM3|MID2|MID1
integrin-mediated signaling pathway	GO:0007229	5	97	0.00179676	0.0209598	FERMT2|ERBIN|DOCK1|TXK|CDC42
positive regulation of phosphorylation	GO:0042327	3	26	0.00186525	0.0209598	PTGES3|CHD2|EGFR
nuclear hormone receptor binding	GO:0035257	3	26	0.00186525	0.0209598	SNW1|NCOR2|NRIP1
positive regulation of canonical Wnt signaling pathway	GO:0090263	6	145	0.00187537	0.0209598	SMURF2|EGFR|GPC3|TRPM4|NFKB1|FGFR2
ruffle	GO:0001726	5	98	0.00187556	0.0209598	FGD5|TRPM7|ALS2|EZR|AMOT
RNA polymerase II cis-regulatory region sequence-specific DNA binding	GO:0000978	14	656	0.0019086	0.0209598	NFIB|NR3C1|NFATC3|TXK|ESR1|ZNF148|USP3|NRIP1|NFKB1|NFATC2|AEBP2|EED|PAXBP1|PBX3
determination of left/right symmetry	GO:0007368	4	58	0.00191109	0.0209598	CC2D2A|DYNC2LI1|DNAH11|ACVR2A
positive regulation of histone methylation	GO:0031062	2	6	0.00193374	0.0209598	TET1|PAXBP1
sulfuric ester hydrolase activity	GO:0008484	2	6	0.00193374	0.0209598	GNS|IDS
leucine catabolic process	GO:0006552	2	6	0.00193374	0.0209598	AUH|MCCC2
positive regulation of epithelial cell proliferation involved in lung morphogenesis	GO:0060501	2	6	0.00193374	0.0209598	FGFR2|CDC42
nitric-oxide synthase regulator activity	GO:0030235	2	6	0.00193374	0.0209598	EGFR|ESR1
telomerase activity	GO:0003720	2	6	0.00193374	0.0209598	PTGES3|PTEN
prostate epithelial cord arborization involved in prostate glandular acinus morphogenesis	GO:0060527	2	6	0.00193374	0.0209598	FGFR2|ESR1
ligand-gated calcium channel activity	GO:0099604	2	6	0.00193374	0.0209598	TRPM4|P2RX4
regulation of epithelial cell migration	GO:0010632	2	6	0.00193374	0.0209598	ARSB|SASH1
negative regulation of ERBB signaling pathway	GO:1901185	2	6	0.00193374	0.0209598	ERBB2|EGFR
insulin binding	GO:0043559	2	6	0.00193374	0.0209598	INSR|PIK3R1
regulation of neuron projection arborization	GO:0150011	2	6	0.00193374	0.0209598	NTNG1|MYO9A
super elongation complex	GO:0032783	2	6	0.00193374	0.0209598	AFF3|AFF2
positive regulation of epithelial cell proliferation	GO:0050679	4	59	0.00202721	0.0217705	ERBB2|EGFR|FGFR2|BMPR1A
lysosomal membrane	GO:0005765	9	318	0.00202772	0.0217705	LRP2|SNX14|LAPTM4B|CUBN|P2RX4|DNAJC13|SPIN1|STARD3NL|GNAI1
dynein light intermediate chain binding	GO:0051959	3	27	0.0020596	0.0217705	HOOK3|DNAH11|DNAH3
negative regulation of smoothened signaling pathway	GO:0045879	3	27	0.0020596	0.0217705	GPC3|HERC4|RB1
coronary vasculature development	GO:0060976	3	27	0.0020596	0.0217705	GPC3|LTBP1|CPLANE1
cytokine production	GO:0001816	3	27	0.0020596	0.0217705	NFATC2|NFATC3|TXK
learning or memory	GO:0007611	4	60	0.00214812	0.0225201	PTEN|EGFR|DNAH11|AFF2
chromatin remodeling	GO:0006338	5	102	0.00221619	0.0231388	RERE|BAZ2B|SCMH1|RB1|ESR1
endocytic vesicle	GO:0030139	4	62	0.0024047	0.0242616	CUBN|LRP2|EGFR|AMOT
cis-Golgi network	GO:0005801	4	62	0.0024047	0.0242616	HOOK3|GOLGB1|AKAP9|PIK3R1
positive regulation of axon extension involved in axon guidance	GO:0048842	2	7	0.00247235	0.0242616	CHD2|BMPR2
mitral valve morphogenesis	GO:0003183	2	7	0.00247235	0.0242616	BMPR1A|BMPR2
RNA polymerase I core binding	GO:0001042	2	7	0.00247235	0.0242616	ERBB2|NOLC1
positive regulation of autophagosome maturation	GO:1901098	2	7	0.00247235	0.0242616	RUFY3|UVRAG
ventricular compact myocardium morphogenesis	GO:0003223	2	7	0.00247235	0.0242616	LRP2|BMPR1A
magnesium ion homeostasis	GO:0010960	2	7	0.00247235	0.0242616	ANK3|EGFR
protein localization to ciliary transition zone	GO:1904491	2	7	0.00247235	0.0242616	CC2D2A|CPLANE1
negative regulation of dendritic spine morphogenesis	GO:0061002	2	7	0.00247235	0.0242616	PTEN|DNM3
neural crest formation	GO:0014029	2	7	0.00247235	0.0242616	NOLC1|LRP6
midbrain development	GO:0030901	3	29	0.00248496	0.0242616	FGFR2|DLG5|LRP6
digestive tract development	GO:0048565	3	29	0.00248496	0.0242616	TGFBR2|FGFR2|RB1
positive regulation of DNA replication	GO:0045740	3	29	0.00248496	0.0242616	CDC42|EGFR|MAP2K4
synapse assembly	GO:0007416	4	63	0.00254055	0.0246164	SDK1|CHD2|DNM3|PTEN
vascular endothelial growth factor receptor signaling pathway	GO:0048010	4	64	0.00268159	0.0255467	DOCK1|VEGFC|PIK3R1|CDC42
DNA-binding transcription activator activity, RNA polymerase II-specific	GO:0001228	11	466	0.00271304	0.0255467	NFIB|NR3C1|NFATC3|TXK|GRHL2|IRF2|ESR1|MGA|NFATC2|NFKB1|PBX3
positive regulation of filopodium assembly	GO:0051491	3	30	0.00271646	0.0255467	DOCK11|DNM3|CDC42
dynein intermediate chain binding	GO:0045505	3	30	0.00271646	0.0255467	HOOK3|DNAH11|DNAH3
ciliary transition zone	GO:0035869	3	30	0.00271646	0.0255467	CC2D2A|DYNC2LI1|CPLANE1
negative regulation of gene expression, epigenetic	GO:0045814	3	30	0.00271646	0.0255467	EED|MPHOSPH8|AEBP2
protein tyrosine kinase binding	GO:1990782	3	30	0.00271646	0.0255467	PTEN|CHD2|BMPR2
thiol-dependent ubiquitin-specific protease activity	GO:0004843	5	109	0.00291749	0.0268301	BRCC3|USP33|USP24|USP3|USP31
negative regulation of epithelial to mesenchymal transition	GO:0010719	3	31	0.00296083	0.0268301	PTEN|LDLRAD4|SPRED2
Flemming body	GO:0090543	3	31	0.00296083	0.0268301	EXOC2|USP3|NTNG1
positive regulation of DNA repair	GO:0045739	3	31	0.00296083	0.0268301	BRCC3|EGFR|UIMC1
roof of mouth development	GO:0060021	4	66	0.00297957	0.0268301	BMPR1A|CPLANE1|LRP6|BNC2
MOZ/MORF histone acetyltransferase complex	GO:0070776	2	8	0.00307318	0.0268301	PHF14|KAT6B
negative regulation of potassium ion transmembrane transporter activity	GO:1901017	2	8	0.00307318	0.0268301	STK39|PTEN
gland morphogenesis	GO:0022612	2	8	0.00307318	0.0268301	FGFR2|EZR
cyclin/CDK positive transcription elongation factor complex	GO:0008024	2	8	0.00307318	0.0268301	SNW1|RB1
BRCA1-A complex	GO:0070531	2	8	0.00307318	0.0268301	BRCC3|UIMC1
pharyngeal arch artery morphogenesis	GO:0061626	2	8	0.00307318	0.0268301	BMPR1A|BMPR2
toxin transmembrane transporter activity	GO:0019534	2	8	0.00307318	0.0268301	LRP6|SLC22A3
ovulation cycle	GO:0042698	2	8	0.00307318	0.0268301	BMPR1B|EGFR
calcium ion transmembrane transporter activity	GO:0015085	2	8	0.00307318	0.0268301	ITPR2|ATP2B1
HFE-transferrin receptor complex	GO:1990712	2	8	0.00307318	0.0268301	BMPR1A|BMPR1B
endochondral bone growth	GO:0003416	2	8	0.00307318	0.0268301	FGFR2|BNC2
drug transmembrane transport	GO:0006855	2	8	0.00307318	0.0268301	ATP8B1|SLC22A3
regulation of cardiac muscle cell action potential involved in regulation of contraction	GO:0098909	2	8	0.00307318	0.0268301	CAMK2D|AKAP9
endothelial cell apoptotic process	GO:0072577	2	8	0.00307318	0.0268301	COL4A3|BMPR2
early endosome membrane	GO:0031901	6	161	0.00309859	0.0269599	SNX1|LRP6|SNX4|EGFR|LDLRAD4|DNAJC13
homophilic cell adhesion via plasma membrane adhesion molecules	GO:0007156	6	162	0.00319099	0.0276697	SDK1|CHD2|PCDH7|FAT3|NEXN|TENM3
embryonic cranial skeleton morphogenesis	GO:0048701	3	32	0.0032183	0.0277185	TGFBR2|FGFR2|GRHL2
sprouting angiogenesis	GO:0002040	3	32	0.0032183	0.0277185	RNF213|VEGFC|CDC42
response to nutrient	GO:0007584	4	68	0.00329941	0.0282271	TGFBR2|BCKDHB|ARSB|PTEN
ventricular septum development	GO:0003281	3	33	0.00348907	0.0296513	LRP2|LTBP1|CPLANE1
response to bacterium	GO:0009617	5	115	0.00363558	0.0304488	CUBN|NFIB|GPC3|NEXN|NCOR2
canonical Wnt signaling pathway	GO:0060070	4	70	0.00364185	0.0304488	PTEN|NID1|LRP6|DISC1
DNA repair	GO:0006281	7	224	0.00370835	0.0304488	RBBP8|UVRAG|USP3|BRCC3|FANCC|TRIP12|FANCL
negative regulation of organ growth	GO:0046621	2	9	0.00373516	0.0304488	PTEN|WWC1
dolichyl-phosphate-mannose-protein mannosyltransferase activity	GO:0004169	2	9	0.00373516	0.0304488	TMTC2|TMTC1
positive regulation of Wnt signaling pathway, planar cell polarity pathway	GO:2000096	2	9	0.00373516	0.0304488	GPC3|MLLT3
cell migration involved in gastrulation	GO:0042074	2	9	0.00373516	0.0304488	GPC3|AMOT
biotin metabolic process	GO:0006768	2	9	0.00373516	0.0304488	PCCA|MCCC2
glomerular basement membrane development	GO:0032836	2	9	0.00373516	0.0304488	NID1|COL4A3
negative regulation of sodium ion transmembrane transporter activity	GO:2000650	2	9	0.00373516	0.0304488	CAMK2D|STK39
dendrite morphogenesis	GO:0048813	3	34	0.00377336	0.0304488	RERE|CHD2|PREX2
positive regulation of BMP signaling pathway	GO:0030513	3	34	0.00377336	0.0304488	GPC3|BMPR2|ZNF423
lung alveolus development	GO:0048286	3	34	0.00377336	0.0304488	PHF14|BMPR2|FGFR2
ventricular septum morphogenesis	GO:0060412	3	34	0.00377336	0.0304488	ZFPM2|TGFBR2|BMPR2
transcription regulator complex	GO:0005667	7	226	0.00388662	0.031166	NFATC2|NFATC3|HDAC9|RB1|MIDEAS|MED17|PBX3
dendrite	GO:0030425	10	420	0.00392792	0.0313988	LRP2|SNX14|CPEB4|ALS2|BMPR1A|BMPR1B|ANK3|BMPR2|CHD2|TANC1
positive regulation of kinase activity	GO:0033674	4	72	0.00400764	0.0318371	ERBB2|EGFR|INSR|FGFR2
actin filament organization	GO:0007015	5	118	0.00403851	0.0318489	MYO5B|CARMIL1|ARHGAP12|MYO1B|CDC42
positive regulation of epithelial cell migration	GO:0010634	3	35	0.00407138	0.0318489	TGFBR2|DOCK1|BMPR2
cellular response to reactive oxygen species	GO:0034614	3	35	0.00407138	0.0318489	FER|ERCC6L2|EGFR
phosphoprotein binding	GO:0051219	3	35	0.00407138	0.0318489	MID2|RB1|MID1
actin filament bundle assembly	GO:0051017	3	35	0.00407138	0.0318489	PAWR|MYO1B|EZR
positive regulation of protein catabolic process	GO:0045732	4	73	0.00419951	0.0324542	SNX1|SMURF2|GPC3|WWP1
mRNA 3'-UTR binding	GO:0003730	4	73	0.00419951	0.0324542	CPEB4|PUM1|AUH|RBMS2
endosome	GO:0005768	8	293	0.00436373	0.0324603	SNX1|LAPTM4B|UVRAG|VOPP1|EGFR|EZR|ATP9B|STARD3NL
positive regulation of Wnt signaling pathway	GO:0030177	3	36	0.00438331	0.0324603	BRCC3|FGFR2|DISC1
apical part of cell	GO:0045177	4	74	0.00439749	0.0324603	DYNC2LI1|MYO1B|EZR|CDC42
negative regulation of transforming growth factor beta receptor signaling pathway	GO:0030512	4	74	0.00439749	0.0324603	TGFBR2|SMURF2|LDLRAD4|SPRED2
deadenylation-dependent decapping of nuclear-transcribed mRNA	GO:0000290	2	10	0.00445721	0.0324603	DCP2|DCP1A
membranous septum morphogenesis	GO:0003149	2	10	0.00445721	0.0324603	TGFBR2|FGFR2
regulation of lamellipodium assembly	GO:0010591	2	10	0.00445721	0.0324603	FER|CDC42
dendritic spine maintenance	GO:0097062	2	10	0.00445721	0.0324603	INSR|TANC1
invadopodium	GO:0071437	2	10	0.00445721	0.0324603	SVIL|EZR
vagina development	GO:0060068	2	10	0.00445721	0.0324603	LRP2|ESR1
positive regulation of endothelial cell chemotaxis	GO:2001028	2	10	0.00445721	0.0324603	SMOC2|P2RX4
cellular response to leptin stimulus	GO:0044320	2	10	0.00445721	0.0324603	PID1|PTEN
regulation of dendritic spine development	GO:0060998	2	10	0.00445721	0.0324603	SDK1|DISC1
regulation of epidermal growth factor receptor signaling pathway	GO:0042058	2	10	0.00445721	0.0324603	MVB12B|FER
insulin receptor substrate binding	GO:0043560	2	10	0.00445721	0.0324603	INSR|PIK3R1
negative regulation of production of miRNAs involved in gene silencing by miRNA	GO:1903799	2	10	0.00445721	0.0324603	NCOR2|ESR1
divalent metal ion transport	GO:0070838	2	10	0.00445721	0.0324603	TRPM4|TRPM7
protein localization to microtubule	GO:0035372	2	10	0.00445721	0.0324603	MID2|MID1
integral component of organelle membrane	GO:0031301	2	10	0.00445721	0.0324603	ITM2B|VOPP1
ESCRT I complex	GO:0000813	2	10	0.00445721	0.0324603	MVB12B|UBAP1
T cell receptor signaling pathway	GO:0050852	6	174	0.00446679	0.0324603	TXK|TAB2|CUL1|PIK3R1|NFKB1|NCOR2
spindle	GO:0005819	5	122	0.00462409	0.0334136	PPP2R3C|NR3C1|EVI5|RB1|MID1
glycosaminoglycan biosynthetic process	GO:0006024	3	37	0.00470935	0.0339338	SLC35D2|GPC3|XYLT1
transmembrane receptor protein tyrosine kinase signaling pathway	GO:0007169	5	123	0.00477942	0.034342	FER|EGFR|INSR|FGFR2|ERBB2
cell body	GO:0044297	4	76	0.00481211	0.0343838	DISC1|USP33|P2RX4|EZR
cellular response to estradiol stimulus	GO:0071392	3	38	0.00504966	0.0357812	EGFR|NRIP1|ESR1
positive regulation of substrate adhesion-dependent cell spreading	GO:1900026	3	38	0.00504966	0.0357812	CARMIL1|DOCK1|CDC42
positive regulation of glucose import	GO:0046326	3	38	0.00504966	0.0357812	INSR|GPC3|PIK3R1
cellular response to tumor necrosis factor	GO:0071356	5	125	0.00510115	0.0360463	PID1|ERBIN|ADAMTS12|SGMS1|NFKB1
protein domain specific binding	GO:0019904	7	239	0.00520867	0.036116	TRPS1|CNTLN|VRK2|NOLC1|EZR|INSR|IKZF5
vitamin D metabolic process	GO:0042359	2	11	0.00523827	0.036116	CUBN|LRP2
tongue development	GO:0043586	2	11	0.00523827	0.036116	EGFR|BNC2
transferrin receptor binding	GO:1990459	2	11	0.00523827	0.036116	SNX1|SNX4
morphogenesis of embryonic epithelium	GO:0016331	2	11	0.00523827	0.036116	FGFR2|VEGFC
negative regulation of hippo signaling	GO:0035331	2	11	0.00523827	0.036116	WWC1|DLG5
receptor recycling	GO:0001881	2	11	0.00523827	0.036116	ALS2|ARFGEF2
signal transduction involved in G2 DNA damage checkpoint	GO:0072425	2	11	0.00523827	0.036116	BRCC3|UIMC1
axonogenesis	GO:0007409	4	78	0.00525221	0.036116	ALS2|ANK3|FGFR2|NTNG1
neural tube closure	GO:0001843	4	78	0.00525221	0.036116	LRP2|CC2D2A|LRP6|GRHL2
phosphoprotein phosphatase activity	GO:0004721	3	39	0.00540441	0.0367673	PTEN|DUSP16|PPP4R1
regulation of heart rate by cardiac conduction	GO:0086091	3	39	0.00540441	0.0367673	TRPM4|CAMK2D|AKAP9
negative regulation of G0 to G1 transition	GO:0070317	3	39	0.00540441	0.0367673	EED|MGA|RBBP8
protein tyrosine/serine/threonine phosphatase activity	GO:0008138	3	39	0.00540441	0.0367673	PTEN|DUSP16|STYX
nuclear envelope	GO:0005635	6	182	0.0055041	0.0373461	VRK2|RNF180|INSR|UBXN4|SYNE1|FANCL
fibrillar center	GO:0001650	5	129	0.00579011	0.0389766	NFIB|NOLC1|HERC4|EZR|NRIP1
actin cytoskeleton	GO:0015629	7	245	0.00592166	0.03964	SVIL|MYO1B|EZR|FER|NEXN|MYO5B|PAWR
cell cycle	GO:0007049	7	245	0.00592166	0.03964	NR3C1|TET2|BRCC3|RIN2|EVI5|ANAPC4|GNAI1
lamellipodium	GO:0030027	6	185	0.00593515	0.03964	FGD5|SNX1|ALS2|CARMIL1|FER|AMOT
microtubule-based movement	GO:0007018	4	81	0.00596158	0.0397128	DNAH3|KIF27|DNAH11|KTN1
cellular response to vitamin D	GO:0071305	2	12	0.00607729	0.0397588	ATP2B1|PHEX
Ral GTPase binding	GO:0017160	2	12	0.00607729	0.0397588	EXOC2|USP33
positive regulation of extrinsic apoptotic signaling pathway via death domain receptors	GO:1902043	2	12	0.00607729	0.0397588	BMPR1B|TRPS1
positive regulation of mitotic metaphase/anaphase transition	GO:0045842	2	12	0.00607729	0.0397588	ANAPC4|RB1
spanning component of plasma membrane	GO:0044214	2	12	0.00607729	0.0397588	TRPM4|BMPR2
epithelial cell development	GO:0002064	2	12	0.00607729	0.0397588	HYDIN|ESR1
calcineurin-NFAT signaling cascade	GO:0033173	2	12	0.00607729	0.0397588	NFATC2|NFATC3
negative regulation of T cell proliferation	GO:0042130	3	41	0.00615792	0.0398793	PAWR|DLG5|PDE5A
SH3 domain binding	GO:0017124	5	131	0.00615807	0.0398793	LRP2|DOCK1|UVRAG|LANCL1|DOCK4
regulation of inflammatory response	GO:0050727	4	82	0.00621149	0.0400226	BRD4|STK39|ADAMTS12|ESR1
activation of MAPKK activity	GO:0000186	3	42	0.00655696	0.0419318	MAP3K21|EIF2AK2|EGFR
receptor internalization	GO:0031623	3	42	0.00655696	0.0419318	SNX1|DNM3|EZR
viral process	GO:0016032	10	456	0.00680379	0.0434017	ITSN2|CFI|VRK2|RB1|SNW1|PIK3R1|BRD4|EED|USP24|CUL1
kinesin binding	GO:0019894	3	43	0.00697106	0.0436718	DISC1|KTN1|DCP1A
negative regulation of nucleic acid-templated transcription	GO:1903507	3	43	0.00697106	0.0436718	RERE|CDYL|RBBP8
regulation of DNA methylation	GO:0044030	2	13	0.00697325	0.0436718	MPHOSPH8|GRHL2
positive regulation of cardiac muscle cell apoptotic process	GO:0010666	2	13	0.00697325	0.0436718	CAMK2D|PTEN
insulin-like growth factor I binding	GO:0031994	2	13	0.00697325	0.0436718	LRP2|INSR
atrioventricular valve morphogenesis	GO:0003181	2	13	0.00697325	0.0436718	TGFBR2|BMPR2
Golgi transport complex	GO:0017119	2	13	0.00697325	0.0436718	COG1|CDC42
DNA-binding transcription repressor activity, RNA polymerase II-specific	GO:0001227	7	253	0.00698272	0.0436718	NR3C1|NFATC3|ZNF148|NFATC2|AEBP2|IKZF5|NFKB1
locomotory behavior	GO:0007626	4	85	0.00700272	0.0436901	NEGR1|PTEN|CHD2|ALS2
protein phosphatase binding	GO:0019903	4	86	0.00728055	0.045203	ERBB2|EGFR|ANAPC4|PIK3R1
PDZ domain binding	GO:0030165	4	86	0.00728055	0.045203	ATP2B1|ACVR2A|DOCK4|PTEN
cilium assembly	GO:0060271	6	194	0.0073759	0.0456787	CC2D2A|KIF27|DZIP1L|CPLANE1|DISC1|PKHD1
positive regulation of protein secretion	GO:0050714	3	44	0.00740035	0.0456787	UNC13B|VEGFC|EZR
multicellular organism development	GO:0007275	10	462	0.00741074	0.0456787	ERBB2|NFATC3|EGFR|INSR|SPRED2|FAT3|ZC3H13|FGFR2|SPATA6|SUCO
actin filament	GO:0005884	4	87	0.00756556	0.0464688	PAWR|MYO1B|EZR|AMOT
regulation of transcription, DNA-templated	GO:0006355	14	773	0.00774695	0.0473656	IRF2|NR3C1|ESR1|ZNF286A|NFATC2|RB1|ZNF570|INSR|GOLGB1|REXO4|KAT6B|SSBP2|NAB1|ZNF423
bone mineralization	GO:0030282	3	45	0.00784495	0.0473656	GPC3|FGFR2|PHEX
negative regulation of osteoblast differentiation	GO:0045668	3	45	0.00784495	0.0473656	HDAC9|TRPM4|VEGFC
P-body	GO:0000932	4	88	0.00785781	0.0473656	SYNE1|PUM1|DCP1A|DCP2
amyloid-beta clearance	GO:0097242	2	14	0.00792513	0.0473656	LRP2|INSR
chondroitin sulfate catabolic process	GO:0030207	2	14	0.00792513	0.0473656	IDS|ARSB
Fanconi anaemia nuclear complex	GO:0043240	2	14	0.00792513	0.0473656	FANCL|FANCC
negative regulation of pri-miRNA transcription by RNA polymerase II	GO:1902894	2	14	0.00792513	0.0473656	NFIB|NFATC3
cellular response to ethanol	GO:0071361	2	14	0.00792513	0.0473656	ITPR2|PTEN
cargo receptor activity	GO:0038024	2	14	0.00792513	0.0473656	CUBN|INSR
negative regulation of cytokine production	GO:0001818	2	14	0.00792513	0.0473656	ATP2B1|NFKB1
late endosome	GO:0005770	5	140	0.00801856	0.0478123	MVB12B|RUFY3|SNX14|UVRAG|INSR
kinase activity	GO:0016301	4	89	0.00815738	0.0484143	TPK1|STK39|UPRT|SGMS1
wound healing	GO:0042060	4	89	0.00815738	0.0484143	ERBB2|TGFBR2|EGFR|FGFR2
regulation of cilium assembly	GO:1902017	3	46	0.00830498	0.0488371	TBC1D19|DYNC2LI1|EVI5
outflow tract morphogenesis	GO:0003151	3	46	0.00830498	0.0488371	TGFBR2|BMPR2|BMPR1A
negative regulation of protein kinase B signaling	GO:0051898	3	46	0.00830498	0.0488371	PHLPP2|PKHD1|PTEN
non-membrane spanning protein tyrosine kinase activity	GO:0004715	3	46	0.00830498	0.0488371	TXK|EIF2AK2|FER
cell cortex	GO:0005938	5	142	0.00847956	0.0497494	ITPR2|FERMT2|FNBP1|FGFR2|FER
