# Supplementary material for: Identification of Circular RNAs of Testis and Caput Epididymis and Prediction of Their Potential Functional Roles in Donkeys
Source: Genes (Basel). 2022 Dec 25;14(1):66. doi: 10.3390/genes14010066 (PMC9858477; doi:10.3390/genes14010066)
Supplement: Supplementary file 1 [file genes-14-00066-s001.zip › Supplementary Table S12.xlsx]

## Sheet: Table S12
Supplementary Table S12: The predicted target microRNAs of differentially expressed circRNAs in donkey testis and caput epididymis
Up_DECs_host gene	target_microRNA	Down_DECs_host gene	target_microRNA
ABCB5	eca-miR-505	ACVR2A	eca-miR-767-5p
ABCB5	eca-miR-345-5p	ACVR2A	eca-miR-139-5p
ABCB5	eca-miR-381	ACVR2A	eca-miR-505
ABCB5	eca-miR-3200	ACVR2A	eca-miR-20b
ABCB5	eca-miR-8908l	ACVR2A	unconservative_NC_052178.1_5972
ABCB5	eca-miR-8986a	ACVR2A	eca-miR-9049
ABCB5	eca-miR-9024	ACVR2A	eca-miR-149
ABCB5	unconservative_NC_052178.1_1794	ACVR2A	eca-miR-514a
ABCB5	eca-miR-107b	ACVR2A	eca-miR-8909
ABCB5	unconservative_NC_052178.1_1991	ACVR2A	eca-miR-9143
ABCB5	eca-miR-145	ACVR2A	eca-miR-8908c
ABCB5	unconservative_NC_052207.1_45531	ACVR2A	unconservative_NC_052207.1_45272
ABCB5	eca-miR-135b	ACVR2A	eca-miR-99b
ABCB5	unconservative_NC_052188.1_25328	ACVR2A	unconservative_NC_052207.1_45256
ABCB5	eca-miR-28-3p	ACVR2A	unconservative_NC_052192.1_29172
ABCB5	eca-miR-324-3p	ACVR2A	eca-miR-96
ABCB5	eca-miR-708	ACVR2A	eca-miR-423-5p
ABCB5	eca-miR-423-5p	ACVR2A	eca-miR-487a
ABCB5	eca-miR-138	ACVR2A	eca-miR-24
ABCB5	eca-miR-503	ACVR2A	eca-miR-449a
ABHD8	unconservative_NC_052183.1_15412	ADAMTS12	eca-miR-8908m
ABHD8	eca-miR-676	ADAMTS12	unconservative_NC_052186.1_22583
ABHD8	eca-miR-490-3p	ADAMTS12	eca-miR-143
ABHD8	eca-miR-145	ADAMTS12	eca-miR-615-3p
ABHD8	unconservative_NC_052186.1_22616	ADAMTS12	eca-miR-506a
ABHD8	eca-miR-30d	ADAMTS12	unconservative_NC_052197.1_35377
ABHD8	eca-miR-8909	ADAMTS12	eca-miR-363
ABHD8	unconservative_NC_052190.1_27633	ADAMTS12	eca-miR-676
ABHD8	eca-miR-194	ADAMTS12	eca-miR-3200
ABHD8	eca-miR-196a	ADAMTS12	eca-miR-8908l
ABHD8	unconservative_NC_052182.1_13576	ADAMTS12	unconservative_NC_052190.1_28046
ABHD8	eca-miR-31	ADAMTS12	eca-miR-675
ABHD8	eca-miR-9143	ADAMTS12	eca-miR-2114
ABHD8	unconservative_NC_052183.1_15879	ADAMTS12	eca-miR-8908j
ABHD8	unconservative_NC_052180.1_9840	ADAMTS12	eca-miR-380
ABHD8	eca-miR-99b	ADAMTS12	eca-miR-23b
ABHD8	eca-miR-146b-3p	ADAMTS12	eca-miR-18a
ABHD8	unconservative_NC_052189.1_26338	ADAMTS12	eca-miR-653
ABHD8	unconservative_NC_052189.1_25942	ADAMTS12	eca-miR-8908g
ABHD8	eca-miR-532-5p	ADAMTS12	eca-miR-107b
ABHD8	eca-miR-182	ADAMTS12	unconservative_NC_052184.1_19177
ABHD8	unconservative_NC_052179.1_8365	ADAMTS12	eca-miR-501-5p
ABHD8	eca-miR-138	ADAMTS12	eca-miR-150
ABHD8	eca-miR-34b-3p	ADAMTS12	unconservative_NC_052184.1_17560
ACBD6	eca-miR-139-5p	ADAMTS12	eca-miR-122
ACBD6	eca-miR-9169	ADAMTS12	eca-miR-508-3p
ACBD6	eca-miR-505	ADAMTS12	unconservative_NC_052190.1_27633
ACBD6	unconservative_NC_052190.1_27231	ADAMTS12	eca-miR-194
ACBD6	eca-miR-345-5p	ADAMTS12	eca-miR-34a
ACBD6	unconservative_NC_052178.1_5972	ADAMTS12	eca-miR-197
ACBD6	eca-miR-95	ADAMTS12	unconservative_NC_052188.1_25328
ACBD6	eca-miR-2114	ADAMTS12	eca-miR-8908c
ACBD6	eca-miR-23a	ADAMTS12	eca-miR-187
ACBD6	eca-miR-380	ADAMTS12	unconservative_NC_052205.1_44134
ACBD6	eca-miR-107b	ADAMTS12	eca-miR-8908i
ACBD6	eca-miR-193b	ADAMTS12	eca-miR-28-3p
ACBD6	eca-miR-34a	ADAMTS12	unconservative_NC_052207.1_45272
ACBD6	unconservative_NC_052183.1_16535	ADAMTS12	eca-miR-105
ACBD6	eca-miR-105	ADAMTS12	eca-miR-1248
ACBD6	eca-miR-1248	ADAMTS12	unconservative_NC_052207.1_45256
ACBD6	eca-miR-199b-5p	ADAMTS12	unconservative_NC_052178.1_5207
ACBD6	eca-miR-708	ADAMTS12	unconservative_NC_052186.1_23559
ACBD6	unconservative_NC_052192.1_29172	ADAMTS12	unconservative_NC_052189.1_26338
ACBD6	eca-miR-423-5p	ADAMTS12	eca-miR-532-5p
ACTR10	eca-miR-9169	ADAMTS12	eca-miR-182
ACTR10	eca-miR-1271a	ADAMTS12	eca-miR-423-5p
ACTR10	eca-miR-222	ADAMTS12	unconservative_NC_052179.1_8365
ACTR10	eca-miR-506a	ADAMTS12	unconservative_NC_052185.1_22215
ACTR10	eca-miR-8986a	ADAMTS12	eca-miR-449a
ACTR10	eca-miR-8908g	ADAMTS12	eca-miR-503
ACTR10	eca-miR-9024	ADGRL2	eca-miR-758
ACTR10	unconservative_NC_052207.1_45531	ADGRL2	unconservative_NC_052197.1_35377
ACTR10	unconservative_NC_052186.1_22616	ADGRL2	eca-miR-505
ACTR10	eca-miR-744	ADGRL2	eca-miR-502-5p
ACTR10	unconservative_NC_052202.1_40485	ADGRL2	eca-miR-449b
ACTR10	unconservative_NC_052190.1_27633	ADGRL2	unconservative_NC_052183.1_15412
ACTR10	eca-miR-8908i	ADGRL2	eca-miR-217
ACTR10	eca-miR-8908h	ADGRL2	eca-miR-23a
ACTR10	eca-miR-1248	ADGRL2	eca-miR-23b
ACTR10	eca-miR-324-5p	ADGRL2	eca-miR-9024
ACTR10	eca-miR-362-5p	ADGRL2	eca-miR-9142
ACTR10	unconservative_NC_052192.1_29172	ADGRL2	unconservative_NC_052184.1_19177
ACTR10	eca-miR-24	ADGRL2	eca-miR-92a
ACTR10	eca-miR-503	ADGRL2	unconservative_NC_052202.1_40485
ACTR2	unconservative_NC_052186.1_22987	ADGRL2	unconservative_NC_052197.1_34491
ACTR2	unconservative_NC_052190.1_27231	ADGRL2	eca-miR-200b
ACTR2	eca-miR-490-5p	ADGRL2	eca-miR-9003
ACTR2	eca-miR-217	ADGRL2	unconservative_NC_052182.1_13576
ACTR2	eca-miR-744	ADGRL2	eca-miR-34a
ACTR2	eca-miR-514a	ADGRL2	eca-miR-1180
ACTR2	eca-miR-9143	ADGRL2	eca-miR-28-3p
ACTR2	eca-miR-8908i	ADGRL2	eca-miR-1248
ACTR2	eca-miR-28-3p	ADGRL2	eca-miR-324-5p
ACTR2	eca-miR-193a-5p	ADGRL2	eca-miR-324-3p
ACTR2	unconservative_NC_052192.1_29172	ADGRL2	eca-miR-483
AGBL4	eca-miR-9169	ADGRL2	unconservative_NC_052191.1_29095
AGBL4	unconservative_NC_052197.1_35287	ADGRL2	eca-let-7e
AGBL4	eca-miR-676	ADGRL2	eca-miR-146b-3p
AGBL4	eca-miR-8908l	ADGRL2	unconservative_NC_052192.1_29172
AGBL4	eca-miR-135a	ADGRL2	unconservative_NC_052189.1_26338
AGBL4	eca-miR-2114	ADGRL2	eca-miR-96
AGBL4	eca-miR-8908j	ADGRL2	eca-miR-24
AGBL4	eca-miR-8986a	AEBP2	eca-miR-8908m
AGBL4	eca-miR-9024	AEBP2	eca-miR-139-5p
AGBL4	unconservative_NC_052177.1_321	AEBP2	eca-miR-449b
AGBL4	eca-miR-149	AEBP2	eca-miR-142-3p
AGBL4	unconservative_NC_052202.1_40485	AEBP2	unconservative_NC_052178.1_1991
AGBL4	unconservative_NC_052190.1_27633	AEBP2	eca-miR-744
AGBL4	eca-miR-9003	AEBP2	unconservative_NC_052188.1_25328
AGBL4	eca-miR-135b	AEBP2	eca-miR-187
AGBL4	eca-miR-1180	AEBP2	eca-miR-28-3p
AGBL4	eca-miR-187	AEBP2	unconservative_NC_052180.1_9840
AGBL4	eca-miR-221	AEBP2	eca-miR-324-3p
AGBL4	unconservative_NC_052198.1_36707	AEBP2	unconservative_NC_052178.1_5207
AGBL4	unconservative_NC_052207.1_45272	AEBP2	eca-miR-362-5p
AGBL4	unconservative_NC_052207.1_45256	AEBP2	unconservative_NC_052186.1_23559
AGBL4	unconservative_NC_052193.1_31423	AFF3	unconservative_NC_052186.1_22987
AGBL4	eca-miR-146b-3p	AFF3	eca-miR-140-5p
AGBL4	unconservative_NC_052189.1_25942	AFF3	eca-miR-345-5p
AGBL4	eca-miR-182	AFF3	unconservative_NC_052178.1_5972
AGBL4	eca-miR-183	AFF3	unconservative_NC_052183.1_15412
AGBL4	unconservative_NC_052185.1_22215	AFF3	unconservative_NC_052207.1_45425
AGBL4	eca-miR-138	AFF3	eca-miR-9049
AGFG1	eca-miR-767-5p	AFF3	eca-miR-18a
AGFG1	unconservative_NC_052186.1_22583	AFF3	eca-miR-9024
AGFG1	eca-miR-502-5p	AFF3	unconservative_NC_052178.1_1794
AGFG1	unconservative_NC_052197.1_34977	AFF3	unconservative_NC_052178.1_1991
AGFG1	unconservative_NC_052183.1_15412	AFF3	unconservative_NC_052184.1_19177
AGFG1	eca-miR-8908l	AFF3	unconservative_NC_052177.1_321
AGFG1	eca-miR-217	AFF3	eca-miR-744
AGFG1	eca-miR-9049	AFF3	eca-miR-149
AGFG1	eca-miR-8908g	AFF3	unconservative_NC_052184.1_17560
AGFG1	unconservative_NC_052207.1_44914	AFF3	eca-miR-122
AGFG1	unconservative_NC_052178.1_1991	AFF3	unconservative_NC_052190.1_27633
AGFG1	eca-miR-149	AFF3	eca-miR-9003
AGFG1	eca-miR-340-3p	AFF3	unconservative_NC_052204.1_43444
AGFG1	unconservative_NC_052184.1_17560	AFF3	eca-miR-34a
AGFG1	unconservative_NC_052197.1_34957	AFF3	eca-miR-9143
AGFG1	unconservative_NC_052190.1_27633	AFF3	unconservative_NC_052204.1_42169
AGFG1	unconservative_NC_052182.1_13576	AFF3	unconservative_NC_052198.1_36707
AGFG1	eca-miR-660	AFF3	eca-miR-1248
AGFG1	eca-miR-1180	AFF3	eca-miR-324-5p
AGFG1	eca-miR-8908h	AFF3	unconservative_NC_052186.1_23559
AGFG1	eca-miR-1248	AFF3	eca-miR-24
AGFG1	eca-miR-324-5p	AFF3	eca-miR-8908e
AGFG1	eca-miR-99b	AFF3	eca-miR-34b-3p
AGFG1	eca-miR-324-3p	AKAP9	eca-miR-767-5p
AGFG1	eca-miR-483	AKAP9	eca-miR-8908m
AGFG1	unconservative_NC_052189.1_25942	AKAP9	eca-miR-205
AGFG1	eca-miR-24	AKAP9	eca-miR-509b
AGFG1	eca-miR-8908e	AKAP9	eca-miR-501-5p
AGTPBP1	eca-miR-615-3p	AKAP9	eca-miR-149
AGTPBP1	eca-miR-490-5p	AKAP9	eca-miR-122
AGTPBP1	unconservative_NC_052191.1_29046	AKAP9	eca-miR-9143
AGTPBP1	unconservative_NC_052190.1_28046	AKAP9	eca-miR-1180
AGTPBP1	eca-miR-2114	AKAP9	eca-miR-187
AGTPBP1	eca-miR-8908j	AKAP9	eca-miR-221
AGTPBP1	eca-miR-380	AKAP9	eca-miR-28-3p
AGTPBP1	unconservative_NC_052178.1_6751	AKAP9	eca-miR-1248
AGTPBP1	eca-miR-8908g	AKAP9	unconservative_NC_052178.1_5207
AGTPBP1	eca-miR-184	AKAP9	eca-miR-146b-3p
AGTPBP1	eca-miR-145	AKAP9	eca-miR-138
AGTPBP1	eca-miR-340-3p	ALMS1	eca-miR-767-5p
AGTPBP1	eca-miR-150	ALMS1	eca-miR-8908m
AGTPBP1	eca-miR-8909	ALMS1	unconservative_NC_052186.1_22583
AGTPBP1	eca-miR-508-3p	ALMS1	eca-miR-429
AGTPBP1	eca-miR-34a	ALMS1	unconservative_NC_052197.1_35377
AGTPBP1	eca-miR-9143	ALMS1	unconservative_NC_052190.1_27231
AGTPBP1	unconservative_NC_052178.1_1977	ALMS1	eca-miR-8908b
AGTPBP1	eca-miR-1180	ALMS1	eca-miR-20b
AGTPBP1	unconservative_NC_052180.1_9840	ALMS1	unconservative_NC_052178.1_5972
AGTPBP1	eca-miR-1248	ALMS1	eca-miR-490-5p
AGTPBP1	unconservative_NC_052178.1_5207	ALMS1	eca-miR-8908l
AGTPBP1	eca-miR-146b-3p	ALMS1	eca-miR-2114
AGTPBP1	eca-miR-9a	ALMS1	eca-miR-8908j
AGTPBP1	eca-miR-449a	ALMS1	eca-miR-509b
AHCTF1	unconservative_NC_052197.1_34977	ALMS1	eca-miR-125b-5p
AHCTF1	unconservative_NC_052178.1_3849	ALMS1	unconservative_NC_052178.1_1794
AHCTF1	eca-miR-217	ALMS1	eca-miR-10b
AHCTF1	eca-miR-2114	ALMS1	eca-miR-92a
AHCTF1	eca-miR-125a-5p	ALMS1	eca-miR-200a
AHCTF1	eca-miR-9024	ALMS1	unconservative_NC_052184.1_17560
AHCTF1	unconservative_NC_052178.1_1794	ALMS1	eca-miR-197
AHCTF1	unconservative_NC_052184.1_19177	ALMS1	eca-miR-125a-3p
AHCTF1	unconservative_NC_052186.1_22616	ALMS1	eca-miR-10a
AHCTF1	eca-miR-141	ALMS1	eca-miR-8908i
AHCTF1	eca-miR-30d	ALMS1	eca-miR-221
AHCTF1	eca-miR-340-3p	ALMS1	eca-miR-26a
AHCTF1	eca-miR-383	ALMS1	eca-miR-8908h
AHCTF1	unconservative_NC_052197.1_34957	ALMS1	eca-miR-708
AHCTF1	eca-miR-194	ALMS1	eca-miR-362-5p
AHCTF1	unconservative_NC_052182.1_13576	ALMS1	eca-miR-146b-3p
AHCTF1	eca-miR-9143	ALMS1	unconservative_NC_052192.1_29172
AHCTF1	eca-miR-125a-3p	ALMS1	eca-miR-182
AHCTF1	eca-miR-1248	ALMS1	eca-miR-423-5p
AHCTF1	eca-miR-338-3p	ALMS1	eca-miR-24
AHCTF1	eca-let-7e	ALMS1	eca-miR-8908e
AHCTF1	unconservative_NC_052192.1_29172	ALS2	eca-miR-8908m
AHCTF1	unconservative_NC_052189.1_26338	ALS2	eca-miR-139-5p
AHCTF1	eca-miR-24	ALS2	eca-miR-222
AHCTF1	eca-miR-92b	ALS2	eca-miR-615-3p
AHCTF1	eca-miR-8908e	ALS2	eca-miR-506a
AHCTF1	eca-miR-138	ALS2	eca-miR-505
AHI1	unconservative_NC_052186.1_22987	ALS2	unconservative_NC_052197.1_34977
AHI1	eca-miR-615-3p	ALS2	eca-miR-345-5p
AHI1	unconservative_NC_052197.1_35377	ALS2	unconservative_NC_052184.1_20731
AHI1	eca-miR-502-5p	ALS2	eca-miR-8908b
AHI1	eca-miR-449b	ALS2	eca-miR-514
AHI1	unconservative_NC_052197.1_34977	ALS2	eca-miR-381
AHI1	eca-miR-93	ALS2	unconservative_NC_052207.1_45425
AHI1	eca-miR-95	ALS2	unconservative_NC_052191.1_29046
AHI1	unconservative_NC_052183.1_15383	ALS2	eca-miR-217
AHI1	unconservative_NC_052191.1_29046	ALS2	eca-miR-23a
AHI1	unconservative_NC_052178.1_6751	ALS2	eca-miR-9049
AHI1	eca-miR-107b	ALS2	eca-miR-490-3p
AHI1	eca-miR-145	ALS2	eca-miR-16
AHI1	eca-miR-744	ALS2	eca-miR-509b
AHI1	eca-miR-92a	ALS2	eca-miR-8908g
AHI1	eca-miR-514a	ALS2	eca-miR-92a
AHI1	unconservative_NC_052197.1_34957	ALS2	unconservative_NC_052184.1_17560
AHI1	eca-miR-125a-3p	ALS2	eca-miR-8909
AHI1	eca-miR-1180	ALS2	eca-miR-192
AHI1	eca-miR-187	ALS2	unconservative_NC_052197.1_34957
AHI1	unconservative_NC_052180.1_9840	ALS2	eca-miR-508-3p
AHI1	eca-miR-338-3p	ALS2	eca-miR-31
AHI1	eca-miR-362-5p	ALS2	eca-miR-34a
AHI1	eca-miR-323-3p	ALS2	eca-miR-8908i
AHI1	eca-miR-423-5p	ALS2	eca-miR-221
AHI1	eca-miR-449a	ALS2	unconservative_NC_052207.1_45272
AIDA	unconservative_NC_052186.1_22987	ALS2	unconservative_NC_052180.1_9840
AIDA	eca-miR-222	ALS2	eca-miR-1248
AIDA	unconservative_NC_052190.1_27231	ALS2	unconservative_NC_052207.1_45256
AIDA	eca-miR-93	ALS2	eca-miR-199b-5p
AIDA	unconservative_NC_052191.1_29046	ALS2	unconservative_NC_052193.1_31423
AIDA	eca-miR-744	ALS2	eca-miR-146b-3p
AIDA	eca-miR-92a	ALS2	unconservative_NC_052192.1_29172
AIDA	unconservative_NC_052202.1_40485	ALS2	unconservative_NC_052189.1_25942
AIDA	unconservative_NC_052204.1_43444	ALS2	eca-miR-24
AIDA	unconservative_NC_052204.1_42169	ALS2	eca-miR-8908e
AIDA	unconservative_NC_052183.1_15879	AMOT	eca-miR-488
AIDA	unconservative_NC_052180.1_9840	AMOT	eca-miR-502-5p
AIDA	eca-miR-105	AMOT	eca-miR-2114
AIDA	eca-miR-338-3p	AMOT	unconservative_NC_052178.1_6751
AIDA	eca-miR-483	AMOT	eca-miR-16
AIDA	unconservative_NC_052189.1_25942	AMOT	eca-miR-184
AIDA	eca-miR-92b	AMOT	unconservative_NC_052177.1_321
AKT3	eca-miR-20b	AMOT	unconservative_NC_052202.1_40485
AKT3	eca-miR-380	AMOT	unconservative_NC_052190.1_27633
AKT3	eca-miR-8986a	AMOT	unconservative_NC_052204.1_43444
AKT3	eca-miR-10b	AMOT	eca-miR-31
AKT3	unconservative_NC_052202.1_40485	AMOT	eca-miR-9143
AKT3	unconservative_NC_052190.1_27633	AMOT	unconservative_NC_052205.1_44134
AKT3	eca-miR-9143	AMOT	unconservative_NC_052204.1_42169
AKT3	unconservative_NC_052193.1_30272	AMOT	eca-miR-221
AKT3	unconservative_NC_052188.1_25328	AMOT	eca-miR-28-3p
AKT3	eca-miR-129a-3p	AMOT	unconservative_NC_052183.1_15879
AKT3	unconservative_NC_052183.1_16535	AMOT	eca-miR-324-5p
AKT3	eca-miR-324-5p	AMOT	eca-miR-324-3p
AKT3	eca-miR-338-3p	AMOT	unconservative_NC_052178.1_5207
AKT3	unconservative_NC_052186.1_23559	AMOT	eca-miR-708
AKT3	unconservative_NC_052185.1_22215	AMOT	eca-miR-193a-5p
ALDH1A2	eca-miR-8908m	AMOT	unconservative_NC_052193.1_31423
ALDH1A2	eca-miR-139-5p	AMOT	eca-miR-146b-3p
ALDH1A2	eca-miR-222	AMOT	unconservative_NC_052189.1_25942
ALDH1A2	eca-miR-615-3p	AMOT	eca-miR-423-5p
ALDH1A2	eca-miR-205	AMOT	eca-miR-138
ALDH1A2	eca-miR-3200	ANAPC4	eca-miR-767-5p
ALDH1A2	eca-miR-8908l	ANAPC4	eca-miR-222
ALDH1A2	eca-miR-23a	ANAPC4	eca-miR-205
ALDH1A2	eca-miR-9049	ANAPC4	eca-miR-509a-5p
ALDH1A2	eca-miR-18b	ANAPC4	eca-miR-449b
ALDH1A2	unconservative_NC_052178.1_1794	ANAPC4	unconservative_NC_052197.1_34977
ALDH1A2	eca-miR-10b	ANAPC4	eca-miR-514
ALDH1A2	eca-miR-340-3p	ANAPC4	eca-miR-490-5p
ALDH1A2	unconservative_NC_052184.1_17560	ANAPC4	eca-miR-2114
ALDH1A2	unconservative_NC_052190.1_27633	ANAPC4	eca-miR-8908j
ALDH1A2	eca-miR-9003	ANAPC4	eca-miR-9049
ALDH1A2	eca-miR-9143	ANAPC4	eca-miR-23b
ALDH1A2	eca-miR-8908i	ANAPC4	eca-miR-501-5p
ALDH1A2	eca-miR-338-3p	ANAPC4	eca-miR-1197
ALDH1A2	unconservative_NC_052178.1_5207	ANAPC4	unconservative_NC_052177.1_321
ALDH1A2	eca-miR-182	ANAPC4	eca-miR-744
ALDH1A2	eca-miR-24	ANAPC4	eca-miR-383
ALDH1A2	unconservative_NC_052185.1_22215	ANAPC4	unconservative_NC_052197.1_34957
ANKRD29	eca-miR-1271a	ANAPC4	unconservative_NC_052182.1_13576
ANKRD29	eca-miR-505	ANAPC4	eca-miR-1180
ANKRD29	eca-miR-502-5p	ANAPC4	eca-miR-8908i
ANKRD29	eca-miR-449b	ANAPC4	eca-let-7e
ANKRD29	eca-miR-15b	ANAPC4	eca-miR-449a
ANKRD29	eca-miR-9049	ANK3	eca-miR-767-5p
ANKRD29	eca-miR-18a	ANK3	eca-miR-8908m
ANKRD29	eca-miR-8908g	ANK3	unconservative_NC_052186.1_22583
ANKRD29	eca-miR-107b	ANK3	eca-miR-139-5p
ANKRD29	unconservative_NC_052184.1_19177	ANK3	unconservative_NC_052207.1_45275
ANKRD29	unconservative_NC_052197.1_34491	ANK3	unconservative_NC_052186.1_22987
ANKRD29	unconservative_NC_052182.1_13576	ANK3	eca-miR-143
ANKRD29	eca-miR-197	ANK3	eca-miR-758
ANKRD29	eca-miR-8908h	ANK3	eca-miR-222
ANKRD29	unconservative_NC_052191.1_29095	ANK3	unconservative_NC_052197.1_34977
ANKRD31	eca-miR-767-5p	ANK3	eca-miR-345-5p
ANKRD31	eca-miR-205	ANK3	eca-miR-93
ANKRD31	unconservative_NC_052197.1_35377	ANK3	eca-let-7c
ANKRD31	eca-miR-30b	ANK3	eca-miR-15b
ANKRD31	eca-miR-93	ANK3	unconservative_NC_052178.1_5972
ANKRD31	eca-miR-490-5p	ANK3	unconservative_NC_052183.1_15412
ANKRD31	eca-miR-3200	ANK3	unconservative_NC_052190.1_28046
ANKRD31	eca-miR-18a	ANK3	eca-miR-675
ANKRD31	eca-miR-18b	ANK3	eca-miR-9049
ANKRD31	unconservative_NC_052185.1_22218	ANK3	eca-miR-18b
ANKRD31	eca-miR-107b	ANK3	eca-miR-9024
ANKRD31	unconservative_NC_052178.1_1991	ANK3	eca-miR-142-3p
ANKRD31	unconservative_NC_052184.1_19177	ANK3	eca-miR-10b
ANKRD31	eca-miR-501-5p	ANK3	eca-miR-107b
ANKRD31	eca-miR-744	ANK3	unconservative_NC_052178.1_1788
ANKRD31	eca-miR-340-3p	ANK3	unconservative_NC_052184.1_19177
ANKRD31	unconservative_NC_052184.1_17560	ANK3	eca-miR-744
ANKRD31	eca-miR-34a	ANK3	unconservative_NC_052202.1_40485
ANKRD31	eca-miR-500	ANK3	eca-miR-383
ANKRD31	eca-miR-28-3p	ANK3	eca-miR-122
ANKRD31	eca-miR-324-5p	ANK3	unconservative_NC_052197.1_34957
ANKRD31	unconservative_NC_052189.1_25942	ANK3	unconservative_NC_052190.1_27633
ANKRD31	eca-miR-96	ANK3	eca-miR-9003
ANKRD31	eca-miR-532-5p	ANK3	unconservative_NC_052182.1_13576
ANKRD31	eca-miR-24	ANK3	eca-miR-9143
ANKRD31	eca-miR-449a	ANK3	eca-miR-8908n
ANKRD31	eca-miR-138	ANK3	eca-miR-187
ANKRD42	eca-miR-767-5p	ANK3	eca-miR-10a
ANKRD42	unconservative_NC_052186.1_22583	ANK3	unconservative_NC_052198.1_36707
ANKRD42	eca-miR-205	ANK3	eca-miR-27b
ANKRD42	unconservative_NC_052197.1_34977	ANK3	eca-miR-26a
ANKRD42	unconservative_NC_052178.1_5972	ANK3	eca-miR-105
ANKRD42	eca-miR-676	ANK3	eca-miR-1248
ANKRD42	eca-miR-217	ANK3	unconservative_NC_052184.1_17717
ANKRD42	eca-miR-675	ANK3	unconservative_NC_052178.1_5207
ANKRD42	eca-miR-2114	ANK3	eca-let-7e
ANKRD42	eca-miR-125b-5p	ANK3	eca-miR-146b-3p
ANKRD42	eca-miR-9024	ANK3	eca-miR-485-5p
ANKRD42	eca-miR-145	ANK3	eca-miR-24
ANKRD42	eca-miR-514a	ANK3	eca-miR-449a
ANKRD42	unconservative_NC_052197.1_34957	ANK3	eca-miR-138
ANKRD42	eca-miR-508-3p	ANKMY2	eca-miR-1271a
ANKRD42	unconservative_NC_052190.1_27633	ANKMY2	eca-miR-615-3p
ANKRD42	eca-miR-9003	ANKMY2	eca-miR-205
ANKRD42	eca-miR-31	ANKMY2	eca-miR-9049
ANKRD42	eca-miR-34a	ANKMY2	eca-miR-8986a
ANKRD42	eca-miR-129a-3p	ANKMY2	eca-miR-501-5p
ANKRD42	eca-miR-8908i	ANKMY2	eca-miR-150
ANKRD42	unconservative_NC_052178.1_5207	ANKMY2	unconservative_NC_052197.1_34491
ANKRD42	unconservative_NC_052189.1_26338	ANKMY2	unconservative_NC_052182.1_13576
ANKRD42	eca-miR-485-5p	ANKMY2	eca-miR-221
ANKRD42	eca-miR-449a	ANKMY2	eca-miR-8908h
ANKRD42	eca-miR-8908e	ANKMY2	eca-miR-483
ANKS1B	eca-miR-8908m	ANKMY2	unconservative_NC_052189.1_25942
ANKS1B	eca-miR-9169	ANKMY2	unconservative_NC_052179.1_8365
ANKS1B	unconservative_NC_052186.1_22987	ANKMY2	eca-miR-138
ANKS1B	eca-miR-615-3p	ANXA4	eca-miR-1271a
ANKS1B	unconservative_NC_052197.1_34977	ANXA4	eca-miR-615-3p
ANKS1B	eca-miR-345-5p	ANXA4	eca-miR-505
ANKS1B	unconservative_NC_052184.1_20731	ANXA4	eca-miR-502-5p
ANKS1B	eca-miR-93	ANXA4	unconservative_NC_052178.1_5972
ANKS1B	unconservative_NC_052178.1_5972	ANXA4	eca-miR-8908l
ANKS1B	unconservative_NC_052183.1_15412	ANXA4	eca-miR-2114
ANKS1B	eca-miR-95	ANXA4	eca-miR-9024
ANKS1B	eca-miR-490-5p	ANXA4	eca-miR-107b
ANKS1B	eca-miR-8908l	ANXA4	eca-miR-501-5p
ANKS1B	unconservative_NC_052190.1_28046	ANXA4	eca-miR-340-3p
ANKS1B	eca-miR-675	ANXA4	eca-miR-122
ANKS1B	eca-miR-125a-5p	ANXA4	eca-miR-508-3p
ANKS1B	eca-miR-9024	ANXA4	unconservative_NC_052197.1_34491
ANKS1B	unconservative_NC_052178.1_1794	ANXA4	unconservative_NC_052182.1_13576
ANKS1B	unconservative_NC_052207.1_44914	ANXA4	eca-miR-99a
ANKS1B	eca-miR-107b	ANXA4	eca-miR-8908i
ANKS1B	unconservative_NC_052178.1_1991	ANXA4	eca-miR-28-3p
ANKS1B	eca-miR-145	ANXA4	eca-miR-324-5p
ANKS1B	unconservative_NC_052184.1_19177	ANXA4	eca-miR-338-3p
ANKS1B	eca-miR-501-5p	ANXA4	unconservative_NC_052178.1_5207
ANKS1B	unconservative_NC_052207.1_45531	ANXA4	eca-miR-362-5p
ANKS1B	eca-miR-193b	ANXA4	eca-miR-146b-3p
ANKS1B	eca-miR-744	ANXA4	eca-miR-423-5p
ANKS1B	eca-miR-30d	ARFGEF2	unconservative_NC_052207.1_45275
ANKS1B	eca-miR-150	ARFGEF2	unconservative_NC_052186.1_22987
ANKS1B	eca-miR-122	ARFGEF2	eca-miR-502-5p
ANKS1B	unconservative_NC_052197.1_34957	ARFGEF2	eca-miR-2114
ANKS1B	unconservative_NC_052197.1_34491	ARFGEF2	eca-miR-8908j
ANKS1B	eca-miR-9003	ARFGEF2	unconservative_NC_052178.1_6751
ANKS1B	unconservative_NC_052183.1_15409	ARFGEF2	eca-miR-18a
ANKS1B	eca-miR-221	ARFGEF2	unconservative_NC_052178.1_1794
ANKS1B	unconservative_NC_052198.1_36707	ARFGEF2	unconservative_NC_052207.1_44914
ANKS1B	unconservative_NC_052180.1_9840	ARFGEF2	unconservative_NC_052178.1_1991
ANKS1B	eca-miR-105	ARFGEF2	unconservative_NC_052178.1_1788
ANKS1B	eca-miR-324-5p	ARFGEF2	unconservative_NC_052184.1_19177
ANKS1B	unconservative_NC_052199.1_38221	ARFGEF2	eca-miR-501-5p
ANKS1B	eca-miR-483	ARFGEF2	unconservative_NC_052186.1_22616
ANKS1B	unconservative_NC_052178.1_5207	ARFGEF2	eca-miR-193b
ANKS1B	eca-miR-199b-5p	ARFGEF2	eca-miR-340-3p
ANKS1B	unconservative_NC_052191.1_29095	ARFGEF2	eca-miR-514a
ANKS1B	eca-let-7e	ARFGEF2	eca-miR-8909
ANKS1B	eca-miR-362-5p	ARFGEF2	unconservative_NC_052197.1_34491
ANKS1B	unconservative_NC_052193.1_31423	ARFGEF2	eca-miR-9003
ANKS1B	eca-miR-146b-3p	ARFGEF2	eca-miR-194
ANKS1B	unconservative_NC_052192.1_29172	ARFGEF2	eca-miR-196a
ANKS1B	eca-miR-24	ARFGEF2	unconservative_NC_052182.1_13576
ANO3	eca-miR-615-3p	ARFGEF2	unconservative_NC_052193.1_30272
ANO3	eca-let-7c	ARFGEF2	eca-miR-221
ANO3	eca-miR-514	ARFGEF2	unconservative_NC_052198.1_36707
ANO3	unconservative_NC_052183.1_15412	ARFGEF2	unconservative_NC_052183.1_15879
ANO3	eca-miR-8908l	ARFGEF2	eca-miR-199b-5p
ANO3	eca-miR-2114	ARFGEF2	unconservative_NC_052192.1_29172
ANO3	eca-miR-8908j	ARFGEF2	unconservative_NC_052178.1_3561
ANO3	eca-miR-509b	ARFGEF2	eca-miR-423-5p
ANO3	eca-miR-145	ARFGEF2	eca-miR-449a
ANO3	unconservative_NC_052184.1_19177	ARHGAP10	eca-miR-767-5p
ANO3	eca-miR-744	ARHGAP10	unconservative_NC_052186.1_22583
ANO3	eca-miR-92a	ARHGAP10	eca-miR-139-5p
ANO3	eca-miR-8909	ARHGAP10	eca-miR-1271a
ANO3	eca-miR-9143	ARHGAP10	unconservative_NC_052190.1_27231
ANO3	unconservative_NC_052205.1_44134	ARHGAP10	unconservative_NC_052178.1_5972
ANO3	unconservative_NC_052183.1_16535	ARHGAP10	unconservative_NC_052207.1_45425
ANO3	unconservative_NC_052183.1_15879	ARHGAP10	eca-miR-490-5p
ANO3	unconservative_NC_052180.1_9840	ARHGAP10	eca-miR-3200
ANO3	eca-miR-105	ARHGAP10	unconservative_NC_052183.1_15383
ANO3	eca-miR-324-5p	ARHGAP10	eca-miR-675
ANO3	eca-miR-338-3p	ARHGAP10	eca-miR-9024
ANO3	eca-miR-483	ARHGAP10	eca-miR-145
ANO3	unconservative_NC_052193.1_31423	ARHGAP10	unconservative_NC_052184.1_19177
ANO3	eca-miR-146b-3p	ARHGAP10	eca-miR-149
ANO3	unconservative_NC_052192.1_29172	ARHGAP10	eca-miR-150
ANO3	eca-miR-24	ARHGAP10	eca-miR-122
ANO3	eca-miR-8908e	ARHGAP10	unconservative_NC_052190.1_27633
ANO3	eca-miR-138	ARHGAP10	unconservative_NC_052182.1_13576
AP2B1	eca-miR-507a	ARHGAP10	eca-miR-34a
AP2B1	unconservative_NC_052186.1_22583	ARHGAP10	eca-miR-99a
AP2B1	eca-miR-9169	ARHGAP10	eca-miR-324-5p
AP2B1	unconservative_NC_052204.1_43233	ARHGAP10	eca-miR-99b
AP2B1	unconservative_NC_052186.1_22987	ARHGAP10	unconservative_NC_052178.1_5207
AP2B1	eca-miR-143	ARHGAP10	eca-let-7e
AP2B1	eca-miR-205	ARHGAP10	eca-miR-362-5p
AP2B1	eca-miR-506a	ARHGAP10	unconservative_NC_052186.1_23559
AP2B1	eca-miR-449b	ARHGAP10	eca-miR-423-5p
AP2B1	unconservative_NC_052197.1_34977	ARHGAP10	eca-miR-138
AP2B1	eca-miR-15b	ARHGAP12	unconservative_NC_052186.1_22583
AP2B1	eca-miR-676	ARHGAP12	eca-miR-139-5p
AP2B1	unconservative_NC_052207.1_45425	ARHGAP12	eca-miR-9169
AP2B1	eca-miR-95	ARHGAP12	unconservative_NC_052186.1_22987
AP2B1	eca-miR-490-3p	ARHGAP12	eca-miR-506a
AP2B1	eca-miR-9024	ARHGAP12	eca-miR-505
AP2B1	unconservative_NC_052186.1_22616	ARHGAP12	eca-miR-449b
AP2B1	eca-miR-149	ARHGAP12	eca-miR-345-5p
AP2B1	eca-miR-340-3p	ARHGAP12	eca-miR-363
AP2B1	eca-miR-514a	ARHGAP12	eca-miR-9024
AP2B1	eca-miR-8909	ARHGAP12	eca-miR-107b
AP2B1	unconservative_NC_052197.1_34957	ARHGAP12	unconservative_NC_052196.1_33435
AP2B1	unconservative_NC_052190.1_27633	ARHGAP12	eca-miR-34a
AP2B1	eca-miR-9003	ARHGAP12	eca-miR-9143
AP2B1	eca-miR-196a	ARHGAP12	unconservative_NC_052178.1_1977
AP2B1	unconservative_NC_052182.1_13576	ARHGAP12	eca-miR-125a-3p
AP2B1	eca-miR-99a	ARHGAP12	eca-miR-8908i
AP2B1	eca-miR-8908i	ARHGAP12	eca-miR-221
AP2B1	eca-miR-221	ARHGAP12	unconservative_NC_052183.1_16535
AP2B1	eca-miR-28-3p	ARHGAP12	eca-miR-338-3p
AP2B1	eca-miR-338-3p	ARHGAP12	eca-let-7e
AP2B1	eca-miR-186	ARHGAP12	eca-miR-193a-5p
AP2B1	eca-miR-483	ARHGAP12	eca-miR-7177b
AP2B1	eca-miR-7177b	ARHGAP12	unconservative_NC_052192.1_29172
AP2B1	eca-miR-146b-3p	ARHGAP12	unconservative_NC_052189.1_26338
AP2B1	unconservative_NC_052192.1_29172	ARHGAP12	eca-miR-96
AP2B1	eca-miR-24	ARHGAP12	eca-miR-423-5p
AP2B1	eca-miR-503	ARHGAP12	eca-miR-24
AP3S1	eca-miR-449b	ARHGAP12	eca-miR-338-5p
AP3S1	eca-miR-122	ARHGAP26	eca-miR-139-5p
AP3S1	unconservative_NC_052182.1_13576	ARHGAP26	unconservative_NC_052197.1_35287
AP3S1	unconservative_NC_052183.1_16535	ARHGAP26	eca-miR-222
AP3S1	eca-miR-28-3p	ARHGAP26	eca-miR-506a
AP3S1	eca-miR-186	ARHGAP26	eca-miR-449b
AP3S1	eca-miR-485-5p	ARHGAP26	eca-let-7c
APLF	eca-miR-8908m	ARHGAP26	unconservative_NC_052207.1_45425
APLF	unconservative_NC_052186.1_22583	ARHGAP26	eca-miR-490-5p
APLF	eca-miR-139-5p	ARHGAP26	eca-miR-3200
APLF	unconservative_NC_052207.1_45275	ARHGAP26	eca-miR-675
APLF	unconservative_NC_052186.1_22987	ARHGAP26	eca-miR-490-3p
APLF	eca-miR-506a	ARHGAP26	eca-miR-8986a
APLF	eca-miR-449b	ARHGAP26	eca-miR-653
APLF	eca-miR-8908b	ARHGAP26	unconservative_NC_052184.1_19177
APLF	eca-miR-490-5p	ARHGAP26	eca-miR-149
APLF	eca-miR-125a-5p	ARHGAP26	eca-miR-514a
APLF	eca-miR-490-3p	ARHGAP26	eca-miR-9003
APLF	eca-miR-501-5p	ARHGAP26	unconservative_NC_052182.1_13576
APLF	eca-miR-383	ARHGAP26	eca-miR-34a
APLF	eca-miR-514a	ARHGAP26	eca-miR-125a-3p
APLF	eca-miR-508-3p	ARHGAP26	unconservative_NC_052183.1_15879
APLF	eca-miR-34a	ARHGAP26	eca-miR-324-5p
APLF	eca-miR-9143	ARHGAP26	eca-miR-206
APLF	eca-miR-125a-3p	ARHGAP26	unconservative_NC_052184.1_17717
APLF	unconservative_NC_052207.1_45272	ARHGAP26	eca-miR-483
APLF	unconservative_NC_052184.1_17717	ARHGAP26	unconservative_NC_052178.1_5207
APLF	unconservative_NC_052207.1_45256	ARHGAP26	eca-miR-708
APLF	eca-miR-193a-5p	ARHGAP26	eca-miR-193a-5p
APLF	eca-miR-24	ARHGAP26	unconservative_NC_052192.1_29172
ARAP2	eca-miR-8908m	ARHGAP26	eca-miR-485-5p
ARAP2	eca-let-7c	ARHGAP26	eca-miR-423-5p
ARAP2	eca-miR-490-5p	ARHGAP26	eca-miR-24
ARAP2	unconservative_NC_052178.1_6751	ARHGAP26	eca-miR-449a
ARAP2	eca-miR-10b	ARHGAP26	eca-miR-8908e
ARAP2	eca-miR-145	ARSB	unconservative_NC_052186.1_22583
ARAP2	unconservative_NC_052184.1_19177	ARSB	eca-miR-140-5p
ARAP2	eca-miR-501-5p	ARSB	unconservative_NC_052190.1_27231
ARAP2	eca-miR-149	ARSB	eca-miR-449b
ARAP2	eca-miR-340-3p	ARSB	eca-miR-675
ARAP2	eca-miR-9143	ARSB	eca-miR-2114
ARAP2	eca-miR-8908c	ARSB	eca-miR-125a-5p
ARAP2	eca-miR-10a	ARSB	unconservative_NC_052207.1_45531
ARAP2	eca-miR-8908i	ARSB	eca-miR-149
ARAP2	eca-miR-99b	ARSB	unconservative_NC_052190.1_27633
ARAP2	unconservative_NC_052184.1_17717	ARSB	eca-miR-9003
ARAP2	eca-miR-324-3p	ARSB	unconservative_NC_052204.1_43444
ARAP2	eca-miR-483	ARSB	unconservative_NC_052182.1_13576
ARAP2	eca-miR-138	ARSB	eca-miR-197
ARFIP1	unconservative_NC_052186.1_22583	ARSB	eca-miR-1180
ARFIP1	eca-miR-345-5p	ARSB	unconservative_NC_052205.1_44134
ARFIP1	unconservative_NC_052178.1_5972	ARSB	unconservative_NC_052204.1_42169
ARFIP1	eca-miR-675	ARSB	eca-miR-221
ARFIP1	unconservative_NC_052207.1_44914	ARSB	eca-miR-26a
ARFIP1	eca-miR-149	ARSB	eca-miR-324-5p
ARFIP1	eca-miR-187	ARSB	eca-miR-338-3p
ARFIP1	eca-miR-182	ARSB	unconservative_NC_052178.1_5207
ARFIP1	eca-miR-24	ARSB	eca-miR-362-5p
ARFIP1	eca-miR-138	ARSB	eca-miR-138
ARFIP1	eca-miR-503	ATP2B1	eca-miR-139-5p
ARHGEF26	unconservative_NC_052186.1_22583	ATP2B1	unconservative_NC_052180.1_10441
ARHGEF26	eca-miR-505	ATP2B1	eca-miR-758
ARHGEF26	unconservative_NC_052195.1_32389	ATP2B1	eca-miR-205
ARHGEF26	unconservative_NC_052183.1_15412	ATP2B1	eca-miR-509a-5p
ARHGEF26	eca-miR-2114	ATP2B1	eca-miR-502-5p
ARHGEF26	eca-miR-9049	ATP2B1	eca-miR-15b
ARHGEF26	eca-miR-125a-5p	ATP2B1	eca-miR-514
ARHGEF26	eca-miR-8908g	ATP2B1	eca-miR-490-5p
ARHGEF26	eca-miR-107b	ATP2B1	eca-miR-675
ARHGEF26	unconservative_NC_052186.1_22616	ATP2B1	eca-miR-2114
ARHGEF26	unconservative_NC_052177.1_321	ATP2B1	eca-miR-501-5p
ARHGEF26	eca-miR-744	ATP2B1	eca-miR-508-3p
ARHGEF26	eca-miR-150	ATP2B1	eca-miR-99a
ARHGEF26	eca-miR-122	ATP2B1	eca-miR-221
ARHGEF26	eca-miR-9003	ATP2B1	eca-miR-1248
ARHGEF26	unconservative_NC_052178.1_1977	ATP2B1	eca-miR-99b
ARHGEF26	unconservative_NC_052183.1_15409	ATP2B1	unconservative_NC_052178.1_5207
ARHGEF26	eca-miR-221	ATP2B1	unconservative_NC_052192.1_29172
ARHGEF26	eca-miR-26a	ATP2B1	eca-miR-100
ARHGEF26	eca-miR-105	ATP2B1	unconservative_NC_052189.1_26338
ARHGEF26	eca-miR-324-5p	ATP2B1	eca-miR-8908e
ARHGEF26	eca-miR-338-3p	ATP2B1	eca-miR-503
ARHGEF26	unconservative_NC_052178.1_5207	ATP2B1	eca-miR-34b-3p
ARHGEF26	eca-miR-485-5p	ATP8B1	unconservative_NC_052186.1_22583
ARHGEF26	eca-miR-24	ATP8B1	unconservative_NC_052186.1_22987
ARL13B	eca-miR-767-5p	ATP8B1	eca-miR-222
ARL13B	eca-miR-8908m	ATP8B1	eca-miR-345-5p
ARL13B	eca-miR-615-3p	ATP8B1	eca-miR-676
ARL13B	eca-miR-509a-5p	ATP8B1	eca-miR-2114
ARL13B	eca-miR-449b	ATP8B1	eca-miR-9049
ARL13B	eca-miR-15b	ATP8B1	unconservative_NC_052178.1_6751
ARL13B	eca-miR-490-5p	ATP8B1	eca-miR-501-5p
ARL13B	eca-miR-8908l	ATP8B1	eca-miR-744
ARL13B	eca-miR-675	ATP8B1	eca-miR-149
ARL13B	eca-miR-9049	ATP8B1	unconservative_NC_052204.1_43444
ARL13B	eca-miR-133a	ATP8B1	unconservative_NC_052182.1_13576
ARL13B	eca-miR-8986a	ATP8B1	unconservative_NC_052204.1_42169
ARL13B	eca-miR-107b	ATP8B1	unconservative_NC_052192.1_29172
ARL13B	eca-miR-145	ATP8B1	unconservative_NC_052185.1_22215
ARL13B	unconservative_NC_052177.1_321	ATP8B1	eca-miR-449a
ARL13B	eca-miR-9143	ATP8B1	eca-miR-8908e
ARL13B	eca-miR-1180	ATP8B1	eca-miR-138
ARL13B	eca-miR-8908c	ATP8B4	unconservative_NC_052186.1_22987
ARL13B	eca-miR-324-3p	ATP8B4	eca-miR-205
ARL13B	eca-miR-193a-5p	ATP8B4	unconservative_NC_052190.1_27231
ARL13B	eca-miR-100	ATP8B4	eca-miR-502-5p
ARL13B	eca-miR-138	ATP8B4	eca-miR-345-5p
ARL13B	eca-miR-503	ATP8B4	eca-miR-93
ARL5A	unconservative_NC_052202.1_40485	ATP8B4	unconservative_NC_052178.1_5972
ARL5A	eca-miR-1248	ATP8B4	eca-miR-490-5p
ARL6	unconservative_NC_052207.1_45473	ATP8B4	eca-miR-9024
ARL6	eca-miR-9142	ATP8B4	unconservative_NC_052184.1_19177
ARL6	unconservative_NC_052182.1_13576	ATP8B4	unconservative_NC_052202.1_40485
ARL6	eca-miR-96	ATP8B4	eca-miR-660
ARMH3	eca-miR-767-5p	ATP8B4	eca-miR-125a-3p
ARMH3	eca-miR-8908m	ATP8B4	eca-miR-187
ARMH3	eca-miR-222	ATP8B4	unconservative_NC_052198.1_36707
ARMH3	unconservative_NC_052198.1_36306	ATP8B4	eca-miR-28-3p
ARMH3	eca-miR-615-3p	ATP8B4	unconservative_NC_052180.1_9840
ARMH3	eca-miR-506a	ATP8B4	eca-miR-324-5p
ARMH3	unconservative_NC_052197.1_35377	ATP8B4	unconservative_NC_052184.1_17717
ARMH3	eca-miR-502-5p	ATP8B4	unconservative_NC_052178.1_5207
ARMH3	unconservative_NC_052197.1_34977	ATP8B4	unconservative_NC_052192.1_29172
ARMH3	eca-miR-345-5p	ATP8B4	eca-miR-100
ARMH3	eca-let-7c	ATP8B4	eca-miR-183
ARMH3	eca-miR-15b	ATP8B4	eca-miR-449a
ARMH3	eca-miR-675	ATP8B4	eca-miR-8908e
ARMH3	eca-miR-23b	ATP8B4	eca-miR-138
ARMH3	eca-miR-653	ATP9B	eca-miR-767-5p
ARMH3	eca-miR-16	ATP9B	unconservative_NC_052186.1_22583
ARMH3	eca-miR-9024	ATP9B	unconservative_NC_052198.1_36306
ARMH3	eca-miR-184	ATP9B	unconservative_NC_052190.1_27231
ARMH3	unconservative_NC_052178.1_1788	ATP9B	eca-miR-449b
ARMH3	unconservative_NC_052186.1_22616	ATP9B	unconservative_NC_052197.1_34977
ARMH3	eca-miR-150	ATP9B	eca-miR-345-5p
ARMH3	eca-miR-514a	ATP9B	eca-let-7c
ARMH3	unconservative_NC_052197.1_34957	ATP9B	eca-miR-20b
ARMH3	eca-miR-196a	ATP9B	unconservative_NC_052178.1_5972
ARMH3	unconservative_NC_052182.1_13576	ATP9B	unconservative_NC_052198.1_36110
ARMH3	eca-miR-34a	ATP9B	eca-miR-490-5p
ARMH3	eca-miR-197	ATP9B	eca-miR-675
ARMH3	eca-miR-105	ATP9B	eca-miR-2114
ARMH3	eca-let-7e	ATP9B	eca-miR-9049
ARMH3	unconservative_NC_052192.1_29172	ATP9B	eca-miR-509b
ARMH3	eca-miR-182	ATP9B	eca-miR-9024
ARMH3	eca-miR-487a	ATP9B	eca-miR-501-5p
ARMH3	eca-miR-24	ATP9B	unconservative_NC_052186.1_22616
ARMH3	eca-miR-138	ATP9B	eca-miR-744
ARMH3	eca-miR-503	ATP9B	eca-miR-149
ART3	unconservative_NC_052186.1_22987	ATP9B	unconservative_NC_052184.1_17560
ART3	eca-miR-449b	ATP9B	eca-miR-8909
ART3	eca-miR-490-5p	ATP9B	eca-miR-192
ART3	eca-miR-217	ATP9B	unconservative_NC_052197.1_34957
ART3	eca-miR-23a	ATP9B	unconservative_NC_052182.1_13576
ART3	eca-miR-23b	ATP9B	eca-miR-31
ART3	unconservative_NC_052178.1_1991	ATP9B	eca-miR-197
ART3	eca-miR-501-5p	ATP9B	eca-miR-99a
ART3	eca-miR-92a	ATP9B	eca-miR-221
ART3	eca-miR-149	ATP9B	unconservative_NC_052198.1_36707
ART3	eca-miR-508-3p	ATP9B	eca-miR-27b
ART3	eca-miR-9003	ATP9B	unconservative_NC_052183.1_16535
ART3	eca-miR-9143	ATP9B	eca-miR-500
ART3	unconservative_NC_052178.1_1977	ATP9B	eca-miR-28-3p
ART3	unconservative_NC_052193.1_30272	ATP9B	eca-miR-1248
ART3	eca-miR-1180	ATP9B	eca-miR-206
ART3	eca-miR-8908i	ATP9B	eca-miR-362-5p
ART3	unconservative_NC_052180.1_9840	ATP9B	unconservative_NC_052193.1_31423
ART3	eca-miR-324-5p	ATP9B	eca-miR-146b-3p
ART3	unconservative_NC_052192.1_29172	ATP9B	eca-miR-182
ART3	unconservative_NC_052185.1_22215	ATP9B	eca-miR-423-5p
ART3	eca-miR-138	ATP9B	eca-miR-183
ASMTL	eca-miR-767-5p	ATP9B	eca-miR-24
ASMTL	eca-miR-222	ATP9B	unconservative_NC_052185.1_22215
ASMTL	eca-miR-615-3p	ATP9B	eca-miR-338-5p
ASMTL	eca-miR-424	ATRNL1	unconservative_NC_052197.1_35287
ASMTL	unconservative_NC_052178.1_5972	ATRNL1	eca-miR-615-3p
ASMTL	eca-miR-514	ATRNL1	eca-miR-205
ASMTL	eca-miR-8908l	ATRNL1	eca-miR-505
ASMTL	unconservative_NC_052183.1_15383	ATRNL1	eca-miR-8908b
ASMTL	eca-miR-675	ATRNL1	eca-miR-676
ASMTL	unconservative_NC_052178.1_6751	ATRNL1	eca-miR-18b
ASMTL	eca-miR-18b	ATRNL1	unconservative_NC_052207.1_44914
ASMTL	eca-miR-9024	ATRNL1	eca-miR-107b
ASMTL	eca-miR-10b	ATRNL1	unconservative_NC_052184.1_19177
ASMTL	unconservative_NC_052207.1_44914	ATRNL1	eca-miR-744
ASMTL	eca-miR-107b	ATRNL1	eca-miR-34a
ASMTL	eca-miR-145	ATRNL1	eca-miR-125a-3p
ASMTL	unconservative_NC_052177.1_321	ATRNL1	eca-miR-106a
ASMTL	eca-miR-744	ATRNL1	unconservative_NC_052180.1_9840
ASMTL	eca-miR-149	ATRNL1	eca-miR-8908h
ASMTL	eca-miR-340-3p	ATRNL1	eca-miR-324-5p
ASMTL	eca-miR-9003	ATRNL1	eca-miR-324-3p
ASMTL	eca-miR-197	ATRNL1	eca-let-7e
ASMTL	eca-miR-99a	ATRNL1	eca-miR-708
ASMTL	eca-miR-324-5p	ATRNL1	eca-miR-193a-5p
ASMTL	eca-miR-324-3p	ATRNL1	unconservative_NC_052193.1_31423
ASMTL	eca-miR-100	ATRNL1	eca-miR-17
ASMTL	eca-miR-423-5p	ATXN2	eca-miR-139-5p
ASMTL	eca-miR-8908e	ATXN2	eca-miR-222
ATAD2	unconservative_NC_052186.1_22583	ATXN2	eca-miR-506a
ATAD2	eca-miR-222	ATXN2	unconservative_NC_052197.1_34977
ATAD2	unconservative_NC_052190.1_27231	ATXN2	eca-miR-3200
ATAD2	eca-miR-449b	ATXN2	eca-miR-490-3p
ATAD2	eca-miR-345-5p	ATXN2	unconservative_NC_052207.1_44914
ATAD2	eca-miR-15b	ATXN2	eca-miR-184
ATAD2	unconservative_NC_052183.1_15412	ATXN2	unconservative_NC_052184.1_19177
ATAD2	eca-miR-675	ATXN2	eca-miR-744
ATAD2	eca-miR-8908j	ATXN2	unconservative_NC_052202.1_40485
ATAD2	eca-miR-107b	ATXN2	eca-miR-30d
ATAD2	eca-miR-8909	ATXN2	eca-miR-122
ATAD2	unconservative_NC_052182.1_13576	ATXN2	unconservative_NC_052197.1_34957
ATAD2	unconservative_NC_052198.1_36707	ATXN2	eca-miR-8908i
ATAD2	eca-miR-1248	ATXN2	unconservative_NC_052198.1_36707
ATAD2	eca-miR-324-5p	ATXN2	eca-miR-1248
ATAD2	unconservative_NC_052178.1_5207	ATXN2	eca-miR-99b
ATAD2	eca-miR-24	ATXN2	eca-miR-338-3p
ATAD2	eca-miR-449a	ATXN2	unconservative_NC_052178.1_5207
ATAD2	eca-miR-138	ATXN2	eca-miR-708
ATF2	eca-miR-8908m	ATXN2	eca-miR-193a-5p
ATF2	unconservative_NC_052186.1_22583	ATXN2	unconservative_NC_052189.1_25942
ATF2	eca-miR-758	ATXN2	eca-miR-423-5p
ATF2	eca-miR-345-5p	ATXN2	eca-miR-449a
ATF2	eca-let-7c	ATXN2	eca-miR-8908e
ATF2	unconservative_NC_052183.1_15412	BCKDHB	eca-miR-767-5p
ATF2	eca-miR-95	BCKDHB	eca-miR-139-5p
ATF2	eca-miR-107b	BCKDHB	unconservative_NC_052207.1_45275
ATF2	eca-miR-184	BCKDHB	eca-miR-222
ATF2	unconservative_NC_052184.1_19177	BCKDHB	eca-miR-205
ATF2	eca-miR-501-5p	BCKDHB	unconservative_NC_052190.1_27231
ATF2	unconservative_NC_052207.1_45531	BCKDHB	eca-miR-15b
ATF2	eca-miR-92a	BCKDHB	unconservative_NC_052178.1_5972
ATF2	eca-miR-149	BCKDHB	eca-miR-95
ATF2	eca-miR-192	BCKDHB	eca-miR-8908l
ATF2	eca-miR-9143	BCKDHB	unconservative_NC_052207.1_44914
ATF2	unconservative_NC_052188.1_25328	BCKDHB	eca-miR-501-5p
ATF2	eca-miR-187	BCKDHB	eca-miR-141
ATF2	eca-let-7e	BCKDHB	eca-miR-8909
ATF2	eca-miR-708	BCKDHB	unconservative_NC_052190.1_27633
ATF2	unconservative_NC_052192.1_29172	BCKDHB	eca-miR-9003
ATF2	unconservative_NC_052186.1_23559	BCKDHB	eca-miR-196a
ATF2	eca-miR-182	BCKDHB	unconservative_NC_052193.1_30272
ATF2	eca-miR-183	BCKDHB	unconservative_NC_052188.1_25328
ATF2	unconservative_NC_052179.1_8365	BCKDHB	eca-miR-8908i
ATF7IP2	eca-miR-9169	BCKDHB	eca-miR-500
ATF7IP2	eca-miR-15b	BCKDHB	eca-miR-324-5p
ATF7IP2	eca-miR-32	BCKDHB	eca-miR-146b-3p
ATF7IP2	eca-miR-3200	BCKDHB	unconservative_NC_052192.1_29172
ATF7IP2	eca-miR-8908j	BCKDHB	eca-miR-423-5p
ATF7IP2	eca-miR-8986a	BCKDHB	eca-miR-8908e
ATF7IP2	eca-miR-744	BMPR1A	eca-miR-8908m
ATF7IP2	eca-miR-122	BMPR1A	unconservative_NC_052190.1_27231
ATF7IP2	unconservative_NC_052197.1_34491	BMPR1A	eca-miR-514
ATF7IP2	eca-miR-9003	BMPR1A	eca-miR-3200
ATF7IP2	unconservative_NC_052188.1_25328	BMPR1A	eca-miR-8908j
ATF7IP2	eca-miR-1180	BMPR1A	unconservative_NC_052178.1_1991
ATF7IP2	eca-miR-187	BMPR1A	eca-miR-744
ATF7IP2	eca-miR-221	BMPR1A	eca-miR-508-3p
ATF7IP2	eca-miR-146b-3p	BMPR1A	eca-miR-31
ATG4C	unconservative_NC_052195.1_32389	BMPR1A	eca-miR-197
ATG4C	eca-miR-502-5p	BMPR1A	unconservative_NC_052193.1_30272
ATG4C	eca-miR-490-5p	BMPR1A	unconservative_NC_052188.1_25328
ATG4C	eca-miR-2114	BMPR1A	eca-miR-27b
ATG4C	eca-miR-125a-5p	BMPR1A	eca-miR-324-5p
ATG4C	eca-miR-8986a	BMPR1A	eca-miR-199b-5p
ATG4C	eca-miR-9024	BMPR1A	unconservative_NC_052192.1_29172
ATG4C	unconservative_NC_052178.1_1794	BMPR1A	unconservative_NC_052189.1_25942
ATG4C	eca-miR-193b	BMPR1A	eca-miR-96
ATG4C	eca-miR-149	BMPR1A	eca-miR-183
ATG4C	eca-miR-150	BMPR1A	eca-miR-24
ATG4C	eca-miR-514a	BMPR1A	eca-miR-449a
ATG4C	eca-miR-197	BMPR1A	eca-miR-138
ATG4C	unconservative_NC_052193.1_30272	BMPR1B	eca-miR-8908m
ATG4C	unconservative_NC_052183.1_16535	BMPR1B	unconservative_NC_052186.1_22987
ATG4C	eca-miR-500	BMPR1B	eca-miR-449b
ATG4C	eca-miR-26a	BMPR1B	eca-miR-3200
ATG4C	eca-miR-324-5p	BMPR1B	eca-miR-675
ATG4C	eca-miR-99b	BMPR1B	eca-miR-9049
ATG4C	eca-miR-338-3p	BMPR1B	unconservative_NC_052184.1_19177
ATG4C	unconservative_NC_052178.1_5207	BMPR1B	unconservative_NC_052207.1_45531
ATG4C	eca-let-7e	BMPR1B	eca-miR-149
ATG4C	eca-miR-182	BMPR1B	eca-miR-9003
ATG4C	eca-miR-24	BMPR1B	unconservative_NC_052204.1_43444
ATG4C	unconservative_NC_052185.1_22215	BMPR1B	eca-miR-34a
ATG4C	eca-miR-8908e	BMPR1B	eca-miR-9143
ATL1	eca-miR-507a	BMPR1B	unconservative_NC_052178.1_1977
ATL1	eca-miR-9169	BMPR1B	eca-miR-187
ATL1	unconservative_NC_052197.1_35287	BMPR1B	unconservative_NC_052204.1_42169
ATL1	eca-miR-615-3p	BMPR1B	unconservative_NC_052180.1_9840
ATL1	unconservative_NC_052197.1_35377	BMPR1B	unconservative_NC_052189.1_25942
ATL1	eca-miR-502-5p	BMPR1B	eca-miR-24
ATL1	eca-miR-449b	BMPR1B	eca-miR-138
ATL1	eca-miR-345-5p	BMPR2	eca-miR-507a
ATL1	eca-miR-514	BMPR2	eca-miR-8908m
ATL1	unconservative_NC_052207.1_45425	BMPR2	unconservative_NC_052186.1_22583
ATL1	eca-miR-8908l	BMPR2	unconservative_NC_052197.1_35377
ATL1	eca-miR-9024	BMPR2	unconservative_NC_052190.1_27231
ATL1	eca-miR-501-5p	BMPR2	eca-miR-502-5p
ATL1	unconservative_NC_052202.1_40485	BMPR2	eca-miR-93
ATL1	eca-miR-150	BMPR2	eca-miR-20b
ATL1	eca-miR-514a	BMPR2	eca-miR-8908j
ATL1	eca-miR-34a	BMPR2	eca-miR-9049
ATL1	eca-miR-8908n	BMPR2	eca-miR-125a-5p
ATL1	eca-miR-187	BMPR2	eca-miR-125b-5p
ATL1	eca-miR-8908i	BMPR2	eca-miR-9024
ATL1	eca-miR-221	BMPR2	eca-miR-184
ATL1	unconservative_NC_052207.1_45272	BMPR2	eca-miR-145
ATL1	eca-miR-26a	BMPR2	unconservative_NC_052207.1_45531
ATL1	unconservative_NC_052207.1_45256	BMPR2	unconservative_NC_052202.1_40485
ATL1	eca-miR-324-3p	BMPR2	eca-miR-150
ATL1	eca-miR-423-5p	BMPR2	eca-miR-383
ATL1	eca-miR-92b	BMPR2	eca-miR-514a
ATL1	eca-miR-138	BMPR2	eca-miR-122
ATP2A2	eca-miR-507a	BMPR2	eca-miR-1180
ATP2A2	eca-miR-767-5p	BMPR2	eca-miR-187
ATP2A2	unconservative_NC_052186.1_22583	BMPR2	eca-miR-106a
ATP2A2	unconservative_NC_052186.1_22987	BMPR2	eca-miR-221
ATP2A2	eca-miR-758	BMPR2	unconservative_NC_052198.1_36707
ATP2A2	eca-miR-205	BMPR2	eca-miR-1248
ATP2A2	eca-miR-93	BMPR2	eca-miR-99b
ATP2A2	eca-miR-20b	BMPR2	eca-miR-483
ATP2A2	eca-miR-490-5p	BMPR2	eca-miR-17
ATP2A2	eca-miR-3200	BMPR2	unconservative_NC_052189.1_26338
ATP2A2	eca-miR-125a-5p	BMPR2	eca-miR-96
ATP2A2	eca-miR-8986a	BMPR2	eca-miR-182
ATP2A2	eca-miR-9024	BNC2	eca-miR-8908m
ATP2A2	eca-miR-107b	BNC2	unconservative_NC_052186.1_22583
ATP2A2	unconservative_NC_052178.1_1788	BNC2	unconservative_NC_052186.1_22987
ATP2A2	eca-miR-145	BNC2	eca-miR-758
ATP2A2	eca-miR-501-5p	BNC2	eca-miR-222
ATP2A2	unconservative_NC_052207.1_45531	BNC2	eca-miR-129a-5p
ATP2A2	eca-miR-744	BNC2	eca-miR-615-3p
ATP2A2	eca-miR-150	BNC2	eca-miR-129b-5p
ATP2A2	eca-miR-514a	BNC2	eca-miR-2114
ATP2A2	eca-miR-122	BNC2	eca-miR-9049
ATP2A2	eca-miR-508-3p	BNC2	unconservative_NC_052178.1_6751
ATP2A2	eca-miR-34a	BNC2	eca-miR-509b
ATP2A2	eca-miR-9143	BNC2	unconservative_NC_052178.1_1788
ATP2A2	eca-miR-1180	BNC2	unconservative_NC_052184.1_19177
ATP2A2	eca-miR-99a	BNC2	eca-miR-501-5p
ATP2A2	unconservative_NC_052205.1_44134	BNC2	eca-miR-1197
ATP2A2	eca-miR-221	BNC2	unconservative_NC_052186.1_22616
ATP2A2	eca-miR-8908h	BNC2	unconservative_NC_052204.1_43444
ATP2A2	eca-miR-199b-5p	BNC2	eca-miR-9143
ATP2A2	unconservative_NC_052191.1_29095	BNC2	unconservative_NC_052193.1_30272
ATP2A2	eca-miR-708	BNC2	unconservative_NC_052204.1_42169
ATP2A2	eca-miR-146b-3p	BNC2	unconservative_NC_052198.1_36707
ATP2A2	eca-miR-485-5p	BNC2	eca-miR-1248
ATP2A2	eca-miR-423-5p	BNC2	eca-miR-324-5p
ATP2A2	eca-miR-24	BNC2	eca-miR-338-3p
ATP2A2	unconservative_NC_052179.1_8365	BNC2	eca-miR-708
ATP2A2	eca-miR-8908e	BNC2	unconservative_NC_052193.1_31423
ATP6V1H	eca-miR-8908m	BNC2	eca-miR-146b-3p
ATP6V1H	eca-miR-139-5p	BNC2	unconservative_NC_052189.1_25942
ATP6V1H	eca-miR-9169	BNC2	eca-miR-532-5p
ATP6V1H	eca-miR-222	BNC2	eca-miR-182
ATP6V1H	eca-miR-505	BNC2	unconservative_NC_052179.1_8365
ATP6V1H	eca-miR-509a-5p	BNC2	eca-miR-8908e
ATP6V1H	unconservative_NC_052197.1_34977	BRCC3	eca-miR-9169
ATP6V1H	eca-miR-514	BRCC3	eca-miR-222
ATP6V1H	eca-miR-107b	BRCC3	unconservative_NC_052183.1_15383
ATP6V1H	eca-miR-145	BRCC3	eca-miR-9049
ATP6V1H	eca-miR-383	BRCC3	unconservative_NC_052178.1_1788
ATP6V1H	eca-miR-514a	BRCC3	eca-miR-501-5p
ATP6V1H	unconservative_NC_052197.1_34957	BRCC3	unconservative_NC_052207.1_45531
ATP6V1H	eca-miR-194	BRCC3	eca-miR-193b
ATP6V1H	eca-miR-30c	BRCC3	eca-miR-8909
ATP6V1H	unconservative_NC_052182.1_13576	BRCC3	unconservative_NC_052190.1_27633
ATP6V1H	eca-miR-34a	BRCC3	eca-miR-9003
ATP6V1H	eca-miR-9143	BRCC3	eca-miR-187
ATP6V1H	unconservative_NC_052188.1_25328	BRCC3	eca-miR-105
ATP6V1H	eca-miR-187	BRCC3	eca-miR-34b-3p
ATP6V1H	eca-miR-8908i	BRD4	eca-miR-767-5p
ATP6V1H	unconservative_NC_052191.1_29095	BRD4	eca-miR-758
ATP6V1H	eca-miR-423-5p	BRD4	eca-miR-222
ATP6V1H	eca-miR-8908e	BRD4	eca-miR-505
ATP7B	eca-miR-767-5p	BRD4	eca-miR-449b
ATP7B	unconservative_NC_052186.1_22583	BRD4	eca-miR-8908b
ATP7B	unconservative_NC_052207.1_45275	BRD4	eca-miR-514
ATP7B	unconservative_NC_052198.1_36306	BRD4	unconservative_NC_052183.1_15412
ATP7B	eca-miR-205	BRD4	eca-miR-676
ATP7B	eca-miR-506a	BRD4	eca-miR-217
ATP7B	eca-miR-140-5p	BRD4	eca-miR-9024
ATP7B	eca-miR-505	BRD4	eca-miR-107b
ATP7B	eca-miR-509a-5p	BRD4	unconservative_NC_052178.1_1991
ATP7B	unconservative_NC_052197.1_34977	BRD4	eca-miR-184
ATP7B	eca-miR-345-5p	BRD4	eca-miR-501-5p
ATP7B	eca-miR-8908b	BRD4	unconservative_NC_052207.1_45531
ATP7B	eca-miR-93	BRD4	eca-miR-193b
ATP7B	eca-miR-20b	BRD4	eca-miR-340-3p
ATP7B	eca-miR-514	BRD4	eca-miR-34a
ATP7B	unconservative_NC_052207.1_45425	BRD4	unconservative_NC_052188.1_25328
ATP7B	eca-miR-490-5p	BRD4	eca-miR-27b
ATP7B	unconservative_NC_052178.1_7597	BRD4	unconservative_NC_052207.1_45272
ATP7B	eca-miR-8908j	BRD4	unconservative_NC_052207.1_45256
ATP7B	eca-miR-125b-5p	BRD4	unconservative_NC_052178.1_5207
ATP7B	unconservative_NC_052184.1_19177	BRD4	unconservative_NC_052179.1_8365
ATP7B	eca-miR-30d	BRD4	eca-miR-338-5p
ATP7B	eca-miR-340-3p	BRD4	eca-miR-8908e
ATP7B	unconservative_NC_052197.1_34957	BRD4	eca-miR-138
ATP7B	eca-miR-508-3p	CACNA2D3	unconservative_NC_052197.1_35377
ATP7B	unconservative_NC_052190.1_27633	CACNA2D3	unconservative_NC_052190.1_27231
ATP7B	eca-miR-194	CACNA2D3	eca-miR-449b
ATP7B	unconservative_NC_052196.1_33435	CACNA2D3	unconservative_NC_052197.1_34977
ATP7B	eca-miR-34a	CACNA2D3	eca-miR-20b
ATP7B	eca-miR-9143	CACNA2D3	unconservative_NC_052183.1_15412
ATP7B	unconservative_NC_052188.1_25328	CACNA2D3	eca-miR-3200
ATP7B	eca-miR-1180	CACNA2D3	eca-miR-8908l
ATP7B	eca-miR-28-3p	CACNA2D3	eca-miR-675
ATP7B	unconservative_NC_052207.1_45272	CACNA2D3	eca-miR-133a
ATP7B	unconservative_NC_052180.1_9840	CACNA2D3	eca-miR-509b
ATP7B	eca-miR-105	CACNA2D3	eca-miR-125b-5p
ATP7B	eca-miR-324-5p	CACNA2D3	eca-miR-107b
ATP7B	eca-miR-99b	CACNA2D3	unconservative_NC_052184.1_19177
ATP7B	unconservative_NC_052184.1_17717	CACNA2D3	eca-miR-501-5p
ATP7B	unconservative_NC_052207.1_45256	CACNA2D3	eca-miR-193b
ATP7B	eca-miR-324-3p	CACNA2D3	unconservative_NC_052197.1_34957
ATP7B	unconservative_NC_052178.1_5207	CACNA2D3	unconservative_NC_052182.1_13576
ATP7B	eca-miR-708	CACNA2D3	eca-miR-660
ATP7B	eca-miR-362-5p	CACNA2D3	unconservative_NC_052188.1_25328
ATP7B	unconservative_NC_052193.1_31423	CACNA2D3	eca-miR-1180
ATP7B	unconservative_NC_052192.1_29172	CACNA2D3	eca-miR-27b
ATP7B	unconservative_NC_052189.1_25942	CACNA2D3	eca-miR-28-3p
ATP7B	eca-miR-423-5p	CACNA2D3	unconservative_NC_052193.1_31423
ATP7B	eca-miR-449a	CACNA2D3	unconservative_NC_052192.1_29172
ATP7B	eca-miR-503	CACNA2D3	unconservative_NC_052179.1_8736
ATR	eca-miR-8908m	CACNA2D3	unconservative_NC_052189.1_26338
ATR	unconservative_NC_052207.1_45275	CACNA2D3	eca-miR-24
ATR	eca-miR-424	CACNA2D3	eca-miR-449a
ATR	eca-miR-506a	CARF	eca-miR-8908m
ATR	eca-miR-509a-5p	CARF	eca-miR-139-5p
ATR	unconservative_NC_052197.1_34977	CARF	unconservative_NC_052190.1_27231
ATR	eca-miR-20b	CARF	eca-miR-502-5p
ATR	eca-miR-217	CARF	eca-miR-93
ATR	eca-miR-675	CARF	unconservative_NC_052178.1_7597
ATR	eca-miR-9049	CARF	eca-miR-125a-5p
ATR	eca-miR-8986a	CARF	eca-miR-8986a
ATR	eca-miR-509b	CARF	eca-miR-9024
ATR	eca-miR-20a	CARF	eca-miR-145
ATR	eca-miR-9024	CARF	unconservative_NC_052184.1_19177
ATR	eca-miR-107b	CARF	eca-miR-744
ATR	unconservative_NC_052197.1_34957	CARF	unconservative_NC_052204.1_43444
ATR	eca-miR-9003	CARF	unconservative_NC_052182.1_13576
ATR	unconservative_NC_052182.1_13576	CARF	unconservative_NC_052188.1_25328
ATR	eca-miR-1248	CARF	eca-miR-187
ATR	unconservative_NC_052184.1_17717	CARF	unconservative_NC_052204.1_42169
ATR	unconservative_NC_052178.1_5207	CARF	eca-miR-221
ATR	eca-miR-199b-5p	CARF	eca-miR-28-3p
ATR	unconservative_NC_052186.1_23559	CARF	unconservative_NC_052183.1_15879
ATR	unconservative_NC_052189.1_26338	CARF	eca-miR-8908h
ATR	eca-miR-96	CARF	eca-miR-324-5p
ATR	unconservative_NC_052181.1_12040	CARF	unconservative_NC_052179.1_8736
AXDND1	eca-miR-139-5p	CARF	eca-miR-138
AXDND1	eca-miR-9169	CBWD3	eca-miR-424
AXDND1	eca-miR-449b	CBWD3	eca-miR-205
AXDND1	eca-miR-8908l	CBWD3	eca-miR-506a
AXDND1	eca-miR-675	CBWD3	unconservative_NC_052197.1_35377
AXDND1	eca-miR-9049	CBWD3	unconservative_NC_052190.1_27231
AXDND1	unconservative_NC_052178.1_1794	CBWD3	eca-miR-509a-5p
AXDND1	eca-miR-501-5p	CBWD3	unconservative_NC_052197.1_34977
AXDND1	eca-miR-31	CBWD3	eca-miR-514
AXDND1	eca-miR-9143	CBWD3	unconservative_NC_052190.1_28046
AXDND1	eca-miR-135b	CBWD3	eca-miR-490-3p
AXDND1	unconservative_NC_052205.1_44134	CBWD3	eca-miR-184
AXDND1	eca-miR-27b	CBWD3	unconservative_NC_052202.1_40485
AXDND1	unconservative_NC_052180.1_9840	CBWD3	unconservative_NC_052197.1_34957
AXDND1	eca-miR-105	CBWD3	eca-miR-9143
AXDND1	eca-miR-7177b	CBWD3	eca-miR-8908i
AXDND1	eca-miR-9a	CBWD3	unconservative_NC_052198.1_36707
AXDND1	eca-miR-138	CBWD3	unconservative_NC_052192.1_29172
AXDND1	eca-miR-503	CBWD3	unconservative_NC_052189.1_25942
B3GALNT2	eca-miR-8908m	CBWD3	eca-miR-423-5p
B3GALNT2	eca-miR-139-5p	CBWD3	eca-miR-9a
B3GALNT2	eca-miR-143	CBWD3	eca-miR-138
B3GALNT2	eca-miR-758	CBWD3	eca-miR-503
B3GALNT2	eca-miR-1271a	CC2D2A	eca-miR-767-5p
B3GALNT2	eca-miR-502-5p	CC2D2A	eca-miR-9169
B3GALNT2	eca-miR-449b	CC2D2A	eca-miR-222
B3GALNT2	eca-miR-3200	CC2D2A	eca-miR-615-3p
B3GALNT2	eca-miR-8908l	CC2D2A	eca-miR-205
B3GALNT2	eca-miR-23a	CC2D2A	eca-miR-506a
B3GALNT2	eca-miR-23b	CC2D2A	eca-miR-505
B3GALNT2	eca-miR-107b	CC2D2A	eca-miR-95
B3GALNT2	unconservative_NC_052178.1_1991	CC2D2A	eca-miR-490-5p
B3GALNT2	unconservative_NC_052184.1_19177	CC2D2A	eca-miR-8908l
B3GALNT2	eca-miR-744	CC2D2A	unconservative_NC_052178.1_7597
B3GALNT2	eca-miR-92a	CC2D2A	eca-miR-8908g
B3GALNT2	eca-miR-340-3p	CC2D2A	eca-miR-9024
B3GALNT2	eca-miR-150	CC2D2A	unconservative_NC_052178.1_1794
B3GALNT2	eca-miR-383	CC2D2A	unconservative_NC_052178.1_1991
B3GALNT2	eca-miR-514a	CC2D2A	unconservative_NC_052184.1_19177
B3GALNT2	eca-miR-1180	CC2D2A	eca-miR-501-5p
B3GALNT2	unconservative_NC_052183.1_16535	CC2D2A	unconservative_NC_052186.1_22616
B3GALNT2	eca-miR-26a	CC2D2A	eca-miR-149
B3GALNT2	eca-miR-8908h	CC2D2A	eca-miR-514a
B3GALNT2	eca-miR-1248	CC2D2A	eca-miR-8909
B3GALNT2	eca-miR-324-5p	CC2D2A	unconservative_NC_052190.1_27633
B3GALNT2	eca-miR-324-3p	CC2D2A	eca-miR-9003
B3GALNT2	unconservative_NC_052178.1_5207	CC2D2A	eca-miR-194
B3GALNT2	eca-miR-7177b	CC2D2A	eca-miR-31
B3GALNT2	unconservative_NC_052193.1_31423	CC2D2A	eca-miR-34a
B3GALNT2	unconservative_NC_052186.1_23559	CC2D2A	eca-miR-1180
B3GALNT2	unconservative_NC_052189.1_25942	CC2D2A	eca-miR-187
B3GALNT2	eca-miR-532-5p	CC2D2A	eca-miR-221
B3GALNT2	eca-miR-182	CC2D2A	eca-miR-105
B3GALNT2	eca-miR-24	CC2D2A	eca-miR-8908h
B3GALNT2	eca-miR-449a	CC2D2A	eca-miR-1248
B3GALNT2	eca-miR-92b	CC2D2A	eca-miR-206
B3GALNT2	eca-miR-8908e	CC2D2A	eca-miR-338-3p
B3GALNT2	eca-miR-138	CC2D2A	eca-miR-186
BAZ1A	eca-miR-8908m	CC2D2A	eca-miR-199b-5p
BAZ1A	unconservative_NC_052207.1_45275	CC2D2A	unconservative_NC_052192.1_29172
BAZ1A	eca-miR-129a-5p	CC2D2A	unconservative_NC_052189.1_26338
BAZ1A	eca-miR-129b-5p	CC2D2A	eca-miR-423-5p
BAZ1A	unconservative_NC_052195.1_32389	CC2D2A	eca-miR-449a
BAZ1A	eca-miR-509a-5p	CC2D2A	eca-miR-138
BAZ1A	eca-miR-502-5p	CC2D2A	eca-miR-503
BAZ1A	eca-miR-93	CCDC30	unconservative_NC_052207.1_45612
BAZ1A	eca-miR-675	CCDC30	eca-miR-502-5p
BAZ1A	eca-miR-23a	CCDC30	eca-miR-449b
BAZ1A	eca-miR-9049	CCDC30	unconservative_NC_052197.1_34977
BAZ1A	eca-miR-18a	CCDC30	eca-miR-345-5p
BAZ1A	eca-miR-490-3p	CCDC30	eca-miR-514
BAZ1A	eca-miR-18b	CCDC30	eca-miR-217
BAZ1A	eca-miR-20a	CCDC30	eca-miR-9049
BAZ1A	eca-miR-9024	CCDC30	eca-miR-8986a
BAZ1A	unconservative_NC_052184.1_19177	CCDC30	eca-miR-8908g
BAZ1A	unconservative_NC_052186.1_22616	CCDC30	eca-miR-9024
BAZ1A	eca-miR-744	CCDC30	eca-miR-142-3p
BAZ1A	eca-miR-149	CCDC30	eca-miR-9142
BAZ1A	eca-miR-340-3p	CCDC30	eca-miR-145
BAZ1A	eca-miR-194	CCDC30	eca-miR-501-5p
BAZ1A	unconservative_NC_052182.1_13576	CCDC30	eca-miR-149
BAZ1A	eca-miR-1180	CCDC30	unconservative_NC_052202.1_40485
BAZ1A	eca-miR-106a	CCDC30	eca-miR-8909
BAZ1A	eca-miR-8908i	CCDC30	unconservative_NC_052197.1_34957
BAZ1A	eca-miR-324-5p	CCDC30	unconservative_NC_052197.1_34491
BAZ1A	eca-miR-708	CCDC30	unconservative_NC_052182.1_13576
BAZ1A	eca-miR-362-5p	CCDC30	eca-miR-34a
BAZ1A	unconservative_NC_052193.1_31423	CCDC30	eca-miR-197
BAZ1A	eca-miR-17	CCDC30	eca-miR-9143
BAZ1A	unconservative_NC_052179.1_8365	CCDC30	eca-miR-125a-3p
BBOF1	eca-miR-449b	CCDC30	eca-miR-187
BBOF1	unconservative_NC_052183.1_15412	CCDC30	unconservative_NC_052205.1_44134
BBOF1	eca-miR-3200	CCDC30	eca-miR-221
BBOF1	eca-miR-8986a	CCDC30	eca-miR-8908h
BBOF1	eca-miR-509b	CCDC30	eca-miR-338-3p
BBOF1	eca-miR-501-5p	CCDC30	unconservative_NC_052191.1_29095
BBOF1	eca-miR-149	CCDC30	eca-miR-146b-3p
BBOF1	unconservative_NC_052182.1_13576	CCDC30	unconservative_NC_052189.1_25942
BBOF1	eca-miR-9143	CCDC30	unconservative_NC_052185.1_22215
BBOF1	eca-miR-1180	CCDC30	eca-miR-9a
BBOF1	eca-miR-105	CCDC30	eca-miR-338-5p
BBOF1	eca-miR-7177b	CCDC30	eca-miR-8908e
BBOF1	unconservative_NC_052192.1_29172	CCNI	eca-miR-8908m
BDP1	eca-miR-1271a	CCNI	eca-miR-615-3p
BDP1	eca-miR-222	CCNI	eca-miR-449b
BDP1	eca-miR-615-3p	CCNI	unconservative_NC_052184.1_20731
BDP1	eca-miR-449b	CCNI	eca-miR-9049
BDP1	eca-miR-345-5p	CCNI	unconservative_NC_052178.1_6751
BDP1	eca-miR-514	CCNI	eca-miR-9024
BDP1	unconservative_NC_052183.1_15383	CCNI	eca-miR-501-5p
BDP1	eca-miR-9024	CCNI	unconservative_NC_052186.1_22616
BDP1	unconservative_NC_052178.1_1991	CCNI	eca-miR-31
BDP1	eca-miR-340-3p	CCNI	eca-miR-34a
BDP1	eca-miR-122	CCNI	eca-miR-9143
BDP1	eca-miR-9003	CCNI	unconservative_NC_052205.1_44134
BDP1	eca-miR-34a	CCNI	unconservative_NC_052180.1_9840
BDP1	eca-miR-135b	CCNI	eca-miR-1248
BDP1	unconservative_NC_052188.1_25328	CCNI	eca-miR-193a-5p
BDP1	eca-miR-125a-3p	CCNI	eca-miR-423-5p
BDP1	eca-miR-221	CCNI	eca-miR-449a
BDP1	eca-miR-362-5p	CCSER2	eca-miR-222
BDP1	eca-miR-146b-3p	CCSER2	eca-miR-345-5p
BDP1	eca-miR-485-5p	CCSER2	eca-miR-490-5p
BDP1	eca-miR-9a	CCSER2	eca-miR-3200
BOLL	eca-miR-8908m	CCSER2	eca-miR-675
BOLL	unconservative_NC_052186.1_22583	CCSER2	eca-miR-8908j
BOLL	unconservative_NC_052180.1_10441	CCSER2	eca-miR-23a
BOLL	eca-miR-222	CCSER2	eca-miR-9049
BOLL	unconservative_NC_052197.1_34977	CCSER2	unconservative_NC_052178.1_6751
BOLL	eca-miR-3200	CCSER2	unconservative_NC_052178.1_1794
BOLL	eca-miR-145	CCSER2	eca-miR-107b
BOLL	unconservative_NC_052184.1_19177	CCSER2	unconservative_NC_052184.1_19177
BOLL	unconservative_NC_052186.1_22616	CCSER2	unconservative_NC_052186.1_22616
BOLL	eca-miR-744	CCSER2	eca-miR-193b
BOLL	eca-miR-149	CCSER2	eca-miR-744
BOLL	eca-miR-383	CCSER2	unconservative_NC_052202.1_40485
BOLL	unconservative_NC_052197.1_34957	CCSER2	eca-miR-514a
BOLL	unconservative_NC_052197.1_34491	CCSER2	eca-miR-8909
BOLL	eca-miR-9003	CCSER2	eca-miR-122
BOLL	eca-miR-196a	CCSER2	eca-miR-660
BOLL	eca-miR-34a	CCSER2	eca-miR-125a-3p
BOLL	eca-miR-8908c	CCSER2	eca-miR-1180
BOLL	unconservative_NC_052205.1_44134	CCSER2	eca-miR-8908c
BOLL	eca-miR-221	CCSER2	unconservative_NC_052198.1_36707
BOLL	unconservative_NC_052180.1_9840	CCSER2	eca-miR-338-3p
BOLL	eca-miR-324-5p	CCSER2	eca-miR-324-3p
BOLL	eca-miR-324-3p	CCSER2	unconservative_NC_052178.1_5207
BOLL	eca-let-7e	CCSER2	eca-miR-193a-5p
BOLL	eca-miR-146b-3p	CCSER2	eca-miR-7177b
BOLL	unconservative_NC_052189.1_25942	CCSER2	unconservative_NC_052193.1_31423
BOLL	eca-miR-532-5p	CCSER2	unconservative_NC_052189.1_25942
BOLL	eca-miR-423-5p	CCSER2	eca-miR-182
BOLL	eca-miR-183	CCSER2	eca-miR-449a
BOLL	eca-miR-487a	CCSER2	eca-miR-138
BOLL	eca-miR-138	CDC42	eca-miR-129a-5p
BPTF	eca-miR-8908m	CDC42	eca-miR-129b-5p
BPTF	unconservative_NC_052190.1_27231	CDC42	eca-miR-449b
BPTF	eca-miR-93	CDC42	eca-miR-16
BPTF	eca-let-7c	CDC42	eca-miR-9024
BPTF	eca-miR-125b-5p	CDC42	unconservative_NC_052178.1_1991
BPTF	eca-miR-9142	CDC42	eca-miR-744
BPTF	eca-miR-145	CDC42	unconservative_NC_052197.1_34491
BPTF	unconservative_NC_052184.1_19177	CDC42	unconservative_NC_052207.1_45272
BPTF	eca-miR-744	CDC42	eca-miR-105
BPTF	eca-miR-150	CDC42	unconservative_NC_052207.1_45256
BPTF	unconservative_NC_052184.1_17560	CDC42	eca-miR-323-3p
BPTF	eca-miR-122	CDC42	unconservative_NC_052189.1_25942
BPTF	eca-miR-9003	CDC42	eca-miR-532-5p
BPTF	eca-miR-31	CDC42	eca-miR-503
BPTF	eca-miR-197	CDC42SE2	eca-miR-8908m
BPTF	eca-miR-494	CDC42SE2	eca-miR-9169
BPTF	eca-miR-221	CDC42SE2	unconservative_NC_052186.1_22987
BPTF	eca-miR-27b	CDC42SE2	eca-miR-205
BPTF	eca-miR-324-5p	CDC42SE2	unconservative_NC_052197.1_35377
BPTF	eca-miR-324-3p	CDC42SE2	eca-miR-502-5p
BPTF	unconservative_NC_052192.1_29172	CDC42SE2	eca-miR-449b
BPTF	eca-miR-449a	CDC42SE2	unconservative_NC_052184.1_20731
BRDT	unconservative_NC_052190.1_27231	CDC42SE2	unconservative_NC_052178.1_5972
BRDT	eca-miR-502-5p	CDC42SE2	eca-miR-676
BRDT	eca-miR-449b	CDC42SE2	eca-miR-217
BRDT	unconservative_NC_052178.1_5972	CDC42SE2	unconservative_NC_052190.1_28046
BRDT	unconservative_NC_052183.1_15412	CDC42SE2	eca-miR-675
BRDT	eca-miR-676	CDC42SE2	eca-miR-8908j
BRDT	eca-miR-9024	CDC42SE2	eca-miR-18b
BRDT	eca-miR-142-3p	CDC42SE2	eca-miR-9024
BRDT	eca-miR-107b	CDC42SE2	unconservative_NC_052178.1_1794
BRDT	unconservative_NC_052178.1_1788	CDC42SE2	unconservative_NC_052184.1_19177
BRDT	unconservative_NC_052186.1_22616	CDC42SE2	unconservative_NC_052207.1_45531
BRDT	eca-miR-149	CDC42SE2	unconservative_NC_052186.1_22616
BRDT	eca-miR-122	CDC42SE2	eca-miR-744
BRDT	eca-miR-34a	CDC42SE2	eca-miR-149
BRDT	unconservative_NC_052193.1_30272	CDC42SE2	eca-miR-383
BRDT	eca-miR-221	CDC42SE2	eca-miR-514a
BRDT	eca-miR-500	CDC42SE2	eca-miR-9143
BRDT	unconservative_NC_052180.1_9840	CDC42SE2	unconservative_NC_052193.1_30272
BRDT	unconservative_NC_052199.1_38221	CDC42SE2	unconservative_NC_052188.1_25328
BRDT	unconservative_NC_052191.1_29095	CDC42SE2	eca-miR-1180
BRDT	eca-miR-708	CDC42SE2	unconservative_NC_052198.1_36707
BRDT	unconservative_NC_052193.1_31423	CDC42SE2	eca-miR-105
BRDT	unconservative_NC_052192.1_29172	CDC42SE2	eca-miR-324-5p
BRDT	eca-miR-138	CDC42SE2	unconservative_NC_052184.1_17717
BRIP1	eca-miR-9169	CDC42SE2	eca-miR-193a-5p
BRIP1	unconservative_NC_052186.1_22987	CDC42SE2	eca-miR-146b-3p
BRIP1	eca-miR-143	CDC42SE2	unconservative_NC_052192.1_29172
BRIP1	eca-miR-345-5p	CDC42SE2	eca-miR-92b
BRIP1	eca-miR-8908l	CDC42SE2	eca-miR-503
BRIP1	eca-miR-217	CDYL	unconservative_NC_052186.1_22583
BRIP1	unconservative_NC_052185.1_22218	CDYL	unconservative_NC_052186.1_22987
BRIP1	unconservative_NC_052207.1_44914	CDYL	eca-miR-1271a
BRIP1	eca-miR-9142	CDYL	eca-miR-222
BRIP1	eca-miR-184	CDYL	eca-miR-205
BRIP1	unconservative_NC_052184.1_19177	CDYL	unconservative_NC_052190.1_27231
BRIP1	eca-miR-141	CDYL	unconservative_NC_052197.1_34977
BRIP1	unconservative_NC_052202.1_40485	CDYL	eca-miR-93
BRIP1	eca-miR-122	CDYL	unconservative_NC_052178.1_5972
BRIP1	unconservative_NC_052182.1_13576	CDYL	unconservative_NC_052183.1_15412
BRIP1	unconservative_NC_052193.1_30272	CDYL	eca-miR-8908l
BRIP1	eca-miR-8908c	CDYL	eca-miR-2114
BRIP1	eca-miR-221	CDYL	eca-miR-8908j
BRIP1	unconservative_NC_052180.1_9840	CDYL	eca-miR-125a-5p
BRIP1	eca-miR-1248	CDYL	eca-miR-9024
BRIP1	unconservative_NC_052193.1_31423	CDYL	unconservative_NC_052178.1_1794
BRIP1	unconservative_NC_052192.1_29172	CDYL	eca-miR-107b
BRIP1	unconservative_NC_052189.1_25942	CDYL	unconservative_NC_052184.1_19177
BRIP1	eca-miR-532-5p	CDYL	eca-miR-501-5p
BRIP1	eca-miR-34b-3p	CDYL	eca-miR-744
BTRC	eca-miR-8908m	CDYL	unconservative_NC_052184.1_17560
BTRC	unconservative_NC_052186.1_22583	CDYL	unconservative_NC_052197.1_34957
BTRC	eca-miR-9169	CDYL	eca-miR-9143
BTRC	unconservative_NC_052186.1_22987	CDYL	eca-miR-8908n
BTRC	unconservative_NC_052190.1_27231	CDYL	eca-miR-8908i
BTRC	unconservative_NC_052197.1_34977	CDYL	eca-miR-221
BTRC	eca-miR-15b	CDYL	unconservative_NC_052183.1_16535
BTRC	eca-miR-125a-5p	CDYL	unconservative_NC_052183.1_15879
BTRC	eca-miR-16	CDYL	eca-miR-105
BTRC	unconservative_NC_052186.1_22616	CDYL	eca-miR-193a-5p
BTRC	unconservative_NC_052197.1_34957	CDYL	eca-miR-146b-3p
BTRC	unconservative_NC_052197.1_34491	CDYL	eca-miR-485-5p
BTRC	eca-miR-9003	CDYL	unconservative_NC_052189.1_25942
BTRC	eca-miR-34a	CDYL	eca-miR-8908e
BTRC	eca-miR-9143	CEBPZOS	eca-miR-8908m
BTRC	unconservative_NC_052188.1_25328	CEBPZOS	unconservative_NC_052186.1_22583
BTRC	eca-miR-10a	CEBPZOS	eca-miR-676
BTRC	eca-miR-8908i	CEBPZOS	eca-miR-28-3p
BTRC	unconservative_NC_052184.1_17717	CERS6	eca-miR-507a
BTRC	eca-miR-7177b	CERS6	eca-miR-139-5p
BTRC	eca-miR-146b-3p	CERS6	eca-miR-9169
BTRC	unconservative_NC_052192.1_29172	CERS6	unconservative_NC_052207.1_45612
BTRC	unconservative_NC_052189.1_25942	CERS6	eca-miR-30b
BTRC	eca-miR-182	CERS6	eca-miR-345-5p
BTRC	eca-miR-24	CERS6	unconservative_NC_052207.1_45425
BTRC	eca-miR-449a	CERS6	eca-miR-8908j
BTRC	eca-miR-138	CERS6	eca-miR-490-3p
C16H1orf146	eca-miR-8908m	CERS6	eca-miR-9024
C16H1orf146	eca-miR-449b	CERS6	unconservative_NC_052184.1_19177
C16H1orf146	eca-miR-675	CERS6	unconservative_NC_052186.1_22616
C16H1orf146	eca-miR-8908j	CERS6	unconservative_NC_052202.1_40485
C16H1orf146	eca-miR-9024	CERS6	eca-miR-192
C16H1orf146	eca-miR-145	CERS6	eca-miR-8908i
C16H1orf146	unconservative_NC_052182.1_13576	CERS6	eca-miR-26a
C16H1orf146	eca-miR-146b-3p	CERS6	eca-miR-324-5p
C16H1orf146	unconservative_NC_052192.1_29172	CERS6	unconservative_NC_052178.1_5207
C16H1orf146	eca-miR-423-5p	CERS6	eca-miR-362-5p
C20H11orf65	eca-miR-139-5p	CERS6	unconservative_NC_052193.1_31423
C20H11orf65	unconservative_NC_052190.1_27231	CFI	unconservative_NC_052204.1_43233
C20H11orf65	eca-miR-8908g	CFI	unconservative_NC_052207.1_45275
C20H11orf65	eca-miR-9024	CFI	unconservative_NC_052186.1_22987
C20H11orf65	eca-miR-142-3p	CFI	eca-miR-1271a
C20H11orf65	eca-miR-660	CFI	eca-miR-205
C20H11orf65	eca-miR-125a-3p	CFI	eca-miR-506a
C20H11orf65	eca-miR-500	CFI	unconservative_NC_052197.1_35377
C20H11orf65	unconservative_NC_052192.1_29172	CFI	eca-miR-449b
C23H9orf153	eca-miR-222	CFI	unconservative_NC_052184.1_20731
C23H9orf153	unconservative_NC_052183.1_15412	CFI	eca-miR-3200
C23H9orf153	eca-miR-490-3p	CFI	eca-miR-8908j
C23H9orf153	eca-miR-9024	CFI	eca-miR-8908g
C23H9orf153	eca-miR-145	CFI	eca-miR-184
C23H9orf153	eca-miR-501-5p	CFI	unconservative_NC_052178.1_1788
C23H9orf153	unconservative_NC_052182.1_13576	CFI	eca-miR-501-5p
C23H9orf153	eca-miR-34a	CFI	unconservative_NC_052202.1_40485
C23H9orf153	eca-miR-9143	CFI	eca-miR-8909
C23H9orf153	eca-miR-1180	CFI	eca-miR-9143
C23H9orf153	eca-miR-105	CFI	eca-miR-129a-3p
C23H9orf153	unconservative_NC_052189.1_26338	CFI	eca-miR-8908i
C2CD5	eca-miR-8908m	CFI	unconservative_NC_052198.1_36707
C2CD5	unconservative_NC_052186.1_22583	CFI	eca-miR-28-3p
C2CD5	eca-miR-615-3p	CFI	unconservative_NC_052178.1_5207
C2CD5	eca-miR-502-5p	CFI	eca-miR-193a-5p
C2CD5	unconservative_NC_052178.1_5972	CFI	eca-miR-146b-3p
C2CD5	eca-miR-490-5p	CFI	unconservative_NC_052192.1_29172
C2CD5	eca-miR-217	CFI	unconservative_NC_052189.1_26338
C2CD5	eca-miR-8908j	CFI	eca-miR-138
C2CD5	eca-miR-9049	CHD2	eca-miR-8908m
C2CD5	eca-miR-8908g	CHD2	eca-miR-9169
C2CD5	eca-miR-9142	CHD2	eca-miR-205
C2CD5	eca-miR-107b	CHD2	unconservative_NC_052197.1_35377
C2CD5	eca-miR-501-5p	CHD2	unconservative_NC_052190.1_27231
C2CD5	eca-miR-92a	CHD2	eca-miR-449b
C2CD5	eca-miR-196a	CHD2	eca-miR-345-5p
C2CD5	eca-miR-9143	CHD2	unconservative_NC_052207.1_45425
C2CD5	unconservative_NC_052205.1_44134	CHD2	eca-miR-95
C2CD5	unconservative_NC_052184.1_17717	CHD2	eca-miR-490-5p
C2CD5	eca-miR-324-3p	CHD2	eca-miR-8908l
C2CD5	eca-miR-193a-5p	CHD2	eca-miR-217
C2CD5	eca-miR-182	CHD2	eca-miR-9049
C2CD5	eca-miR-183	CHD2	eca-miR-107b
C2CD5	unconservative_NC_052185.1_22215	CHD2	unconservative_NC_052184.1_19177
C2CD5	eca-miR-449a	CHD2	eca-miR-501-5p
C2CD5	eca-miR-503	CHD2	unconservative_NC_052207.1_45531
C6H2orf73	eca-miR-9169	CHD2	unconservative_NC_052177.1_321
C6H2orf73	eca-miR-129a-5p	CHD2	eca-miR-149
C6H2orf73	eca-miR-615-3p	CHD2	eca-miR-514a
C6H2orf73	eca-miR-129b-5p	CHD2	eca-miR-197
C6H2orf73	eca-miR-449b	CHD2	unconservative_NC_052193.1_30272
C6H2orf73	eca-miR-3200	CHD2	eca-miR-1180
C6H2orf73	eca-miR-125a-5p	CHD2	eca-miR-8908c
C6H2orf73	eca-miR-9024	CHD2	eca-miR-8908i
C6H2orf73	unconservative_NC_052178.1_1794	CHD2	eca-miR-27b
C6H2orf73	eca-miR-1197	CHD2	eca-miR-105
C6H2orf73	eca-miR-194	CHD2	eca-miR-324-5p
C6H2orf73	unconservative_NC_052182.1_13576	CHD2	eca-miR-199b-5p
C6H2orf73	eca-miR-34a	CHD2	eca-miR-146b-3p
C6H2orf73	eca-miR-1180	CHD2	unconservative_NC_052192.1_29172
C6H2orf73	eca-miR-221	CHD2	eca-miR-485-5p
C6H2orf73	unconservative_NC_052183.1_16535	CHD2	unconservative_NC_052189.1_25942
C6H2orf73	unconservative_NC_052180.1_9840	CHD2	eca-miR-532-5p
C6H2orf73	unconservative_NC_052178.1_5207	CHD2	eca-miR-24
C6H2orf73	unconservative_NC_052192.1_29172	CHL1	eca-miR-488
C6H2orf73	eca-miR-485-5p	CHL1	unconservative_NC_052186.1_22987
C6H2orf73	unconservative_NC_052189.1_25942	CHL1	eca-miR-222
C7H18orf54	unconservative_NC_052186.1_22987	CHL1	eca-miR-129a-5p
C7H18orf54	eca-miR-205	CHL1	eca-miR-129b-5p
C7H18orf54	eca-miR-95	CHL1	eca-miR-502-5p
C7H18orf54	unconservative_NC_052178.1_7597	CHL1	eca-miR-490-5p
C7H18orf54	eca-miR-18b	CHL1	eca-miR-3200
C7H18orf54	eca-miR-125b-5p	CHL1	eca-miR-18b
C7H18orf54	eca-miR-9024	CHL1	eca-miR-107b
C7H18orf54	eca-miR-107b	CHL1	eca-miR-744
C7H18orf54	eca-miR-1197	CHL1	eca-miR-383
C7H18orf54	eca-miR-514a	CHL1	eca-miR-34a
C7H18orf54	eca-miR-122	CHL1	eca-miR-8908c
C7H18orf54	eca-miR-187	CHL1	unconservative_NC_052198.1_36707
C7H18orf54	eca-miR-26a	CHL1	unconservative_NC_052183.1_16535
C7H18orf54	eca-miR-24	CHL1	unconservative_NC_052178.1_5207
CAGE1	unconservative_NC_052186.1_22583	CHL1	unconservative_NC_052189.1_26338
CAGE1	eca-miR-205	CHL1	eca-miR-182
CAGE1	unconservative_NC_052197.1_35377	CHL1	eca-miR-449a
CAGE1	eca-miR-514	CHL1	eca-miR-34b-3p
CAGE1	eca-miR-381	CNTLN	unconservative_NC_052186.1_22583
CAGE1	eca-miR-95	CNTLN	eca-miR-9169
CAGE1	eca-miR-217	CNTLN	eca-miR-1271a
CAGE1	eca-miR-675	CNTLN	eca-miR-205
CAGE1	eca-miR-2114	CNTLN	eca-miR-505
CAGE1	eca-miR-9049	CNTLN	eca-miR-449b
CAGE1	eca-miR-125a-5p	CNTLN	eca-miR-345-5p
CAGE1	unconservative_NC_052178.1_1794	CNTLN	unconservative_NC_052183.1_15412
CAGE1	eca-miR-145	CNTLN	eca-miR-490-5p
CAGE1	eca-miR-501-5p	CNTLN	eca-miR-3200
CAGE1	eca-miR-193b	CNTLN	eca-miR-8908l
CAGE1	eca-miR-149	CNTLN	eca-miR-675
CAGE1	eca-miR-150	CNTLN	eca-miR-2114
CAGE1	eca-miR-383	CNTLN	eca-miR-9049
CAGE1	unconservative_NC_052193.1_30272	CNTLN	eca-miR-125a-5p
CAGE1	eca-miR-1180	CNTLN	eca-miR-8986a
CAGE1	eca-miR-187	CNTLN	eca-miR-125b-5p
CAGE1	unconservative_NC_052198.1_36707	CNTLN	eca-miR-9024
CAGE1	eca-miR-26a	CNTLN	eca-miR-142-3p
CAGE1	eca-miR-324-5p	CNTLN	eca-miR-145
CAGE1	unconservative_NC_052199.1_38221	CNTLN	unconservative_NC_052184.1_19177
CAGE1	eca-miR-324-3p	CNTLN	eca-miR-501-5p
CAGE1	unconservative_NC_052178.1_5207	CNTLN	eca-miR-149
CAGE1	eca-miR-485-5p	CNTLN	eca-miR-514a
CAGE1	eca-miR-24	CNTLN	eca-miR-122
CALR3	eca-miR-8908m	CNTLN	unconservative_NC_052197.1_34491
CALR3	eca-miR-506a	CNTLN	unconservative_NC_052190.1_27633
CALR3	unconservative_NC_052190.1_27231	CNTLN	eca-miR-9003
CALR3	eca-miR-345-5p	CNTLN	unconservative_NC_052182.1_13576
CALR3	eca-miR-8908l	CNTLN	eca-miR-34a
CALR3	eca-miR-133a	CNTLN	eca-miR-197
CALR3	eca-miR-9142	CNTLN	unconservative_NC_052193.1_30272
CALR3	eca-miR-30d	CNTLN	eca-miR-28-3p
CALR3	unconservative_NC_052182.1_13576	CNTLN	unconservative_NC_052207.1_45272
CALR3	eca-miR-125a-3p	CNTLN	eca-miR-105
CALR3	eca-miR-187	CNTLN	eca-miR-1248
CALR3	unconservative_NC_052198.1_36707	CNTLN	eca-miR-206
CALR3	eca-miR-708	CNTLN	eca-miR-338-3p
CALR3	eca-miR-362-5p	CNTLN	unconservative_NC_052207.1_45256
CALR3	unconservative_NC_052193.1_31423	CNTLN	eca-miR-483
CALR3	unconservative_NC_052189.1_25942	CNTLN	unconservative_NC_052178.1_5207
CAMKMT	eca-miR-767-5p	CNTLN	unconservative_NC_052193.1_31423
CAMKMT	unconservative_NC_052204.1_43233	CNTLN	unconservative_NC_052192.1_29172
CAMKMT	eca-miR-509a-5p	CNTLN	unconservative_NC_052189.1_26338
CAMKMT	eca-let-7c	CNTLN	eca-miR-532-5p
CAMKMT	eca-miR-676	CNTLN	eca-miR-423-5p
CAMKMT	eca-miR-217	CNTLN	eca-miR-24
CAMKMT	eca-miR-675	CNTLN	eca-miR-449a
CAMKMT	eca-miR-133a	CNTLN	eca-miR-8908e
CAMKMT	eca-miR-125a-3p	CNTLN	eca-miR-503
CAMKMT	unconservative_NC_052198.1_36707	COBLL1	unconservative_NC_052186.1_22583
CAMKMT	unconservative_NC_052183.1_16535	COBLL1	unconservative_NC_052186.1_22987
CAMKMT	eca-miR-532-5p	COBLL1	eca-miR-1271a
CAMKMT	eca-miR-423-5p	COBLL1	unconservative_NC_052190.1_27231
CAMKMT	eca-miR-24	COBLL1	eca-miR-449b
CAND1	eca-miR-9169	COBLL1	eca-miR-345-5p
CAND1	unconservative_NC_052186.1_22987	COBLL1	unconservative_NC_052183.1_15412
CAND1	eca-miR-506a	COBLL1	eca-miR-217
CAND1	eca-miR-505	COBLL1	eca-miR-8908j
CAND1	eca-miR-8908b	COBLL1	eca-miR-9049
CAND1	eca-miR-9049	COBLL1	eca-miR-23b
CAND1	eca-miR-490-3p	COBLL1	eca-miR-9024
CAND1	eca-miR-9024	COBLL1	unconservative_NC_052178.1_1991
CAND1	unconservative_NC_052207.1_44914	COBLL1	unconservative_NC_052186.1_22616
CAND1	unconservative_NC_052178.1_1991	COBLL1	eca-miR-514a
CAND1	unconservative_NC_052178.1_1788	COBLL1	eca-miR-122
CAND1	unconservative_NC_052184.1_19177	COBLL1	unconservative_NC_052197.1_34491
CAND1	eca-miR-501-5p	COBLL1	eca-miR-9003
CAND1	eca-miR-744	COBLL1	unconservative_NC_052182.1_13576
CAND1	unconservative_NC_052202.1_40485	COBLL1	eca-miR-9143
CAND1	eca-miR-383	COBLL1	unconservative_NC_052193.1_30272
CAND1	eca-miR-122	COBLL1	eca-miR-125a-3p
CAND1	unconservative_NC_052190.1_27633	COBLL1	eca-miR-8908c
CAND1	eca-miR-34a	COBLL1	eca-miR-221
CAND1	eca-miR-197	COBLL1	eca-miR-324-5p
CAND1	unconservative_NC_052178.1_1977	COBLL1	eca-miR-206
CAND1	unconservative_NC_052188.1_25328	COBLL1	unconservative_NC_052199.1_38221
CAND1	eca-miR-8908c	COBLL1	eca-miR-324-3p
CAND1	eca-miR-324-5p	COBLL1	unconservative_NC_052191.1_29095
CAND1	eca-miR-193a-5p	COBLL1	eca-miR-708
CAND1	unconservative_NC_052193.1_31423	COBLL1	eca-miR-193a-5p
CAND1	eca-miR-146b-3p	COBLL1	eca-miR-362-5p
CAND1	unconservative_NC_052192.1_29172	COBLL1	unconservative_NC_052193.1_31423
CAND1	unconservative_NC_052189.1_25942	COBLL1	unconservative_NC_052192.1_29172
CAND1	eca-miR-532-5p	COBLL1	unconservative_NC_052189.1_26338
CAND1	eca-miR-183	COBLL1	eca-miR-485-5p
CAND1	eca-miR-24	COBLL1	unconservative_NC_052189.1_25942
CAND1	eca-miR-449a	COBLL1	eca-miR-138
CAND1	eca-miR-8908e	COL4A3	eca-miR-615-3p
CAND1	eca-miR-503	COL4A3	eca-miR-509a-5p
CARS2	eca-miR-767-5p	COL4A3	eca-miR-9049
CARS2	eca-miR-1271a	COL4A3	eca-miR-125b-5p
CARS2	eca-miR-222	COL4A3	unconservative_NC_052207.1_44914
CARS2	eca-miR-502-5p	COL4A3	unconservative_NC_052178.1_1991
CARS2	eca-miR-30b	COL4A3	eca-miR-501-5p
CARS2	eca-miR-15b	COL4A3	unconservative_NC_052186.1_22616
CARS2	unconservative_NC_052178.1_5972	COL4A3	eca-miR-340-3p
CARS2	eca-miR-675	COL4A3	eca-miR-8909
CARS2	unconservative_NC_052178.1_6751	COL4A3	eca-miR-194
CARS2	eca-miR-125a-5p	COL4A3	unconservative_NC_052182.1_13576
CARS2	eca-miR-125b-5p	COL4A3	unconservative_NC_052178.1_5207
CARS2	eca-miR-107b	COL4A3	eca-miR-485-5p
CARS2	unconservative_NC_052178.1_1788	COL4A3	eca-miR-532-5p
CARS2	unconservative_NC_052184.1_19177	COL4A3	eca-miR-423-5p
CARS2	eca-miR-501-5p	COL4A3	eca-miR-449a
CARS2	unconservative_NC_052177.1_321	COL4A3	eca-miR-92b
CARS2	unconservative_NC_052202.1_40485	COL4A3	eca-miR-503
CARS2	eca-miR-514a	CPEB4	eca-miR-767-5p
CARS2	eca-miR-30c	CPEB4	eca-miR-9169
CARS2	unconservative_NC_052178.1_1977	CPEB4	unconservative_NC_052204.1_43233
CARS2	eca-miR-8908i	CPEB4	eca-miR-222
CARS2	unconservative_NC_052198.1_36707	CPEB4	eca-miR-506a
CARS2	eca-miR-27b	CPEB4	eca-miR-140-5p
CARS2	unconservative_NC_052207.1_45272	CPEB4	eca-miR-505
CARS2	eca-miR-338-3p	CPEB4	unconservative_NC_052190.1_27231
CARS2	unconservative_NC_052184.1_17717	CPEB4	eca-miR-93
CARS2	unconservative_NC_052207.1_45256	CPEB4	unconservative_NC_052178.1_5972
CARS2	eca-miR-186	CPEB4	eca-miR-490-5p
CARS2	eca-miR-199b-5p	CPEB4	eca-miR-8908l
CARS2	eca-miR-708	CPEB4	eca-miR-2114
CARS2	eca-miR-146b-3p	CPEB4	eca-miR-9049
CARS2	eca-miR-96	CPEB4	unconservative_NC_052178.1_1991
CARS2	eca-miR-532-5p	CPEB4	eca-miR-184
CARS2	eca-miR-182	CPEB4	eca-miR-9003
CARS2	eca-miR-24	CPEB4	eca-miR-196a
CARS2	unconservative_NC_052179.1_8365	CPEB4	unconservative_NC_052182.1_13576
CARS2	eca-miR-449a	CPEB4	eca-miR-99a
CATSPERB	eca-miR-767-5p	CPEB4	eca-miR-129a-3p
CATSPERB	eca-miR-8908m	CPEB4	eca-miR-221
CATSPERB	eca-miR-9169	CPEB4	eca-miR-324-5p
CATSPERB	eca-miR-758	CPEB4	unconservative_NC_052184.1_17717
CATSPERB	eca-let-7c	CPEB4	eca-miR-708
CATSPERB	unconservative_NC_052183.1_15412	CPEB4	unconservative_NC_052193.1_31423
CATSPERB	eca-miR-3200	CPEB4	eca-miR-100
CATSPERB	eca-miR-8908l	CPEB4	unconservative_NC_052189.1_26338
CATSPERB	unconservative_NC_052207.1_44914	CPEB4	eca-miR-485-5p
CATSPERB	eca-miR-184	CPEB4	eca-miR-96
CATSPERB	unconservative_NC_052202.1_40485	CPEB4	eca-miR-487a
CATSPERB	unconservative_NC_052204.1_43444	CPEB4	eca-miR-8908e
CATSPERB	unconservative_NC_052182.1_13576	CPLANE1	eca-miR-9169
CATSPERB	eca-miR-34a	CPLANE1	eca-miR-8908l
CATSPERB	eca-miR-9143	CPLANE1	eca-miR-8908j
CATSPERB	eca-miR-99a	CPLANE1	eca-miR-509b
CATSPERB	unconservative_NC_052204.1_42169	CPLANE1	eca-miR-9024
CATSPERB	eca-miR-8908h	CPLANE1	eca-miR-10b
CATSPERB	eca-miR-1248	CPLANE1	eca-miR-107b
CATSPERB	eca-miR-324-5p	CPLANE1	eca-miR-145
CATSPERB	eca-miR-206	CPLANE1	eca-miR-1197
CATSPERB	unconservative_NC_052193.1_31423	CPLANE1	eca-miR-193b
CATSPERB	eca-miR-100	CPLANE1	unconservative_NC_052182.1_13576
CATSPERB	eca-miR-96	CPLANE1	eca-miR-34a
CATSPERB	eca-miR-423-5p	CPLANE1	eca-miR-660
CATSPERB	eca-miR-24	CPLANE1	eca-miR-9143
CATSPERB	eca-miR-503	CPLANE1	eca-miR-1180
CATSPERD	unconservative_NC_052186.1_22583	CPLANE1	eca-miR-8908i
CATSPERD	eca-miR-9169	CPLANE1	eca-miR-324-5p
CATSPERD	eca-miR-222	CPLANE1	eca-miR-708
CATSPERD	eca-miR-205	CPLANE1	eca-miR-146b-3p
CATSPERD	eca-miR-506a	CUBN	eca-miR-767-5p
CATSPERD	eca-miR-502-5p	CUBN	unconservative_NC_052186.1_22987
CATSPERD	eca-miR-125a-5p	CUBN	eca-miR-222
CATSPERD	eca-miR-133a	CUBN	eca-miR-205
CATSPERD	eca-miR-8986a	CUBN	eca-let-7c
CATSPERD	unconservative_NC_052184.1_19177	CUBN	unconservative_NC_052207.1_45425
CATSPERD	unconservative_NC_052177.1_321	CUBN	eca-miR-8908l
CATSPERD	eca-miR-122	CUBN	eca-miR-8908j
CATSPERD	unconservative_NC_052190.1_27633	CUBN	unconservative_NC_052178.1_6751
CATSPERD	unconservative_NC_052182.1_13576	CUBN	unconservative_NC_052178.1_1794
CATSPERD	eca-miR-10a	CUBN	unconservative_NC_052207.1_44914
CATSPERD	unconservative_NC_052205.1_44134	CUBN	eca-miR-107b
CATSPERD	eca-miR-8908i	CUBN	eca-miR-501-5p
CATSPERD	eca-miR-221	CUBN	eca-miR-340-3p
CATSPERD	eca-miR-99b	CUBN	eca-miR-122
CATSPERD	eca-miR-338-3p	CUBN	eca-miR-9003
CATSPERD	eca-miR-324-3p	CUBN	eca-miR-194
CATSPERD	eca-miR-100	CUBN	unconservative_NC_052182.1_13576
CATSPERD	eca-miR-487a	CUBN	unconservative_NC_052178.1_1977
CATSPERD	eca-miR-449a	CUBN	eca-miR-8908c
CC2D2B	eca-miR-507a	CUBN	eca-miR-8908i
CC2D2B	eca-miR-8908m	CUBN	eca-miR-27b
CC2D2B	unconservative_NC_052186.1_22987	CUBN	unconservative_NC_052183.1_15879
CC2D2B	eca-miR-143	CUBN	unconservative_NC_052178.1_5207
CC2D2B	unconservative_NC_052190.1_27231	CUBN	eca-miR-146b-3p
CC2D2B	eca-miR-449b	CUBN	unconservative_NC_052186.1_23559
CC2D2B	eca-miR-8908l	CUBN	eca-miR-532-5p
CC2D2B	eca-miR-9049	CUBN	eca-miR-487a
CC2D2B	eca-miR-490-3p	CUL1	eca-miR-767-5p
CC2D2B	eca-miR-145	CUL1	unconservative_NC_052186.1_22583
CC2D2B	eca-miR-1197	CUL1	eca-miR-222
CC2D2B	eca-miR-514a	CUL1	eca-miR-505
CC2D2B	eca-miR-122	CUL1	eca-miR-676
CC2D2B	unconservative_NC_052193.1_30272	CUL1	unconservative_NC_052190.1_28046
CC2D2B	eca-miR-1180	CUL1	eca-miR-8908j
CC2D2B	unconservative_NC_052198.1_36707	CUL1	eca-miR-9049
CC2D2B	eca-miR-27b	CUL1	eca-miR-653
CC2D2B	unconservative_NC_052183.1_15879	CUL1	unconservative_NC_052178.1_1991
CC2D2B	unconservative_NC_052180.1_9840	CUL1	unconservative_NC_052184.1_19177
CC2D2B	eca-miR-8908h	CUL1	unconservative_NC_052204.1_43444
CC2D2B	eca-miR-1248	CUL1	eca-miR-196a
CC2D2B	eca-miR-324-3p	CUL1	eca-miR-34a
CC2D2B	unconservative_NC_052178.1_5207	CUL1	eca-miR-9143
CC2D2B	eca-let-7e	CUL1	eca-miR-125a-3p
CC2D2B	eca-miR-193a-5p	CUL1	eca-miR-1180
CC2D2B	unconservative_NC_052193.1_31423	CUL1	eca-miR-187
CC2D2B	eca-miR-146b-3p	CUL1	unconservative_NC_052204.1_42169
CC2D2B	unconservative_NC_052192.1_29172	CUL1	eca-miR-221
CC2D2B	eca-miR-182	CUL1	unconservative_NC_052207.1_45272
CC2D2B	eca-miR-449a	CUL1	eca-miR-324-5p
CC2D2B	eca-miR-138	CUL1	unconservative_NC_052207.1_45256
CCAR1	eca-miR-8908m	CUL1	unconservative_NC_052192.1_29172
CCAR1	eca-miR-758	CUL1	eca-miR-138
CCAR1	eca-miR-205	CUL1	eca-miR-503
CCAR1	eca-miR-449b	DBT	eca-miR-222
CCAR1	eca-miR-345-5p	DBT	eca-miR-615-3p
CCAR1	eca-miR-381	DBT	eca-miR-502-5p
CCAR1	eca-miR-490-5p	DBT	eca-miR-217
CCAR1	eca-miR-8908j	DBT	eca-miR-194
CCAR1	eca-miR-9049	DBT	eca-miR-1180
CCAR1	eca-miR-8908g	DBT	unconservative_NC_052198.1_36707
CCAR1	eca-miR-1197	DBT	eca-miR-1248
CCAR1	unconservative_NC_052186.1_22616	DBT	eca-miR-324-5p
CCAR1	eca-miR-744	DBT	eca-miR-324-3p
CCAR1	eca-miR-34a	DBT	eca-miR-182
CCAR1	eca-miR-1180	DCAF6	eca-miR-509a-5p
CCAR1	eca-miR-221	DCAF6	eca-miR-449b
CCAR1	unconservative_NC_052198.1_36707	DCAF6	unconservative_NC_052183.1_15412
CCAR1	eca-miR-1248	DCAF6	eca-miR-490-5p
CCAR1	eca-miR-324-3p	DCAF6	unconservative_NC_052191.1_29046
CCAR1	eca-miR-503	DCAF6	eca-miR-217
CCDC14	eca-miR-767-5p	DCAF6	eca-miR-9049
CCDC14	eca-miR-8908m	DCAF6	eca-miR-18a
CCDC14	eca-miR-139-5p	DCAF6	eca-miR-20a
CCDC14	eca-miR-506a	DCAF6	unconservative_NC_052178.1_1794
CCDC14	unconservative_NC_052190.1_27231	DCAF6	unconservative_NC_052207.1_44914
CCDC14	eca-miR-514	DCAF6	eca-miR-9142
CCDC14	eca-miR-95	DCAF6	eca-miR-107b
CCDC14	eca-miR-3200	DCAF6	eca-miR-184
CCDC14	eca-miR-8908l	DCAF6	unconservative_NC_052184.1_19177
CCDC14	eca-miR-8986a	DCAF6	unconservative_NC_052207.1_45531
CCDC14	eca-miR-107b	DCAF6	unconservative_NC_052177.1_321
CCDC14	unconservative_NC_052184.1_19177	DCAF6	unconservative_NC_052190.1_27633
CCDC14	eca-miR-193b	DCAF6	eca-miR-660
CCDC14	eca-miR-141	DCAF6	eca-miR-9143
CCDC14	eca-miR-149	DCAF6	unconservative_NC_052193.1_30272
CCDC14	eca-miR-8909	DCAF6	eca-miR-106a
CCDC14	unconservative_NC_052182.1_13576	DCAF6	unconservative_NC_052205.1_44134
CCDC14	eca-miR-9143	DCAF6	eca-miR-221
CCDC14	unconservative_NC_052178.1_1920	DCAF6	eca-miR-483
CCDC14	eca-miR-1180	DCAF6	unconservative_NC_052193.1_31423
CCDC14	eca-miR-99a	DCAF6	eca-miR-17
CCDC14	unconservative_NC_052205.1_44134	DCAF6	unconservative_NC_052189.1_25942
CCDC14	eca-miR-28-3p	DCAF6	eca-miR-96
CCDC14	unconservative_NC_052207.1_45272	DCAF6	eca-miR-182
CCDC14	eca-miR-105	DCAF6	eca-miR-24
CCDC14	eca-miR-1248	DCAF6	eca-miR-8908e
CCDC14	eca-miR-324-5p	DHX29	eca-miR-8908m
CCDC14	eca-miR-99b	DHX29	eca-miR-1271a
CCDC14	unconservative_NC_052207.1_45256	DHX29	eca-miR-502-5p
CCDC14	eca-miR-193a-5p	DHX29	eca-miR-490-5p
CCDC14	unconservative_NC_052206.1_44651	DHX29	eca-miR-8908l
CCDC14	eca-miR-532-5p	DHX29	eca-miR-8986a
CCDC14	eca-miR-24	DHX29	eca-miR-509b
CCDC14	eca-miR-9a	DHX29	eca-miR-9024
CCDC148	eca-miR-488	DHX29	unconservative_NC_052178.1_1788
CCDC148	eca-miR-9169	DHX29	eca-miR-122
CCDC148	unconservative_NC_052186.1_22987	DHX29	eca-miR-508-3p
CCDC148	eca-miR-615-3p	DHX29	unconservative_NC_052190.1_27633
CCDC148	unconservative_NC_052190.1_27231	DHX29	unconservative_NC_052178.1_1977
CCDC148	eca-miR-449b	DHX29	unconservative_NC_052183.1_16535
CCDC148	unconservative_NC_052183.1_15412	DHX29	eca-miR-8908h
CCDC148	eca-miR-95	DHX29	eca-miR-324-5p
CCDC148	eca-miR-3200	DHX29	unconservative_NC_052178.1_5207
CCDC148	eca-miR-8908l	DHX29	eca-miR-146b-3p
CCDC148	eca-miR-675	DHX29	unconservative_NC_052192.1_29172
CCDC148	eca-miR-8908j	DHX29	eca-miR-423-5p
CCDC148	eca-miR-9024	DHX29	unconservative_NC_052179.1_8365
CCDC148	eca-miR-9003	DHX29	eca-miR-34b-3p
CCDC148	eca-miR-34a	DLG5	eca-miR-507a
CCDC148	eca-miR-9143	DLG5	eca-miR-139-5p
CCDC148	unconservative_NC_052193.1_30272	DLG5	unconservative_NC_052186.1_22987
CCDC148	eca-miR-28-3p	DLG5	eca-miR-758
CCDC148	eca-miR-1248	DLG5	eca-miR-1271a
CCDC148	eca-miR-324-5p	DLG5	unconservative_NC_052197.1_35287
CCDC148	unconservative_NC_052178.1_5207	DLG5	eca-miR-449b
CCDC148	eca-miR-182	DLG5	unconservative_NC_052178.1_5972
CCDC148	eca-miR-24	DLG5	eca-miR-676
CCDC148	eca-miR-449a	DLG5	eca-miR-490-5p
CCDC15	eca-miR-8908m	DLG5	eca-miR-8908l
CCDC15	eca-miR-9169	DLG5	eca-miR-8908j
CCDC15	eca-miR-129a-5p	DLG5	eca-miR-380
CCDC15	eca-miR-129b-5p	DLG5	unconservative_NC_052178.1_6751
CCDC15	unconservative_NC_052190.1_27231	DLG5	eca-miR-23b
CCDC15	eca-miR-502-5p	DLG5	eca-miR-125a-5p
CCDC15	unconservative_NC_052183.1_15412	DLG5	eca-miR-9024
CCDC15	eca-miR-3200	DLG5	eca-miR-107b
CCDC15	unconservative_NC_052178.1_7597	DLG5	eca-miR-184
CCDC15	eca-miR-8986a	DLG5	eca-miR-501-5p
CCDC15	eca-miR-9024	DLG5	unconservative_NC_052207.1_45531
CCDC15	eca-miR-107b	DLG5	unconservative_NC_052186.1_22616
CCDC15	unconservative_NC_052186.1_22616	DLG5	eca-miR-149
CCDC15	unconservative_NC_052177.1_321	DLG5	eca-miR-340-3p
CCDC15	eca-miR-383	DLG5	eca-miR-150
CCDC15	eca-miR-514a	DLG5	eca-miR-8909
CCDC15	eca-miR-8909	DLG5	eca-miR-508-3p
CCDC15	eca-miR-122	DLG5	unconservative_NC_052197.1_34491
CCDC15	unconservative_NC_052190.1_27633	DLG5	eca-miR-9003
CCDC15	eca-miR-9003	DLG5	eca-miR-660
CCDC15	unconservative_NC_052182.1_13576	DLG5	eca-miR-99a
CCDC15	eca-miR-34a	DLG5	unconservative_NC_052205.1_44134
CCDC15	unconservative_NC_052188.1_25328	DLG5	eca-miR-8908i
CCDC15	unconservative_NC_052180.1_9840	DLG5	eca-miR-221
CCDC15	eca-miR-99b	DLG5	eca-miR-26a
CCDC15	unconservative_NC_052178.1_5207	DLG5	eca-miR-105
CCDC15	unconservative_NC_052189.1_26338	DLG5	eca-miR-1248
CCDC15	eca-miR-423-5p	DLG5	unconservative_NC_052178.1_5207
CCDC15	eca-miR-24	DLG5	unconservative_NC_052191.1_29095
CCDC15	eca-miR-138	DLG5	eca-miR-193a-5p
CCDC150	unconservative_NC_052186.1_22583	DLG5	unconservative_NC_052192.1_29172
CCDC150	eca-miR-9169	DLG5	eca-miR-423-5p
CCDC150	unconservative_NC_052204.1_43233	DLG5	eca-miR-24
CCDC150	unconservative_NC_052186.1_22987	DLG5	unconservative_NC_052185.1_22215
CCDC150	eca-miR-222	DLG5	eca-miR-8908e
CCDC150	eca-miR-615-3p	DLG5	eca-miR-503
CCDC150	unconservative_NC_052197.1_35377	DNAH11	eca-miR-767-5p
CCDC150	eca-miR-502-5p	DNAH11	eca-miR-9169
CCDC150	unconservative_NC_052197.1_34977	DNAH11	eca-miR-615-3p
CCDC150	eca-miR-345-5p	DNAH11	eca-miR-205
CCDC150	unconservative_NC_052198.1_36110	DNAH11	eca-miR-505
CCDC150	unconservative_NC_052183.1_15412	DNAH11	eca-miR-502-5p
CCDC150	eca-miR-675	DNAH11	eca-miR-449b
CCDC150	eca-miR-9049	DNAH11	unconservative_NC_052197.1_34977
CCDC150	eca-miR-380	DNAH11	unconservative_NC_052178.1_5972
CCDC150	eca-miR-8986a	DNAH11	unconservative_NC_052183.1_15412
CCDC150	eca-miR-145	DNAH11	eca-miR-95
CCDC150	eca-miR-501-5p	DNAH11	unconservative_NC_052186.1_22616
CCDC150	unconservative_NC_052186.1_22616	DNAH11	eca-miR-193b
CCDC150	eca-miR-193b	DNAH11	unconservative_NC_052177.1_321
CCDC150	eca-miR-141	DNAH11	eca-miR-744
CCDC150	unconservative_NC_052202.1_40485	DNAH11	eca-miR-514a
CCDC150	unconservative_NC_052184.1_17560	DNAH11	unconservative_NC_052197.1_34957
CCDC150	unconservative_NC_052197.1_34957	DNAH11	eca-miR-9003
CCDC150	unconservative_NC_052197.1_34491	DNAH11	eca-miR-194
CCDC150	eca-miR-9003	DNAH11	eca-miR-135b
CCDC150	eca-miR-9143	DNAH11	unconservative_NC_052183.1_16535
CCDC150	eca-miR-1180	DNAH11	eca-miR-200c
CCDC150	eca-miR-129a-3p	DNAH11	eca-miR-146b-3p
CCDC150	eca-miR-221	DNAH11	unconservative_NC_052192.1_29172
CCDC150	unconservative_NC_052198.1_36707	DNAH3	eca-miR-767-5p
CCDC150	unconservative_NC_052207.1_45272	DNAH3	eca-miR-8908m
CCDC150	eca-miR-105	DNAH3	unconservative_NC_052186.1_22583
CCDC150	eca-miR-1248	DNAH3	eca-miR-9169
CCDC150	eca-miR-324-5p	DNAH3	unconservative_NC_052186.1_22987
CCDC150	eca-miR-206	DNAH3	eca-miR-1271a
CCDC150	eca-miR-338-3p	DNAH3	eca-miR-129a-5p
CCDC150	unconservative_NC_052207.1_45256	DNAH3	eca-miR-615-3p
CCDC150	eca-miR-186	DNAH3	eca-miR-129b-5p
CCDC150	eca-miR-324-3p	DNAH3	eca-miR-506a
CCDC150	unconservative_NC_052178.1_5207	DNAH3	unconservative_NC_052197.1_34977
CCDC150	eca-let-7e	DNAH3	eca-miR-8908b
CCDC150	unconservative_NC_052193.1_31423	DNAH3	eca-let-7c
CCDC150	eca-miR-146b-3p	DNAH3	eca-miR-15b
CCDC150	unconservative_NC_052192.1_29172	DNAH3	eca-miR-514
CCDC150	eca-miR-100	DNAH3	unconservative_NC_052183.1_15412
CCDC150	unconservative_NC_052189.1_25942	DNAH3	eca-miR-490-5p
CCDC150	eca-miR-532-5p	DNAH3	eca-miR-3200
CCDC150	eca-miR-423-5p	DNAH3	eca-miR-217
CCDC150	eca-miR-9a	DNAH3	eca-miR-2114
CCDC150	eca-miR-338-5p	DNAH3	eca-miR-8908j
CCDC150	eca-miR-138	DNAH3	eca-miR-23a
CCDC152	eca-miR-675	DNAH3	eca-miR-125a-5p
CCDC152	eca-miR-490-3p	DNAH3	eca-miR-125b-5p
CCDC152	unconservative_NC_052178.1_1991	DNAH3	eca-miR-9024
CCDC152	unconservative_NC_052188.1_25328	DNAH3	unconservative_NC_052178.1_1794
CCDC158	eca-miR-8908m	DNAH3	unconservative_NC_052207.1_44914
CCDC158	eca-miR-139-5p	DNAH3	unconservative_NC_052178.1_1788
CCDC158	unconservative_NC_052186.1_22987	DNAH3	unconservative_NC_052184.1_19177
CCDC158	unconservative_NC_052197.1_35377	DNAH3	unconservative_NC_052186.1_22616
CCDC158	unconservative_NC_052178.1_5972	DNAH3	unconservative_NC_052177.1_321
CCDC158	eca-miR-676	DNAH3	eca-miR-744
CCDC158	eca-miR-8908l	DNAH3	eca-miR-149
CCDC158	eca-miR-8908j	DNAH3	unconservative_NC_052202.1_40485
CCDC158	unconservative_NC_052178.1_1991	DNAH3	unconservative_NC_052197.1_34957
CCDC158	eca-miR-184	DNAH3	eca-miR-9003
CCDC158	eca-miR-501-5p	DNAH3	eca-miR-30c
CCDC158	eca-miR-340-3p	DNAH3	unconservative_NC_052182.1_13576
CCDC158	eca-miR-514a	DNAH3	eca-miR-31
CCDC158	eca-miR-8909	DNAH3	unconservative_NC_052193.1_30272
CCDC158	eca-miR-34a	DNAH3	unconservative_NC_052188.1_25328
CCDC158	eca-miR-197	DNAH3	unconservative_NC_052205.1_44134
CCDC158	unconservative_NC_052188.1_25328	DNAH3	eca-miR-8908i
CCDC158	unconservative_NC_052198.1_36707	DNAH3	eca-miR-221
CCDC158	eca-miR-27b	DNAH3	unconservative_NC_052207.1_45272
CCDC158	unconservative_NC_052183.1_16535	DNAH3	unconservative_NC_052183.1_15879
CCDC158	unconservative_NC_052180.1_9840	DNAH3	eca-miR-1248
CCDC158	eca-miR-105	DNAH3	unconservative_NC_052184.1_17717
CCDC158	eca-miR-324-3p	DNAH3	unconservative_NC_052207.1_45256
CCDC158	unconservative_NC_052185.1_22215	DNAH3	eca-miR-708
CCDC158	eca-miR-449a	DNAH3	eca-miR-193a-5p
CCDC158	eca-miR-34b-3p	DNAH3	eca-miR-146b-3p
CCDC171	eca-miR-767-5p	DNAH3	unconservative_NC_052192.1_29172
CCDC171	unconservative_NC_052186.1_22583	DNAH3	unconservative_NC_052189.1_25942
CCDC171	eca-miR-9169	DNAH3	eca-miR-532-5p
CCDC171	eca-miR-615-3p	DNAH3	eca-miR-182
CCDC171	unconservative_NC_052178.1_3849	DNAH3	eca-miR-183
CCDC171	eca-miR-675	DNAH3	eca-miR-92b
CCDC171	eca-miR-9049	DNAH3	eca-miR-8908e
CCDC171	eca-miR-9024	DNAH3	eca-miR-503
CCDC171	eca-miR-145	DNAJC13	unconservative_NC_052186.1_22583
CCDC171	eca-miR-508-3p	DNAJC13	eca-miR-9169
CCDC171	eca-miR-194	DNAJC13	eca-miR-143
CCDC171	eca-miR-324-5p	DNAJC13	unconservative_NC_052197.1_35287
CCDC171	eca-miR-483	DNAJC13	eca-miR-15b
CCDC18	unconservative_NC_052207.1_45473	DNAJC13	unconservative_NC_052183.1_15412
CCDC18	eca-miR-143	DNAJC13	eca-miR-490-5p
CCDC18	eca-miR-205	DNAJC13	eca-miR-217
CCDC18	eca-miR-502-5p	DNAJC13	eca-miR-675
CCDC18	eca-miR-345-5p	DNAJC13	eca-miR-9024
CCDC18	eca-miR-9024	DNAJC13	unconservative_NC_052178.1_1794
CCDC18	eca-miR-9142	DNAJC13	unconservative_NC_052178.1_1991
CCDC18	eca-miR-107b	DNAJC13	eca-miR-145
CCDC18	unconservative_NC_052202.1_40485	DNAJC13	eca-miR-34a
CCDC18	unconservative_NC_052197.1_34491	DNAJC13	eca-miR-660
CCDC18	eca-miR-9143	DNAJC13	unconservative_NC_052188.1_25328
CCDC18	eca-miR-26a	DNAJC13	eca-miR-10a
CCDC18	eca-miR-193a-5p	DNAJC13	unconservative_NC_052205.1_44134
CCDC18	unconservative_NC_052192.1_29172	DNAJC13	eca-miR-8908i
CCDC186	eca-miR-222	DNAJC13	eca-miR-221
CCDC186	eca-miR-615-3p	DNAJC13	eca-miR-28-3p
CCDC186	unconservative_NC_052190.1_27231	DNAJC13	unconservative_NC_052180.1_9840
CCDC186	eca-miR-449b	DNAJC13	eca-miR-338-3p
CCDC186	unconservative_NC_052183.1_15412	DNAJC13	eca-miR-186
CCDC186	unconservative_NC_052207.1_45531	DNAJC13	unconservative_NC_052191.1_29095
CCDC186	unconservative_NC_052177.1_321	DNAJC13	eca-let-7e
CCDC186	eca-miR-149	DNAJC13	eca-miR-708
CCDC186	eca-miR-514a	DNAJC13	eca-miR-193a-5p
CCDC186	eca-miR-187	DNAJC13	eca-miR-146b-3p
CCDC186	eca-miR-186	DNAJC13	unconservative_NC_052192.1_29172
CCDC186	eca-miR-483	DNAJC13	unconservative_NC_052179.1_8736
CCDC186	eca-miR-338-5p	DNAJC13	unconservative_NC_052189.1_25942
CCDC186	eca-miR-449a	DNAJC13	eca-miR-24
CCDC30	unconservative_NC_052207.1_45612	DNAJC13	eca-miR-9a
CCDC30	eca-miR-502-5p	DNAJC13	eca-miR-449a
CCDC30	eca-miR-449b	DNAJC13	eca-miR-8908e
CCDC30	unconservative_NC_052197.1_34977	DNAJC13	eca-miR-138
CCDC30	eca-miR-345-5p	DNM3	unconservative_NC_052186.1_22583
CCDC30	eca-miR-514	DNM3	eca-miR-1271a
CCDC30	eca-miR-217	DNM3	eca-miR-222
CCDC30	eca-miR-9049	DNM3	unconservative_NC_052197.1_35377
CCDC30	eca-miR-8986a	DNM3	eca-miR-381
CCDC30	eca-miR-8908g	DNM3	eca-miR-490-5p
CCDC30	eca-miR-9024	DNM3	eca-miR-8908l
CCDC30	eca-miR-142-3p	DNM3	eca-miR-8908j
CCDC30	eca-miR-9142	DNM3	eca-miR-107b
CCDC30	eca-miR-145	DNM3	eca-miR-184
CCDC30	eca-miR-501-5p	DNM3	unconservative_NC_052184.1_19177
CCDC30	eca-miR-149	DNM3	eca-miR-200a
CCDC30	unconservative_NC_052202.1_40485	DNM3	eca-miR-383
CCDC30	eca-miR-8909	DNM3	unconservative_NC_052188.1_25328
CCDC30	unconservative_NC_052197.1_34957	DNM3	unconservative_NC_052205.1_44134
CCDC30	unconservative_NC_052197.1_34491	DNM3	eca-miR-221
CCDC30	unconservative_NC_052182.1_13576	DNM3	eca-miR-26a
CCDC30	eca-miR-34a	DNM3	eca-miR-324-5p
CCDC30	eca-miR-197	DNM3	eca-miR-199b-5p
CCDC30	eca-miR-9143	DNM3	eca-let-7e
CCDC30	eca-miR-125a-3p	DNM3	eca-miR-362-5p
CCDC30	eca-miR-187	DNM3	eca-miR-146b-3p
CCDC30	unconservative_NC_052205.1_44134	DNM3	eca-miR-485-5p
CCDC30	eca-miR-221	DNM3	unconservative_NC_052185.1_22215
CCDC30	eca-miR-8908h	DNM3	eca-miR-503
CCDC30	eca-miR-338-3p	DOCK1	unconservative_NC_052186.1_22583
CCDC30	unconservative_NC_052191.1_29095	DOCK1	eca-miR-222
CCDC30	eca-miR-146b-3p	DOCK1	eca-miR-506a
CCDC30	unconservative_NC_052189.1_25942	DOCK1	unconservative_NC_052197.1_35377
CCDC30	unconservative_NC_052185.1_22215	DOCK1	unconservative_NC_052190.1_27231
CCDC30	eca-miR-9a	DOCK1	eca-let-7c
CCDC30	eca-miR-338-5p	DOCK1	unconservative_NC_052183.1_15412
CCDC30	eca-miR-8908e	DOCK1	eca-miR-490-5p
CCDC38	eca-miR-8908m	DOCK1	eca-miR-3200
CCDC38	eca-miR-129a-5p	DOCK1	eca-miR-125a-5p
CCDC38	eca-miR-129b-5p	DOCK1	eca-miR-125b-5p
CCDC38	eca-miR-506a	DOCK1	eca-miR-9024
CCDC38	unconservative_NC_052190.1_27231	DOCK1	eca-miR-9142
CCDC38	eca-miR-449b	DOCK1	unconservative_NC_052178.1_1788
CCDC38	eca-miR-9024	DOCK1	eca-miR-149
CCDC38	unconservative_NC_052178.1_1794	DOCK1	unconservative_NC_052202.1_40485
CCDC38	eca-miR-501-5p	DOCK1	eca-miR-340-3p
CCDC38	eca-miR-149	DOCK1	eca-miR-514a
CCDC38	eca-miR-34a	DOCK1	eca-miR-122
CCDC38	unconservative_NC_052193.1_30272	DOCK1	eca-miR-196a
CCDC38	unconservative_NC_052198.1_36707	DOCK1	unconservative_NC_052182.1_13576
CCDC38	eca-miR-186	DOCK1	eca-miR-34a
CCDC38	unconservative_NC_052192.1_29172	DOCK1	unconservative_NC_052188.1_25328
CCDC38	unconservative_NC_052189.1_25942	DOCK1	eca-miR-187
CCDC38	eca-miR-24	DOCK1	eca-miR-27b
CCDC7	eca-miR-767-5p	DOCK1	unconservative_NC_052183.1_16535
CCDC7	eca-miR-615-3p	DOCK1	eca-miR-28-3p
CCDC7	eca-miR-424	DOCK1	unconservative_NC_052180.1_9840
CCDC7	eca-miR-345-5p	DOCK1	eca-miR-1248
CCDC7	eca-miR-93	DOCK1	eca-miR-99b
CCDC7	unconservative_NC_052183.1_15412	DOCK1	eca-miR-324-3p
CCDC7	eca-miR-3200	DOCK1	unconservative_NC_052178.1_5207
CCDC7	eca-miR-2114	DOCK1	eca-miR-362-5p
CCDC7	unconservative_NC_052178.1_1788	DOCK1	eca-miR-7177b
CCDC7	unconservative_NC_052207.1_45531	DOCK1	unconservative_NC_052192.1_29172
CCDC7	eca-miR-744	DOCK1	unconservative_NC_052189.1_26338
CCDC7	eca-miR-30d	DOCK1	eca-miR-423-5p
CCDC7	eca-miR-122	DOCK1	eca-miR-503
CCDC7	eca-miR-196a	DOCK11	unconservative_NC_052186.1_22583
CCDC7	eca-miR-34a	DOCK11	eca-miR-139-5p
CCDC7	eca-miR-9143	DOCK11	eca-miR-449b
CCDC7	eca-miR-135b	DOCK11	eca-miR-93
CCDC7	eca-miR-221	DOCK11	eca-miR-20b
CCDC7	unconservative_NC_052180.1_9840	DOCK11	unconservative_NC_052183.1_15412
CCDC7	eca-miR-193a-5p	DOCK11	eca-miR-2114
CCDC7	eca-miR-362-5p	DOCK11	eca-miR-9049
CCDC7	unconservative_NC_052189.1_25942	DOCK11	unconservative_NC_052178.1_6751
CCDC7	eca-miR-532-5p	DOCK11	eca-miR-125a-5p
CCDC7	eca-miR-449a	DOCK11	eca-miR-8908g
CCDC7	eca-miR-8908e	DOCK11	eca-miR-9024
CCDC73	eca-miR-8908m	DOCK11	unconservative_NC_052184.1_19177
CCDC73	eca-miR-615-3p	DOCK11	eca-miR-744
CCDC73	eca-miR-449b	DOCK11	eca-miR-508-3p
CCDC73	eca-miR-8908b	DOCK11	unconservative_NC_052182.1_13576
CCDC73	unconservative_NC_052207.1_45425	DOCK11	eca-miR-197
CCDC73	eca-miR-95	DOCK11	unconservative_NC_052193.1_30272
CCDC73	eca-miR-3200	DOCK11	eca-miR-99a
CCDC73	eca-miR-145	DOCK11	eca-miR-10a
CCDC73	unconservative_NC_052184.1_19177	DOCK11	eca-miR-106a
CCDC73	eca-miR-141	DOCK11	eca-miR-146b-3p
CCDC73	eca-miR-149	DOCK11	unconservative_NC_052192.1_29172
CCDC73	unconservative_NC_052197.1_34491	DOCK11	eca-miR-17
CCDC73	eca-miR-200b	DOCK11	eca-miR-96
CCDC73	unconservative_NC_052182.1_13576	DOCK11	eca-miR-423-5p
CCDC73	eca-miR-221	DOCK11	eca-miR-24
CCDC73	unconservative_NC_052184.1_17717	DOCK11	eca-miR-449a
CCDC73	eca-miR-193a-5p	DOCK11	eca-miR-8908e
CCDC73	eca-miR-146b-3p	DOCK4	eca-miR-615-3p
CCDC73	eca-miR-532-5p	DOCK4	eca-miR-205
CCDC73	eca-miR-24	DOCK4	eca-miR-506a
CCDC81	eca-miR-139-5p	DOCK4	eca-let-7c
CCDC81	eca-miR-129a-5p	DOCK4	unconservative_NC_052178.1_5972
CCDC81	eca-miR-129b-5p	DOCK4	unconservative_NC_052178.1_3849
CCDC81	eca-miR-140-5p	DOCK4	eca-miR-217
CCDC81	eca-miR-345-5p	DOCK4	eca-miR-8908g
CCDC81	eca-miR-93	DOCK4	unconservative_NC_052178.1_1991
CCDC81	eca-miR-514	DOCK4	eca-miR-501-5p
CCDC81	unconservative_NC_052183.1_15412	DOCK4	eca-miR-744
CCDC81	unconservative_NC_052207.1_45425	DOCK4	eca-miR-340-3p
CCDC81	eca-miR-3200	DOCK4	eca-miR-122
CCDC81	unconservative_NC_052190.1_28046	DOCK4	eca-miR-9143
CCDC81	eca-miR-675	DOCK4	eca-miR-187
CCDC81	eca-miR-9049	DOCK4	unconservative_NC_052205.1_44134
CCDC81	eca-miR-133a	DOCK4	eca-miR-221
CCDC81	eca-miR-142-3p	DOCK4	eca-miR-8908h
CCDC81	eca-miR-107b	DOCK4	eca-miR-1248
CCDC81	unconservative_NC_052202.1_40485	DOCK4	eca-miR-324-3p
CCDC81	eca-miR-30c	DOCK4	eca-miR-483
CCDC81	unconservative_NC_052182.1_13576	DOCK4	unconservative_NC_052192.1_29172
CCDC81	eca-miR-34a	DOCK4	unconservative_NC_052186.1_23559
CCDC81	eca-miR-9143	DOCK4	unconservative_NC_052179.1_8736
CCDC81	eca-miR-10a	DOCK4	eca-miR-485-5p
CCDC81	eca-miR-221	DOCK4	eca-miR-96
CCDC81	eca-miR-27b	DOCK4	eca-miR-423-5p
CCDC81	eca-miR-28-3p	DOCK4	eca-miR-449a
CCDC81	eca-miR-1248	DOCK4	eca-miR-8908e
CCDC81	eca-miR-324-5p	DPY19L4	eca-miR-767-5p
CCDC81	eca-miR-338-3p	DPY19L4	eca-miR-8908m
CCDC81	unconservative_NC_052199.1_38221	DPY19L4	eca-miR-222
CCDC81	unconservative_NC_052178.1_5207	DPY19L4	eca-miR-449b
CCDC81	eca-miR-146b-3p	DPY19L4	eca-miR-345-5p
CCDC81	unconservative_NC_052179.1_8365	DPY19L4	unconservative_NC_052184.1_20731
CCDC81	unconservative_NC_052185.1_22215	DPY19L4	eca-miR-490-5p
CCDC81	eca-miR-449a	DPY19L4	eca-miR-8908l
CCDC91	eca-miR-8908m	DPY19L4	unconservative_NC_052190.1_28046
CCDC91	unconservative_NC_052186.1_22583	DPY19L4	eca-miR-18b
CCDC91	unconservative_NC_052186.1_22987	DPY19L4	eca-miR-9024
CCDC91	eca-miR-205	DPY19L4	unconservative_NC_052178.1_1794
CCDC91	eca-miR-509a-5p	DPY19L4	eca-miR-107b
CCDC91	unconservative_NC_052198.1_36110	DPY19L4	eca-miR-149
CCDC91	eca-miR-490-5p	DPY19L4	eca-miR-196a
CCDC91	eca-miR-9024	DPY19L4	unconservative_NC_052182.1_13576
CCDC91	eca-miR-107b	DPY19L4	unconservative_NC_052178.1_5207
CCDC91	eca-miR-184	DPY19L4	unconservative_NC_052179.1_8736
CCDC91	eca-miR-145	DPY19L4	eca-miR-423-5p
CCDC91	eca-miR-187	DPY19L4	eca-miR-24
CCDC91	eca-miR-206	DPYD	unconservative_NC_052186.1_22583
CCDC91	eca-miR-146b-3p	DPYD	eca-miR-9169
CCDC91	eca-miR-485-5p	DPYD	unconservative_NC_052186.1_22987
CCDC91	unconservative_NC_052189.1_25942	DPYD	eca-miR-15b
CCDC91	eca-miR-423-5p	DPYD	eca-miR-514
CCDC91	eca-miR-449a	DPYD	eca-miR-95
CCNYL1	unconservative_NC_052186.1_22583	DPYD	eca-miR-8908l
CCNYL1	eca-miR-9169	DPYD	unconservative_NC_052190.1_28046
CCNYL1	eca-miR-514	DPYD	unconservative_NC_052178.1_6751
CCNYL1	unconservative_NC_052178.1_3849	DPYD	eca-miR-8986a
CCNYL1	unconservative_NC_052183.1_15412	DPYD	eca-miR-9024
CCNYL1	eca-miR-8908j	DPYD	eca-miR-107b
CCNYL1	eca-miR-107b	DPYD	unconservative_NC_052186.1_22616
CCNYL1	unconservative_NC_052178.1_1991	DPYD	eca-miR-149
CCNYL1	unconservative_NC_052207.1_45531	DPYD	eca-miR-514a
CCNYL1	eca-miR-340-3p	DPYD	eca-miR-196a
CCNYL1	eca-miR-34a	DPYD	eca-miR-125a-3p
CCNYL1	unconservative_NC_052188.1_25328	DPYD	eca-miR-221
CCNYL1	eca-miR-1180	DPYD	eca-miR-28-3p
CCNYL1	eca-miR-28-3p	DPYD	eca-miR-1248
CCNYL1	eca-miR-324-5p	DPYD	eca-miR-324-5p
CCNYL1	unconservative_NC_052178.1_5207	DPYD	eca-miR-338-3p
CCNYL1	unconservative_NC_052191.1_29095	DPYD	eca-miR-483
CCNYL1	eca-miR-362-5p	DPYD	eca-miR-24
CCNYL1	eca-miR-7177b	DPYD	eca-miR-503
CCNYL1	eca-miR-146b-3p	DUSP16	eca-miR-139-5p
CCNYL1	unconservative_NC_052189.1_26338	DUSP16	eca-miR-222
CCT6B	eca-miR-8908m	DUSP16	eca-miR-506a
CCT6B	unconservative_NC_052186.1_22583	DUSP16	unconservative_NC_052197.1_34977
CCT6B	eca-miR-9169	DUSP16	eca-let-7c
CCT6B	eca-miR-222	DUSP16	unconservative_NC_052183.1_15412
CCT6B	eca-miR-615-3p	DUSP16	eca-miR-3200
CCT6B	eca-miR-345-5p	DUSP16	eca-miR-23a
CCT6B	unconservative_NC_052178.1_5972	DUSP16	eca-miR-9049
CCT6B	unconservative_NC_052183.1_15412	DUSP16	unconservative_NC_052178.1_6751
CCT6B	eca-miR-363	DUSP16	eca-miR-23b
CCT6B	eca-miR-676	DUSP16	eca-miR-125a-5p
CCT6B	eca-miR-8908l	DUSP16	eca-miR-125b-5p
CCT6B	eca-miR-9049	DUSP16	eca-miR-9024
CCT6B	eca-miR-184	DUSP16	eca-miR-107b
CCT6B	unconservative_NC_052178.1_1788	DUSP16	unconservative_NC_052178.1_1788
CCT6B	eca-miR-145	DUSP16	unconservative_NC_052184.1_19177
CCT6B	eca-miR-30d	DUSP16	unconservative_NC_052207.1_45531
CCT6B	eca-miR-514a	DUSP16	unconservative_NC_052177.1_321
CCT6B	unconservative_NC_052188.1_25328	DUSP16	eca-miR-30d
CCT6B	eca-miR-125a-3p	DUSP16	unconservative_NC_052184.1_17560
CCT6B	unconservative_NC_052180.1_9840	DUSP16	unconservative_NC_052197.1_34957
CCT6B	eca-miR-193a-5p	DUSP16	eca-miR-508-3p
CCT6B	eca-miR-146b-3p	DUSP16	eca-miR-9003
CCT6B	unconservative_NC_052189.1_25942	DUSP16	unconservative_NC_052182.1_13576
CCT6B	eca-miR-423-5p	DUSP16	eca-miR-31
CCT6B	eca-miR-24	DUSP16	eca-miR-8908c
CCT6B	eca-miR-8908e	DUSP16	unconservative_NC_052183.1_16535
CCT6B	eca-miR-503	DUSP16	eca-miR-8908h
CDC14B	eca-miR-767-5p	DUSP16	eca-miR-324-5p
CDC14B	unconservative_NC_052197.1_34977	DUSP16	eca-miR-99b
CDC14B	eca-miR-133a	DUSP16	eca-let-7e
CDC14B	unconservative_NC_052178.1_1794	DUSP16	eca-miR-146b-3p
CDC14B	eca-miR-107b	DUSP16	eca-miR-532-5p
CDC14B	eca-miR-145	DUSP16	eca-miR-449a
CDC14B	eca-miR-193b	DUSP16	eca-miR-503
CDC14B	eca-miR-149	DZIP1L	eca-miR-507a
CDC14B	unconservative_NC_052202.1_40485	DZIP1L	unconservative_NC_052183.1_15412
CDC14B	unconservative_NC_052197.1_34957	DZIP1L	unconservative_NC_052207.1_45425
CDC14B	eca-miR-9143	DZIP1L	eca-miR-2114
CDC14B	eca-miR-8908i	DZIP1L	eca-miR-9049
CDC14B	eca-miR-221	DZIP1L	unconservative_NC_052178.1_6751
CDC14B	eca-miR-27b	DZIP1L	eca-miR-18b
CDC14B	eca-miR-28-3p	DZIP1L	eca-miR-8986a
CDC14B	unconservative_NC_052207.1_45272	DZIP1L	eca-miR-509b
CDC14B	unconservative_NC_052207.1_45256	DZIP1L	eca-miR-8908g
CDC14B	eca-miR-182	DZIP1L	eca-miR-10b
CDC25C	unconservative_NC_052186.1_22583	DZIP1L	unconservative_NC_052207.1_44914
CDC25C	eca-miR-9169	DZIP1L	unconservative_NC_052178.1_1991
CDC25C	eca-miR-615-3p	DZIP1L	eca-miR-1197
CDC25C	unconservative_NC_052197.1_34977	DZIP1L	unconservative_NC_052207.1_45531
CDC25C	eca-miR-345-5p	DZIP1L	unconservative_NC_052186.1_22616
CDC25C	eca-miR-93	DZIP1L	eca-miR-744
CDC25C	eca-let-7c	DZIP1L	unconservative_NC_052202.1_40485
CDC25C	eca-miR-514	DZIP1L	eca-miR-383
CDC25C	eca-miR-125a-5p	DZIP1L	eca-miR-122
CDC25C	eca-miR-490-3p	DZIP1L	eca-miR-9003
CDC25C	eca-miR-8986a	DZIP1L	eca-miR-9143
CDC25C	eca-miR-509b	DZIP1L	unconservative_NC_052193.1_30272
CDC25C	eca-miR-8908g	DZIP1L	eca-miR-99a
CDC25C	eca-miR-125b-5p	DZIP1L	eca-miR-10a
CDC25C	eca-miR-9024	DZIP1L	eca-miR-129a-3p
CDC25C	eca-miR-107b	DZIP1L	unconservative_NC_052198.1_36707
CDC25C	unconservative_NC_052186.1_22616	DZIP1L	unconservative_NC_052183.1_16535
CDC25C	unconservative_NC_052177.1_321	DZIP1L	eca-miR-105
CDC25C	eca-miR-30d	DZIP1L	eca-miR-8908h
CDC25C	eca-miR-514a	DZIP1L	eca-miR-324-5p
CDC25C	eca-miR-122	DZIP1L	eca-let-7e
CDC25C	unconservative_NC_052197.1_34957	DZIP1L	eca-miR-708
CDC25C	unconservative_NC_052190.1_27633	DZIP1L	unconservative_NC_052193.1_31423
CDC25C	eca-miR-34a	DZIP1L	eca-miR-146b-3p
CDC25C	unconservative_NC_052178.1_1977	DZIP1L	eca-miR-100
CDC25C	unconservative_NC_052180.1_9840	DZIP1L	unconservative_NC_052179.1_8365
CDC25C	eca-miR-105	DZIP1L	eca-miR-138
CDC25C	eca-miR-8908h	EGFR	eca-miR-8908m
CDC25C	eca-miR-324-5p	EGFR	unconservative_NC_052186.1_22987
CDC25C	eca-miR-206	EGFR	eca-miR-758
CDC25C	eca-let-7e	EGFR	eca-miR-222
CDC25C	eca-miR-193a-5p	EGFR	eca-miR-205
CDC25C	unconservative_NC_052193.1_31423	EGFR	unconservative_NC_052197.1_35377
CDC25C	eca-miR-182	EGFR	eca-miR-505
CDC25C	eca-miR-423-5p	EGFR	unconservative_NC_052197.1_34977
CDC25C	eca-miR-487a	EGFR	unconservative_NC_052178.1_5972
CDC25C	eca-miR-24	EGFR	unconservative_NC_052178.1_3849
CDC25C	eca-miR-138	EGFR	unconservative_NC_052183.1_15412
CDC27	unconservative_NC_052186.1_22987	EGFR	eca-miR-490-5p
CDC27	eca-miR-222	EGFR	unconservative_NC_052178.1_7597
CDC27	eca-miR-514	EGFR	eca-miR-380
CDC27	unconservative_NC_052183.1_15412	EGFR	eca-miR-16
CDC27	eca-miR-363	EGFR	eca-miR-184
CDC27	eca-miR-490-5p	EGFR	eca-miR-1197
CDC27	eca-miR-125a-5p	EGFR	eca-miR-193b
CDC27	eca-miR-133a	EGFR	eca-miR-141
CDC27	eca-miR-490-3p	EGFR	eca-miR-30d
CDC27	eca-miR-10b	EGFR	eca-miR-200a
CDC27	eca-miR-744	EGFR	eca-miR-340-3p
CDC27	unconservative_NC_052204.1_43444	EGFR	unconservative_NC_052197.1_34957
CDC27	eca-miR-9143	EGFR	unconservative_NC_052190.1_27633
CDC27	unconservative_NC_052204.1_42169	EGFR	eca-miR-34a
CDC27	eca-miR-221	EGFR	eca-miR-129a-3p
CDC27	unconservative_NC_052193.1_31423	EGFR	unconservative_NC_052205.1_44134
CDC27	eca-miR-423-5p	EGFR	unconservative_NC_052183.1_15879
CENPJ	unconservative_NC_052186.1_22583	EGFR	eca-miR-99b
CENPJ	unconservative_NC_052186.1_22987	EGFR	eca-let-7e
CENPJ	eca-miR-222	EGFR	unconservative_NC_052192.1_29172
CENPJ	eca-miR-140-5p	EGFR	eca-miR-183
CENPJ	eca-let-7c	EIF2AK2	eca-miR-9169
CENPJ	unconservative_NC_052183.1_15412	EIF2AK2	eca-miR-615-3p
CENPJ	eca-miR-8908l	EIF2AK2	eca-miR-205
CENPJ	eca-miR-675	EIF2AK2	eca-miR-505
CENPJ	eca-miR-8908j	EIF2AK2	unconservative_NC_052207.1_45425
CENPJ	eca-miR-107b	EIF2AK2	eca-miR-184
CENPJ	unconservative_NC_052177.1_321	EIF2AK2	unconservative_NC_052184.1_19177
CENPJ	eca-miR-744	EIF2AK2	eca-miR-149
CENPJ	eca-miR-8909	EIF2AK2	eca-miR-1
CENPJ	unconservative_NC_052197.1_34491	EIF2AK2	eca-miR-8908i
CENPJ	unconservative_NC_052182.1_13576	EIF2AK2	unconservative_NC_052183.1_16535
CENPJ	eca-miR-125a-3p	EIF2AK2	eca-miR-324-5p
CENPJ	eca-miR-8908i	EIF2AK2	eca-miR-362-5p
CENPJ	eca-miR-324-5p	EIF2AK2	unconservative_NC_052193.1_31423
CENPJ	eca-miR-483	EIF2AK2	eca-miR-138
[truncated: 12,675 more rows]
