# Supplementary material for: Identification of Circular RNAs of Testis and Caput Epididymis and Prediction of Their Potential Functional Roles in Donkeys
Source: Genes (Basel). 2022 Dec 25;14(1):66. doi: 10.3390/genes14010066 (PMC9858477; doi:10.3390/genes14010066)
Supplement: Supplementary file 1 [file genes-14-00066-s001.zip › Supplementary Table S13.xlsx]

## Sheet: Table S13
Supplementary Table S13: Primers of six validated testis derived circRNAs for general and quantitive RT-PCR.
Gene Symbol	CircRNA ID	Forward primer	Reverse primer	Product Length (bp)	Tm
PIWIL2	NC_052179.1:2928598|2935307	ACTGGCAACGTCACTGCTTT	CGGGAACAAAGACACATCCG	100	60
CATSPERD	NC_052196.1:3999876|4009641	GCGACCTGGAGAAAAAGATCG	TTATTCCTTACCGACCGCGT	145	60
SPATA6	NC_052181.1:40213886|40236781	CACTGTGCATCCTGGACCAT	GAGACCCAGAGAAAGAAGACGA	173	60
ITPR2	NC_052184.1:14049589|14058300	ATCAGGCACACTCATGGGGA	GGGTTGAGAAGAGCAGCAACTA	172	60
CAMK2D	NC_052179.1:64393054|64433032	ACAGGAGTCAACAGAGAGTTCAA	GCAGTAGAAAGGAGAGAGAGGC	187	60
EGFR	NC_052204.1:5232214|5236929	TGGTCCTCAAAAGTGCCCAA	CTATCCAGTGGCGGGACATT	130	60
GAPDH		CCGCCTCTATAAATGGGGACC	TGAAGGGGTCATTGATGGCG	213	60
