# Supplementary material for: Identification of Circular RNAs of Testis and Caput Epididymis and Prediction of Their Potential Functional Roles in Donkeys
Source: Genes (Basel). 2022 Dec 25;14(1):66. doi: 10.3390/genes14010066 (PMC9858477; doi:10.3390/genes14010066)
Supplement: Supplementary file 1 [file genes-14-00066-s001.zip › Supplementary Table S2.xlsx]

## Sheet: Table S2
Supplementary Table S2: all information of identified circRNAs and their host genes.
circRNA_ID	Chr	circRNA_start	circRNA_end	circRNA_type	GeneName
NC_052177.1:1033776|1036715	chr01	1033776	1036715	exon	ZNF786
NC_052177.1:1199930|1212916	chr01	1199930	1212916	intron	EZH2
NC_052177.1:1199930|1220651	chr01	1199930	1220651	intron	EZH2
NC_052177.1:1200338|1212916	chr01	1200338	1212916	exon	EZH2
NC_052177.1:1200338|1220651	chr01	1200338	1220651	exon	EZH2
NC_052177.1:1209009|1220651	chr01	1209009	1220651	exon	EZH2
NC_052177.1:1212800|1216710	chr01	1212800	1216710	exon	EZH2
NC_052177.1:1212800|1220651	chr01	1212800	1220651	exon	EZH2
NC_052177.1:1254545|1281050	chr01	1254545	1281050	exon	CUL1
NC_052177.1:1275956|1281050	chr01	1275956	1281050	exon	CUL1
NC_052177.1:1275956|1282389	chr01	1275956	1282389	exon	CUL1
NC_052177.1:1280887|1282389	chr01	1280887	1282389	exon	CUL1
NC_052177.1:1280887|1320577	chr01	1280887	1320577	exon	CUL1
NC_052177.1:1286299|1307613	chr01	1286299	1307613	intron	CUL1
NC_052177.1:3768142|3804254	chr01	3768142	3804254	intergenic_region	n/a
NC_052177.1:3821176|3869016	chr01	3821176	3869016	intergenic_region	n/a
NC_052177.1:4465976|4512840	chr01	4465976	4512840	exon	TPK1
NC_052177.1:4465976|4538119	chr01	4465976	4538119	exon	TPK1
NC_052177.1:4465976|4575347	chr01	4465976	4575347	exon	TPK1
NC_052177.1:4494128|4538119	chr01	4494128	4538119	exon	TPK1
NC_052177.1:4554196|4575347	chr01	4554196	4575347	intron	TPK1
NC_052177.1:4570515|4575347	chr01	4570515	4575347	exon	TPK1
NC_052177.1:5097036|5154002	chr01	5097036	5154002	intergenic_region	n/a
NC_052177.1:5151126|5154002	chr01	5151126	5154002	intergenic_region	n/a
NC_052177.1:5589992|5602504	chr01	5589992	5602504	intergenic_region	n/a
NC_052177.1:5681729|5682816	chr01	5681729	5682816	intergenic_region	n/a
NC_052177.1:7568877|7570172	chr01	7568877	7570172	intron	LOC106842607
NC_052177.1:7575953|7581976	chr01	7575953	7581976	exon	LOC106842607
NC_052177.1:7578248|7581976	chr01	7578248	7581976	exon	LOC106842607
NC_052177.1:7755061|7771718	chr01	7755061	7771718	exon	AGK
NC_052177.1:8285241|8285759	chr01	8285241	8285759	exon	LOC123287206
NC_052177.1:8393639|8400431	chr01	8393639	8400431	intron	BRAF
NC_052177.1:8411832|8423672	chr01	8411832	8423672	intron	BRAF
NC_052177.1:8411832|8448151	chr01	8411832	8448151	exon	BRAF
NC_052177.1:8432695|8448151	chr01	8432695	8448151	exon	BRAF
NC_052177.1:8443151|8472828	chr01	8443151	8472828	exon	BRAF
NC_052177.1:8447021|8472828	chr01	8447021	8472828	exon	BRAF
NC_052177.1:8461394|8476906	chr01	8461394	8476906	exon	BRAF
NC_052177.1:8556907|8566523	chr01	8556907	8566523	intron	DENND2A
NC_052177.1:8560557|8564952	chr01	8560557	8564952	exon	DENND2A
NC_052177.1:8563789|8564952	chr01	8563789	8564952	exon	DENND2A
NC_052177.1:8724555|8729803	chr01	8724555	8729803	exon	SLC37A3
NC_052177.1:8733991|8743361	chr01	8733991	8743361	exon	SLC37A3
NC_052177.1:8913706|8933296	chr01	8913706	8933296	exon	KDM7A
NC_052177.1:8917327|8925092	chr01	8917327	8925092	exon	KDM7A
NC_052177.1:8977963|8993037	chr01	8977963	8993037	exon	PARP12
NC_052177.1:9211242|9252221	chr01	9211242	9252221	intron	HIPK2
NC_052177.1:9251138|9252221	chr01	9251138	9252221	exon	HIPK2
NC_052177.1:9466913|9486656	chr01	9466913	9486656	exon	LOC106842633
NC_052177.1:9466913|9504135	chr01	9466913	9504135	exon	LOC106842633
NC_052177.1:9470621|9504135	chr01	9470621	9504135	exon	LOC106842633
NC_052177.1:9470621|9508632	chr01	9470621	9508632	exon	LOC106842633
NC_052177.1:9479231|9483009	chr01	9479231	9483009	exon	LOC106842633
NC_052177.1:9479231|9486656	chr01	9479231	9486656	exon	LOC106842633
NC_052177.1:9479231|9495507	chr01	9479231	9495507	exon	LOC106842633
NC_052177.1:9479231|9497712	chr01	9479231	9497712	exon	LOC106842633
NC_052177.1:9479231|9508632	chr01	9479231	9508632	exon	LOC106842633
NC_052177.1:9479231|9510594	chr01	9479231	9510594	exon	LOC106842633
NC_052177.1:9486558|9508632	chr01	9486558	9508632	exon	LOC106842633
NC_052177.1:9488287|9497712	chr01	9488287	9497712	intron	LOC106842633
NC_052177.1:9495416|9508632	chr01	9495416	9508632	exon	LOC106842633
NC_052177.1:9495416|9510594	chr01	9495416	9510594	exon	LOC106842633
NC_052177.1:9497635|9510594	chr01	9497635	9510594	exon	LOC106842633
NC_052177.1:9508556|9516480	chr01	9508556	9516480	intron	LOC106842633
NC_052177.1:9569173|9574506	chr01	9569173	9574506	exon	UBN2
NC_052177.1:9574464|9616445	chr01	9574464	9616445	exon	UBN2
NC_052177.1:9578552|9596385	chr01	9578552	9596385	exon	UBN2
NC_052177.1:9578552|9616445	chr01	9578552	9616445	exon	UBN2
NC_052177.1:9581121|9593581	chr01	9581121	9593581	exon	UBN2
NC_052177.1:9581121|9596385	chr01	9581121	9596385	exon	UBN2
NC_052177.1:9589362|9596385	chr01	9589362	9596385	exon	UBN2
NC_052177.1:9589362|9600436	chr01	9589362	9600436	intron	UBN2
NC_052177.1:9589362|9601326	chr01	9589362	9601326	exon	UBN2
NC_052177.1:9589362|9616445	chr01	9589362	9616445	exon	UBN2
NC_052177.1:9595477|9601326	chr01	9595477	9601326	exon	UBN2
NC_052177.1:9595477|9616445	chr01	9595477	9616445	exon	UBN2
NC_052177.1:9642574|9656108	chr01	9642574	9656108	exon	TTC26
NC_052177.1:9646740|9652729	chr01	9646740	9652729	exon	TTC26
NC_052177.1:10134664|10137119	chr01	10134664	10137119	exon	TRIM24
NC_052177.1:10148396|10192996	chr01	10148396	10192996	exon	TRIM24
NC_052177.1:10165419|10192996	chr01	10165419	10192996	exon	TRIM24
NC_052177.1:10176688|10192996	chr01	10176688	10192996	exon	TRIM24
NC_052177.1:12443233|12460743	chr01	12443233	12460743	exon	NUP205
NC_052177.1:12453818|12460743	chr01	12453818	12460743	exon	NUP205
NC_052177.1:12453818|12463193	chr01	12453818	12463193	exon	NUP205
NC_052177.1:12475651|12479781	chr01	12475651	12479781	exon	NUP205
NC_052177.1:12581709|12605376	chr01	12581709	12605376	exon	CNOT4
NC_052177.1:12581709|12605385	chr01	12581709	12605385	exon	CNOT4
NC_052177.1:12593598|12605376	chr01	12593598	12605376	exon	CNOT4
NC_052177.1:12593598|12605385	chr01	12593598	12605385	exon	CNOT4
NC_052177.1:12600734|12605376	chr01	12600734	12605376	exon	CNOT4
NC_052177.1:12600734|12605385	chr01	12600734	12605385	exon	CNOT4
NC_052177.1:12707447|12776191	chr01	12707447	12776191	intergenic_region	n/a
NC_052177.1:13280810|13351287	chr01	13280810	13351287	exon	AGBL3
NC_052177.1:13299257|13313752	chr01	13299257	13313752	exon	AGBL3
NC_052177.1:13299257|13351287	chr01	13299257	13351287	exon	AGBL3
NC_052177.1:13979514|13992131	chr01	13979514	13992131	exon	LRGUK
NC_052177.1:13979514|14033296	chr01	13979514	14033296	exon	LRGUK
NC_052177.1:13983945|14008541	chr01	13983945	14008541	exon	LRGUK
NC_052177.1:13983945|14033296	chr01	13983945	14033296	exon	LRGUK
NC_052177.1:13990075|14008541	chr01	13990075	14008541	exon	LRGUK
NC_052177.1:13990075|14041067	chr01	13990075	14041067	exon	LRGUK
NC_052177.1:14008402|14033296	chr01	14008402	14033296	exon	LRGUK
NC_052177.1:14026602|14033296	chr01	14026602	14033296	exon	LRGUK
NC_052177.1:14026602|14041067	chr01	14026602	14041067	exon	LRGUK
NC_052177.1:14046390|14049548	chr01	14046390	14049548	exon	LRGUK
NC_052177.1:14046390|14072735	chr01	14046390	14072735	exon	LRGUK
NC_052177.1:14055269|14076111	chr01	14055269	14076111	exon	LRGUK
NC_052177.1:14068930|14084060	chr01	14068930	14084060	intron	LRGUK
NC_052177.1:14179077|14346362	chr01	14179077	14346362	exon	EXOC4
NC_052177.1:14236076|14346362	chr01	14236076	14346362	exon	EXOC4
NC_052177.1:14261288|14346362	chr01	14261288	14346362	exon	EXOC4
NC_052177.1:14279700|14346362	chr01	14279700	14346362	exon	EXOC4
NC_052177.1:14312667|14346362	chr01	14312667	14346362	intron	EXOC4
NC_052177.1:14312812|14346362	chr01	14312812	14346362	intron	EXOC4
NC_052177.1:14324290|14346362	chr01	14324290	14346362	intron	EXOC4
NC_052177.1:14346143|14346362	chr01	14346143	14346362	exon	EXOC4
NC_052177.1:14346143|14362183	chr01	14346143	14362183	intron	EXOC4
NC_052177.1:14532738|14557371	chr01	14532738	14557371	exon	EXOC4
NC_052177.1:14532738|14572190	chr01	14532738	14572190	intron	EXOC4
NC_052177.1:14657972|14662655	chr01	14657972	14662655	exon	EXOC4
NC_052177.1:14657972|14761283	chr01	14657972	14761283	exon	EXOC4
NC_052177.1:14742607|14761283	chr01	14742607	14761283	intron	EXOC4
NC_052177.1:14761109|14780090	chr01	14761109	14780090	exon	EXOC4
NC_052177.1:14800518|14808139	chr01	14800518	14808139	exon	EXOC4
NC_052177.1:15060770|15222538	chr01	15060770	15222538	exon	CHCHD3
NC_052177.1:15277486|15279457	chr01	15277486	15279457	intergenic_region	n/a
NC_052177.1:16379439|16395930	chr01	16379439	16395930	exon	MKLN1
NC_052177.1:16379439|16452623	chr01	16379439	16452623	exon	MKLN1
NC_052177.1:16379439|16481228	chr01	16379439	16481228	exon	MKLN1
NC_052177.1:16392546|16452623	chr01	16392546	16452623	exon	MKLN1
NC_052177.1:16416047|16452623	chr01	16416047	16452623	exon	MKLN1
NC_052177.1:16416047|16481228	chr01	16416047	16481228	exon	MKLN1
NC_052177.1:16419500|16452623	chr01	16419500	16452623	exon	MKLN1
NC_052177.1:16419500|16481228	chr01	16419500	16481228	exon	MKLN1
NC_052177.1:16426048|16470798	chr01	16426048	16470798	exon	MKLN1
NC_052177.1:16434960|16452623	chr01	16434960	16452623	exon	MKLN1
NC_052177.1:16434960|16481228	chr01	16434960	16481228	exon	MKLN1
NC_052177.1:16446993|16470798	chr01	16446993	16470798	exon	MKLN1
NC_052177.1:16446993|16481228	chr01	16446993	16481228	exon	MKLN1
NC_052177.1:16446993|16497375	chr01	16446993	16497375	exon	MKLN1
NC_052177.1:16452546|16481228	chr01	16452546	16481228	exon	MKLN1
NC_052177.1:16467356|16470798	chr01	16467356	16470798	exon	MKLN1
NC_052177.1:16467356|16481228	chr01	16467356	16481228	exon	MKLN1
NC_052177.1:16467356|16497375	chr01	16467356	16497375	exon	MKLN1
NC_052177.1:16577829|16578759	chr01	16577829	16578759	exon	LOC106830917
NC_052177.1:16739404|16797438	chr01	16739404	16797438	intergenic_region	n/a
NC_052177.1:16739404|16827051	chr01	16739404	16827051	intergenic_region	n/a
NC_052177.1:16739404|16859126	chr01	16739404	16859126	intergenic_region	n/a
NC_052177.1:17083148|17104120	chr01	17083148	17104120	intron	COPG2
NC_052177.1:17120155|17122882	chr01	17120155	17122882	exon	COPG2
NC_052177.1:17130449|17134343	chr01	17130449	17134343	exon	COPG2
NC_052177.1:17266042|17279012	chr01	17266042	17279012	exon	CEP41
NC_052177.1:17425392|17430202	chr01	17425392	17430202	exon	TMEM209
NC_052177.1:17430001|17444828	chr01	17430001	17444828	exon	TMEM209
NC_052177.1:17430001|17446250	chr01	17430001	17446250	exon	TMEM209
NC_052177.1:17436467|17444828	chr01	17436467	17444828	exon	TMEM209
NC_052177.1:17442519|17446250	chr01	17442519	17446250	exon	TMEM209
NC_052177.1:17481665|17490476	chr01	17481665	17490476	exon	KLHDC10
NC_052177.1:17673199|17691032	chr01	17673199	17691032	exon	UBE2H
NC_052177.1:17813549|17830596	chr01	17813549	17830596	exon	NRF1
NC_052177.1:17844174|17852659	chr01	17844174	17852659	exon	NRF1
NC_052177.1:18014797|18020580	chr01	18014797	18020580	exon	STRIP2
NC_052177.1:18072025|18082851	chr01	18072025	18082851	exon	AHCYL2
NC_052177.1:18113923|18130068	chr01	18113923	18130068	intron	AHCYL2
NC_052177.1:18113923|18160113	chr01	18113923	18160113	intron	AHCYL2
NC_052177.1:18113923|18187274	chr01	18113923	18187274	intron	AHCYL2
NC_052177.1:18130010|18205244	chr01	18130010	18205244	intron	AHCYL2
NC_052177.1:18159967|18205244	chr01	18159967	18205244	intron	AHCYL2
NC_052177.1:18174538|18205244	chr01	18174538	18205244	intron	AHCYL2
NC_052177.1:18354377|18357042	chr01	18354377	18357042	exon	TNPO3
NC_052177.1:18354377|18364884	chr01	18354377	18364884	exon	TNPO3
NC_052177.1:18596915|18604229	chr01	18596915	18604229	intergenic_region	n/a
NC_052177.1:18745212|18748937	chr01	18745212	18748937	exon	RBM28
NC_052177.1:18745212|18751514	chr01	18745212	18751514	exon	RBM28
NC_052177.1:19560078|19564099	chr01	19560078	19564099	exon	ZNF800
NC_052177.1:19961066|19963507	chr01	19961066	19963507	exon	GRM8
NC_052177.1:21576220|21592698	chr01	21576220	21592698	exon	POT1
NC_052177.1:21621572|21628804	chr01	21621572	21628804	exon	POT1
NC_052177.1:21624183|21646806	chr01	21624183	21646806	exon	POT1
NC_052177.1:21624183|21652152	chr01	21624183	21652152	exon	POT1
NC_052177.1:22549193|22552649	chr01	22549193	22552649	exon	WASL
NC_052177.1:22549193|22556505	chr01	22549193	22556505	exon	WASL
NC_052177.1:22549193|22565545	chr01	22549193	22565545	exon	WASL
NC_052177.1:22549193|22574969	chr01	22549193	22574969	exon	WASL
NC_052177.1:22556482|22565545	chr01	22556482	22565545	exon	WASL
NC_052177.1:22563124|22565545	chr01	22563124	22565545	exon	WASL
NC_052177.1:22702648|22709664	chr01	22702648	22709664	exon	IQUB
NC_052177.1:22702648|22721557	chr01	22702648	22721557	exon	IQUB
NC_052177.1:23358366|23453708	chr01	23358366	23453708	exon	CADPS2
NC_052177.1:23385269|23396979	chr01	23385269	23396979	exon	CADPS2
NC_052177.1:23385269|23453708	chr01	23385269	23453708	exon	CADPS2
NC_052177.1:23385269|23529459	chr01	23385269	23529459	exon	CADPS2
NC_052177.1:23549858|23599988	chr01	23549858	23599988	exon	CADPS2
NC_052177.1:23795771|23811332	chr01	23795771	23811332	exon	AASS
NC_052177.1:23893000|23898223	chr01	23893000	23898223	exon	PTPRZ1
NC_052177.1:24440478|24451889	chr01	24440478	24451889	exon	FAM3C
NC_052177.1:24440478|24457268	chr01	24440478	24457268	intergenic_region	n/a
NC_052177.1:24627971|24645187	chr01	24627971	24645187	exon	CPED1
NC_052177.1:26024013|26039130	chr01	26024013	26039130	intron	LOC123287887
NC_052177.1:27039811|27045480	chr01	27039811	27045480	intergenic_region	n/a
NC_052177.1:27677677|27718126	chr01	27677677	27718126	intergenic_region	n/a
NC_052177.1:27891398|27915303	chr01	27891398	27915303	exon	ST7
NC_052177.1:27903266|27915303	chr01	27903266	27915303	exon	ST7
NC_052177.1:28084811|28103097	chr01	28084811	28103097	exon	CAPZA2
NC_052177.1:30920663|30923020	chr01	30920663	30923020	intergenic_region	n/a
NC_052177.1:31054539|31119473	chr01	31054539	31119473	intergenic_region	n/a
NC_052177.1:31088129|31119473	chr01	31088129	31119473	intergenic_region	n/a
NC_052177.1:31218709|31228853	chr01	31218709	31228853	intron	LOC123282824
NC_052177.1:31218709|31229233	chr01	31218709	31229233	intron	LOC123282824
NC_052177.1:31258196|31269992	chr01	31258196	31269992	intron	LOC123282824
NC_052177.1:31475688|31486770	chr01	31475688	31486770	exon	BMT2
NC_052177.1:31829320|31829826	chr01	31829320	31829826	exon	IFRD1
NC_052177.1:31950554|31959465	chr01	31950554	31959465	exon	ZNF277
NC_052177.1:31982315|31990930	chr01	31982315	31990930	exon	ZNF277
NC_052177.1:32223333|32232403	chr01	32223333	32232403	exon	DOCK4
NC_052177.1:32223333|32237539	chr01	32223333	32237539	exon	DOCK4
NC_052177.1:32223333|32242667	chr01	32223333	32242667	exon	DOCK4
NC_052177.1:32223333|32249249	chr01	32223333	32249249	exon	DOCK4
NC_052177.1:32267904|32277103	chr01	32267904	32277103	exon	DOCK4
NC_052177.1:32379498|32408200	chr01	32379498	32408200	exon	DOCK4
NC_052177.1:32612965|32647590	chr01	32612965	32647590	intron	IMMP2L
NC_052177.1:32936061|32942069	chr01	32936061	32942069	intron	IMMP2L,LOC123282880
NC_052177.1:33273374|33274794	chr01	33273374	33274794	intron	IMMP2L
NC_052177.1:35429062|35460949	chr01	35429062	35460949	exon	ELMO1
NC_052177.1:35460850|35475662	chr01	35460850	35475662	exon	ELMO1
NC_052177.1:35460850|35479839	chr01	35460850	35479839	exon	ELMO1
NC_052177.1:36162392|36220983	chr01	36162392	36220983	exon	ANLN
NC_052177.1:36233029|36251562	chr01	36233029	36251562	intergenic_region	n/a
NC_052177.1:36250868|36251562	chr01	36250868	36251562	exon	KIAA0895
NC_052177.1:36567551|36592516	chr01	36567551	36592516	exon	SEPTIN7
NC_052177.1:36576703|36611184	chr01	36576703	36611184	exon	SEPTIN7
NC_052177.1:36576703|36611235	chr01	36576703	36611235	exon	SEPTIN7
NC_052177.1:36592399|36611184	chr01	36592399	36611184	exon	SEPTIN7
NC_052177.1:36592399|36611235	chr01	36592399	36611235	exon	SEPTIN7
NC_052177.1:36598285|36611235	chr01	36598285	36611235	exon	SEPTIN7
NC_052177.1:36598285|36648953	chr01	36598285	36648953	intron	SEPTIN7
NC_052177.1:36723809|36724096	chr01	36723809	36724096	intergenic_region	n/a
NC_052177.1:36783932|36790168	chr01	36783932	36790168	exon	HERPUD2
NC_052177.1:36787191|36805607	chr01	36787191	36805607	exon	HERPUD2
NC_052177.1:37222978|37275050	chr01	37222978	37275050	exon	DPY19L2
NC_052177.1:37224382|37275050	chr01	37224382	37275050	exon	DPY19L2
NC_052177.1:37227011|37255587	chr01	37227011	37255587	exon	DPY19L2
NC_052177.1:37227011|37275050	chr01	37227011	37275050	exon	DPY19L2
NC_052177.1:37227011|37289406	chr01	37227011	37289406	exon	DPY19L2
NC_052177.1:37227011|37309987	chr01	37227011	37309987	exon	DPY19L2
NC_052177.1:37269334|37289406	chr01	37269334	37289406	exon	DPY19L2
NC_052177.1:37286859|37315716	chr01	37286859	37315716	exon	DPY19L2
NC_052177.1:37363564|37376209	chr01	37363564	37376209	exon	DPY19L1
NC_052177.1:37395483|37415375	chr01	37395483	37415375	exon	DPY19L1
NC_052177.1:37408085|37426605	chr01	37408085	37426605	exon	DPY19L1
NC_052177.1:38110571|38125852	chr01	38110571	38125852	exon	BMPER
NC_052177.1:38798386|38799756	chr01	38798386	38799756	exon	BBS9
NC_052177.1:38798386|38828283	chr01	38798386	38828283	exon	BBS9
NC_052177.1:38798386|38836457	chr01	38798386	38836457	exon	BBS9
NC_052177.1:38798386|38838293	chr01	38798386	38838293	exon	BBS9
NC_052177.1:38798386|38917477	chr01	38798386	38917477	exon	BBS9
NC_052177.1:38819845|38838293	chr01	38819845	38838293	exon	BBS9
NC_052177.1:38828143|38838293	chr01	38828143	38838293	exon	BBS9
NC_052177.1:38901397|38917477	chr01	38901397	38917477	exon	BBS9
NC_052177.1:38989631|39005885	chr01	38989631	39005885	exon	BBS9
NC_052177.1:39032041|39194704	chr01	39032041	39194704	intergenic_region	n/a
NC_052177.1:39102647|39111258	chr01	39102647	39111258	exon	NT5C3A
NC_052177.1:39102647|39112335	chr01	39102647	39112335	exon	NT5C3A
NC_052177.1:39108654|39112335	chr01	39108654	39112335	exon	NT5C3A
NC_052177.1:39128539|39153855	chr01	39128539	39153855	exon	FKBP9
NC_052177.1:39130070|39153855	chr01	39130070	39153855	exon	FKBP9
NC_052177.1:39136191|39153855	chr01	39136191	39153855	exon	FKBP9
NC_052177.1:39144150|39153855	chr01	39144150	39153855	exon	FKBP9
NC_052177.1:39182498|39194704	chr01	39182498	39194704	intron	LOC106829558
NC_052177.1:39247970|39254471	chr01	39247970	39254471	exon	KBTBD2
NC_052177.1:39296547|39306436	chr01	39296547	39306436	exon	AVL9
NC_052177.1:39310877|39315949	chr01	39310877	39315949	exon	AVL9
NC_052177.1:39311666|39318764	chr01	39311666	39318764	exon	AVL9
NC_052177.1:40725878|40743991	chr01	40725878	40743991	exon	MINDY4
NC_052177.1:41182968|41185673	chr01	41182968	41185673	exon	ZNRF2
NC_052177.1:41182968|41193102	chr01	41182968	41193102	exon	ZNRF2
NC_052177.1:41182968|41219668	chr01	41182968	41219668	exon	ZNRF2
NC_052177.1:41182972|41185673	chr01	41182972	41185673	exon	ZNRF2
NC_052177.1:41182972|41193102	chr01	41182972	41193102	exon	ZNRF2
NC_052177.1:41182972|41196942	chr01	41182972	41196942	intron	ZNRF2
NC_052177.1:41182972|41219668	chr01	41182972	41219668	exon	ZNRF2
NC_052177.1:41430555|41431384	chr01	41430555	41431384	intergenic_region	n/a
NC_052177.1:41451434|41482367	chr01	41451434	41482367	exon	PLEKHA8
NC_052177.1:41456793|41482367	chr01	41456793	41482367	exon	PLEKHA8
NC_052177.1:41466001|41482367	chr01	41466001	41482367	exon	PLEKHA8
NC_052177.1:41466971|41473192	chr01	41466971	41473192	exon	PLEKHA8
NC_052177.1:41912475|41918754	chr01	41912475	41918754	exon	CHN2
NC_052177.1:41912475|41951375	chr01	41912475	41951375	exon	CHN2
NC_052177.1:42161888|42192471	chr01	42161888	42192471	exon	CPVL
NC_052177.1:42205598|42214433	chr01	42205598	42214433	exon	CPVL
NC_052177.1:42527607|42532733	chr01	42527607	42532733	exon	CREB5
NC_052177.1:43207662|43298040	chr01	43207662	43298040	exon	JAZF1
NC_052177.1:43361685|43362366	chr01	43361685	43362366	exon	TAX1BP1
NC_052177.1:43402917|43420578	chr01	43402917	43420578	exon	TAX1BP1
NC_052177.1:43499035|43513616	chr01	43499035	43513616	exon	HIBADH
NC_052177.1:43510636|43513616	chr01	43510636	43513616	exon	HIBADH
NC_052177.1:43510636|43538743	chr01	43510636	43538743	intron	HIBADH
NC_052177.1:43585736|43600315	chr01	43585736	43600315	exon	HIBADH
NC_052177.1:44275459|44325615	chr01	44275459	44325615	exon	SKAP2
NC_052177.1:44737569|44742406	chr01	44737569	44742406	exon	HNRNPA2B1
NC_052177.1:44737702|44738651	chr01	44737702	44738651	exon	HNRNPA2B1
NC_052177.1:44737702|44739073	chr01	44737702	44739073	exon	HNRNPA2B1
NC_052177.1:44737702|44739798	chr01	44737702	44739798	exon	HNRNPA2B1
NC_052177.1:44737702|44742406	chr01	44737702	44742406	exon	HNRNPA2B1
NC_052177.1:44737996|44739798	chr01	44737996	44739798	exon	HNRNPA2B1
NC_052177.1:45598250|45620078	chr01	45598250	45620078	intron	LOC106829743,C1H7orf31
NC_052177.1:45614418|45647216	chr01	45614418	45647216	exon	LOC106829743
NC_052177.1:45614418|45647311	chr01	45614418	45647311	intron	LOC106829743,C1H7orf31
NC_052177.1:45614418|45651958	chr01	45614418	45651958	intron	LOC106829743
NC_052177.1:45647114|45651958	chr01	45647114	45651958	intron	LOC106829743
NC_052177.1:45934288|45935550	chr01	45934288	45935550	exon	OSBPL3
NC_052177.1:46055231|46056860	chr01	46055231	46056860	exon	PALS2
NC_052177.1:46055231|46074745	chr01	46055231	46074745	exon	PALS2
NC_052177.1:46055231|46091346	chr01	46055231	46091346	exon	PALS2
NC_052177.1:46055231|46106774	chr01	46055231	46106774	exon	PALS2
NC_052177.1:46070313|46091346	chr01	46070313	46091346	exon	PALS2
NC_052177.1:46070313|46106777	chr01	46070313	46106777	exon	PALS2
NC_052177.1:46087498|46106774	chr01	46087498	46106774	exon	PALS2
NC_052177.1:46087498|46106777	chr01	46087498	46106777	exon	PALS2
NC_052177.1:46768753|46803199	chr01	46768753	46803199	exon	STK31
NC_052177.1:46768753|46805744	chr01	46768753	46805744	exon	STK31
NC_052177.1:46768753|46810463	chr01	46768753	46810463	exon	STK31
NC_052177.1:46796763|46803199	chr01	46796763	46803199	exon	STK31
NC_052177.1:46796763|46805744	chr01	46796763	46805744	exon	STK31
NC_052177.1:46796763|46810463	chr01	46796763	46810463	exon	STK31
NC_052177.1:46796763|46828272	chr01	46796763	46828272	exon	STK31
NC_052177.1:46796763|46835229	chr01	46796763	46835229	exon	STK31
NC_052177.1:46800365|46815580	chr01	46800365	46815580	exon	STK31
NC_052177.1:46807274|46818449	chr01	46807274	46818449	exon	STK31
NC_052177.1:46807274|46835229	chr01	46807274	46835229	exon	STK31
NC_052177.1:46809575|46815580	chr01	46809575	46815580	exon	STK31
NC_052177.1:46815458|46818449	chr01	46815458	46818449	exon	STK31
NC_052177.1:46815458|46828272	chr01	46815458	46828272	exon	STK31
NC_052177.1:46815458|46835229	chr01	46815458	46835229	exon	STK31
NC_052177.1:46856311|46860696	chr01	46856311	46860696	exon	STK31
NC_052177.1:46888278|46890436	chr01	46888278	46890436	exon	FAM221A
NC_052177.1:46974610|46974995	chr01	46974610	46974995	exon	CCDC126
NC_052177.1:46974610|46980067	chr01	46974610	46980067	exon	CCDC126
NC_052177.1:46974610|46983678	chr01	46974610	46983678	exon	CCDC126
NC_052177.1:46999679|47006206	chr01	46999679	47006206	exon	CCDC126
NC_052177.1:47352890|47354724	chr01	47352890	47354724	exon	KLHL7
NC_052177.1:47371311|47393871	chr01	47371311	47393871	exon	KLHL7
NC_052177.1:47383057|47393871	chr01	47383057	47393871	exon	KLHL7
NC_052177.1:47392376|47393871	chr01	47392376	47393871	exon	KLHL7
NC_052177.1:47507958|47529060	chr01	47507958	47529060	exon	FAM126A
NC_052177.1:47513450|47530090	chr01	47513450	47530090	intron	FAM126A
NC_052177.1:47514423|47529060	chr01	47514423	47529060	exon	FAM126A
NC_052177.1:48021300|48029524	chr01	48021300	48029524	exon	RAPGEF5
NC_052177.1:48021300|48044076	chr01	48021300	48044076	exon	RAPGEF5
NC_052177.1:48169774|48174001	chr01	48169774	48174001	exon	RAPGEF5
NC_052177.1:48458008|48466258	chr01	48458008	48466258	exon	DNAH11
NC_052177.1:48458008|48530295	chr01	48458008	48530295	exon	DNAH11
NC_052177.1:48458182|48466258	chr01	48458182	48466258	intron	DNAH11
NC_052177.1:48557071|48583288	chr01	48557071	48583288	exon	DNAH11
NC_052177.1:49375987|49391829	chr01	49375987	49391829	exon	ABCB5
NC_052177.1:49404412|49481605	chr01	49404412	49481605	exon	ABCB5
NC_052177.1:49447243|49497034	chr01	49447243	49497034	exon	ABCB5
NC_052177.1:49478071|49481605	chr01	49478071	49481605	exon	ABCB5
NC_052177.1:49808142|49844826	chr01	49808142	49844826	intergenic_region	n/a
NC_052177.1:49849200|49864460	chr01	49849200	49864460	exon	ITGB8
NC_052177.1:51349253|51357787	chr01	51349253	51357787	exon	HDAC9
NC_052177.1:51594214|51595183	chr01	51594214	51595183	intron	HDAC9
NC_052177.1:51959825|51983686	chr01	51959825	51983686	exon	SNX13
NC_052177.1:51976533|51982408	chr01	51976533	51982408	exon	SNX13
NC_052177.1:51976533|51983686	chr01	51976533	51983686	exon	SNX13
NC_052177.1:51976533|51998961	chr01	51976533	51998961	exon	SNX13
NC_052177.1:51983565|51998961	chr01	51983565	51998961	exon	SNX13
NC_052177.1:51983648|52055813	chr01	51983648	52055813	exon	SNX13
NC_052177.1:52020526|52055813	chr01	52020526	52055813	exon	SNX13
NC_052177.1:52471776|52509568	chr01	52471776	52509568	intergenic_region	n/a
NC_052177.1:52574656|52586835	chr01	52574656	52586835	intergenic_region	n/a
NC_052177.1:52869150|52872828	chr01	52869150	52872828	exon	TSPAN13
NC_052177.1:53032529|53041534	chr01	53032529	53041534	exon	ANKMY2
NC_052177.1:53199802|53218934	chr01	53199802	53218934	exon	CRPPA
NC_052177.1:53294134|53323241	chr01	53294134	53323241	intron	CRPPA
NC_052177.1:53294134|53350596	chr01	53294134	53350596	intron	CRPPA
NC_052177.1:54427621|54436251	chr01	54427621	54436251	intergenic_region	n/a
NC_052177.1:57463463|57506329	chr01	57463463	57506329	exon	THSD7A
NC_052177.1:57584530|57601866	chr01	57584530	57601866	exon	THSD7A
NC_052177.1:57584530|57619218	chr01	57584530	57619218	exon	THSD7A
NC_052177.1:57908091|57948593	chr01	57908091	57948593	exon	PHF14
NC_052177.1:57946252|57948593	chr01	57946252	57948593	intron	PHF14
NC_052177.1:57965394|58002790	chr01	57965394	58002790	exon	PHF14
NC_052177.1:57976836|58002790	chr01	57976836	58002790	exon	PHF14
NC_052177.1:60103825|60110921	chr01	60103825	60110921	intron	LOC123284352
NC_052177.1:60196329|60212323	chr01	60196329	60212323	exon	ICA1
NC_052177.1:60196391|60212323	chr01	60196391	60212323	exon	ICA1
NC_052177.1:60350956|60360468	chr01	60350956	60360468	exon	GLCCI1
NC_052177.1:60350956|60360471	chr01	60350956	60360471	exon	GLCCI1
NC_052177.1:60350956|60381519	chr01	60350956	60381519	exon	GLCCI1
NC_052177.1:60350956|60409276	chr01	60350956	60409276	intron	GLCCI1
NC_052177.1:60403663|60405280	chr01	60403663	60405280	intron	GLCCI1
NC_052177.1:60403663|60409276	chr01	60403663	60409276	intron	GLCCI1
NC_052177.1:60776211|60781811	chr01	60776211	60781811	exon	MIOS
NC_052177.1:60779965|60781811	chr01	60779965	60781811	exon	MIOS
NC_052177.1:62793653|62809789	chr01	62793653	62809789	exon	DYNC1I1
NC_052177.1:62793653|62907350	chr01	62793653	62907350	exon	DYNC1I1
NC_052177.1:62803438|62907350	chr01	62803438	62907350	exon	DYNC1I1
NC_052177.1:62938167|62948077	chr01	62938167	62948077	exon	DYNC1I1
NC_052177.1:63415822|63421644	chr01	63415822	63421644	exon	PPP1R9A
NC_052177.1:63446566|63492126	chr01	63446566	63492126	exon	PPP1R9A
NC_052177.1:63447362|63473688	chr01	63447362	63473688	exon	PPP1R9A
NC_052177.1:63447362|63492126	chr01	63447362	63492126	exon	PPP1R9A
NC_052177.1:63447362|63516671	chr01	63447362	63516671	exon	PPP1R9A
NC_052177.1:63447362|63547664	chr01	63447362	63547664	exon	PPP1R9A
NC_052177.1:63447362|63556020	chr01	63447362	63556020	exon	PPP1R9A
NC_052177.1:63447362|63558326	chr01	63447362	63558326	intron	PPP1R9A
NC_052177.1:63471335|63492126	chr01	63471335	63492126	exon	PPP1R9A
NC_052177.1:63533958|63556020	chr01	63533958	63556020	exon	PPP1R9A
NC_052177.1:63882691|63917603	chr01	63882691	63917603	exon	SGCE
NC_052177.1:63968691|63973779	chr01	63968691	63973779	exon	CASD1
NC_052177.1:63968691|63973795	chr01	63968691	63973795	intron	CASD1
NC_052177.1:63968691|63988803	chr01	63968691	63988803	exon	CASD1
NC_052177.1:64553213|64553442	chr01	64553213	64553442	exon	GNG11
NC_052177.1:65098304|65130188	chr01	65098304	65130188	exon	VPS50
NC_052177.1:65128122|65158139	chr01	65128122	65158139	exon	VPS50
NC_052177.1:65128122|65177933	chr01	65128122	65177933	exon	VPS50
NC_052177.1:65151742|65158139	chr01	65151742	65158139	exon	VPS50
NC_052177.1:65151742|65177933	chr01	65151742	65177933	exon	VPS50
NC_052177.1:65194475|65201033	chr01	65194475	65201033	exon	VPS50
NC_052177.1:65520090|65521331	chr01	65520090	65521331	intergenic_region	n/a
NC_052177.1:65619483|65668338	chr01	65619483	65668338	exon	CDK6
NC_052177.1:65668171|65730495	chr01	65668171	65730495	intron	CDK6
NC_052177.1:65766833|65777793	chr01	65766833	65777793	exon	CDK6
NC_052177.1:65806229|65810106	chr01	65806229	65810106	exon	FAM133B
NC_052177.1:65806229|65813360	chr01	65806229	65813360	exon	FAM133B
NC_052177.1:65808611|65813360	chr01	65808611	65813360	exon	FAM133B
NC_052177.1:65808611|65813725	chr01	65808611	65813725	intron	FAM133B
NC_052177.1:65808616|65813360	chr01	65808616	65813360	exon	FAM133B
NC_052177.1:65835456|65841688	chr01	65835456	65841688	exon	PEX1
NC_052177.1:65860516|65863270	chr01	65860516	65863270	exon	PEX1
NC_052177.1:65860516|65881473	chr01	65860516	65881473	exon	PEX1
NC_052177.1:65860516|65883380	chr01	65860516	65883380	exon	PEX1
NC_052177.1:65860516|65886283	chr01	65860516	65886283	exon	PEX1
NC_052177.1:65860516|65890934	chr01	65860516	65890934	exon	PEX1
NC_052177.1:65860516|65899681	chr01	65860516	65899681	exon	PEX1
NC_052177.1:65869089|65881473	chr01	65869089	65881473	exon	PEX1
NC_052177.1:65869089|65886283	chr01	65869089	65886283	exon	PEX1
NC_052177.1:65901113|65901738	chr01	65901113	65901738	exon	PEX1
NC_052177.1:65946205|65955023	chr01	65946205	65955023	exon	LOC106832253
NC_052177.1:65998223|66017473	chr01	65998223	66017473	exon	ANKIB1
NC_052177.1:65998223|66046175	chr01	65998223	66046175	exon	ANKIB1
NC_052177.1:65998223|66066490	chr01	65998223	66066490	exon	ANKIB1
NC_052177.1:66005990|66017473	chr01	66005990	66017473	exon	ANKIB1
NC_052177.1:66014371|66017473	chr01	66014371	66017473	exon	ANKIB1
NC_052177.1:66014371|66066490	chr01	66014371	66066490	exon	ANKIB1
NC_052177.1:66028879|66046175	chr01	66028879	66046175	exon	ANKIB1
NC_052177.1:66028879|66066490	chr01	66028879	66066490	exon	ANKIB1
NC_052177.1:66036632|66054504	chr01	66036632	66054504	exon	ANKIB1
NC_052177.1:66036632|66066490	chr01	66036632	66066490	exon	ANKIB1
NC_052177.1:66045993|66054504	chr01	66045993	66054504	exon	ANKIB1
NC_052177.1:66045993|66066490	chr01	66045993	66066490	exon	ANKIB1
NC_052177.1:66061704|66066490	chr01	66061704	66066490	intron	ANKIB1
NC_052177.1:66117590|66125320	chr01	66117590	66125320	exon	KRIT1
NC_052177.1:66122430|66125320	chr01	66122430	66125320	exon	KRIT1
NC_052177.1:66131399|66148335	chr01	66131399	66148335	exon	KRIT1
NC_052177.1:66132204|66135285	chr01	66132204	66135285	exon	KRIT1
NC_052177.1:66135134|66142118	chr01	66135134	66142118	exon	KRIT1
NC_052177.1:66172912|66183742	chr01	66172912	66183742	intron	LRRD1
NC_052177.1:66174663|66179298	chr01	66174663	66179298	exon	LRRD1
NC_052177.1:66177278|66183742	chr01	66177278	66183742	exon	LRRD1
NC_052177.1:66177278|66203436	chr01	66177278	66203436	intergenic_region	n/a
NC_052177.1:66179144|66214918	chr01	66179144	66214918	intergenic_region	n/a
NC_052177.1:66179144|66215222	chr01	66179144	66215222	intergenic_region	n/a
NC_052177.1:66183544|66203436	chr01	66183544	66203436	intergenic_region	n/a
NC_052177.1:66183544|66212372	chr01	66183544	66212372	intergenic_region	n/a
NC_052177.1:66199596|66203436	chr01	66199596	66203436	intergenic_region	n/a
NC_052177.1:66199596|66214918	chr01	66199596	66214918	intergenic_region	n/a
NC_052177.1:66290745|66294625	chr01	66290745	66294625	exon	AKAP9
NC_052177.1:66331318|66380035	chr01	66331318	66380035	exon	AKAP9
NC_052177.1:66360324|66371454	chr01	66360324	66371454	exon	AKAP9
NC_052177.1:66377646|66378874	chr01	66377646	66378874	exon	AKAP9
NC_052177.1:66377646|66389259	chr01	66377646	66389259	exon	AKAP9
NC_052177.1:66386178|66389259	chr01	66386178	66389259	exon	AKAP9
NC_052177.1:66600226|66611391	chr01	66600226	66611391	intergenic_region	n/a
NC_052177.1:67242933|67278326	chr01	67242933	67278326	exon	CDK14
NC_052177.1:67242933|67436494	chr01	67242933	67436494	exon	CDK14
NC_052177.1:67242933|67436989	chr01	67242933	67436989	intron	CDK14
NC_052177.1:67295030|67436494	chr01	67295030	67436494	exon	CDK14
NC_052177.1:67324855|67436494	chr01	67324855	67436494	exon	CDK14
NC_052177.1:67324855|67436989	chr01	67324855	67436989	intron	CDK14
NC_052177.1:67386769|67436494	chr01	67386769	67436494	exon	CDK14
NC_052177.1:67386769|67436989	chr01	67386769	67436989	intron	CDK14
NC_052177.1:67436249|67436494	chr01	67436249	67436494	exon	CDK14
NC_052177.1:67805917|67819210	chr01	67805917	67819210	exon	CFAP69
NC_052177.1:67807616|67810704	chr01	67807616	67810704	exon	CFAP69
NC_052177.1:67818784|67829391	chr01	67818784	67829391	exon	CFAP69
NC_052177.1:67908226|67909747	chr01	67908226	67909747	exon	STEAP1
NC_052177.1:69912790|69916254	chr01	69912790	69916254	exon	DBF4
NC_052177.1:69917147|69928939	chr01	69917147	69928939	exon	DBF4
NC_052177.1:69919368|69928939	chr01	69919368	69928939	exon	DBF4
NC_052177.1:69928592|69931715	chr01	69928592	69931715	exon	DBF4
NC_052177.1:69963930|69966724	chr01	69963930	69966724	exon	SLC25A40
NC_052177.1:69963930|69969192	chr01	69963930	69969192	exon	SLC25A40
NC_052177.1:69963930|69982132	chr01	69963930	69982132	exon	SLC25A40
NC_052177.1:69963930|69992593	chr01	69963930	69992593	exon	SLC25A40
NC_052177.1:69963930|69995889	chr01	69963930	69995889	exon	SLC25A40
NC_052177.1:69963987|69966724	chr01	69963987	69966724	exon	SLC25A40
NC_052177.1:69963987|69969145	chr01	69963987	69969145	exon	SLC25A40
NC_052177.1:69963987|69969192	chr01	69963987	69969192	exon	SLC25A40
NC_052177.1:69963987|69982132	chr01	69963987	69982132	exon	SLC25A40
NC_052177.1:69963987|69987908	chr01	69963987	69987908	exon	SLC25A40
NC_052177.1:69963987|69992593	chr01	69963987	69992593	exon	SLC25A40
NC_052177.1:69963987|69993126	chr01	69963987	69993126	exon	SLC25A40
NC_052177.1:69963987|69995889	chr01	69963987	69995889	exon	SLC25A40
NC_052177.1:69985430|69995889	chr01	69985430	69995889	exon	SLC25A40
NC_052177.1:70020560|70028628	chr01	70020560	70028628	exon	RUNDC3B
NC_052177.1:70020560|70051071	chr01	70020560	70051071	exon	RUNDC3B
NC_052177.1:70020560|70066062	chr01	70020560	70066062	exon	RUNDC3B
NC_052177.1:70020560|70077415	chr01	70020560	70077415	exon	RUNDC3B
NC_052177.1:70020560|70093121	chr01	70020560	70093121	exon	RUNDC3B
NC_052177.1:70020560|70116662	chr01	70020560	70116662	exon	RUNDC3B
NC_052177.1:70020560|70116742	chr01	70020560	70116742	exon	RUNDC3B
NC_052177.1:70028482|70051071	chr01	70028482	70051071	exon	RUNDC3B
NC_052177.1:70028482|70086998	chr01	70028482	70086998	exon	RUNDC3B
NC_052177.1:70028482|70116742	chr01	70028482	70116742	exon	RUNDC3B
NC_052177.1:70028488|70051071	chr01	70028488	70051071	exon	RUNDC3B
NC_052177.1:70036034|70066062	chr01	70036034	70066062	exon	RUNDC3B
NC_052177.1:70047550|70066062	chr01	70047550	70066062	exon	RUNDC3B
NC_052177.1:70047550|70077415	chr01	70047550	70077415	exon	RUNDC3B
NC_052177.1:70047550|70086998	chr01	70047550	70086998	exon	RUNDC3B
NC_052177.1:70047550|70116742	chr01	70047550	70116742	exon	RUNDC3B
NC_052177.1:70050903|70086998	chr01	70050903	70086998	exon	RUNDC3B
NC_052177.1:70063316|70086998	chr01	70063316	70086998	exon	RUNDC3B
NC_052177.1:70063316|70116742	chr01	70063316	70116742	exon	RUNDC3B
NC_052177.1:70065973|70116742	chr01	70065973	70116742	exon	RUNDC3B
NC_052177.1:70077330|70116742	chr01	70077330	70116742	exon	RUNDC3B
NC_052177.1:70396432|70428505	chr01	70396432	70428505	exon	CROT
NC_052177.1:70420460|70428505	chr01	70420460	70428505	exon	CROT
NC_052177.1:70426436|70432115	chr01	70426436	70432115	exon	CROT
NC_052177.1:70547176|70581306	chr01	70547176	70581306	exon	DMTF1
NC_052177.1:70547678|70581306	chr01	70547678	70581306	exon	DMTF1
NC_052177.1:70555462|70581306	chr01	70555462	70581306	exon	DMTF1
NC_052177.1:70621247|70632442	chr01	70621247	70632442	intergenic_region	n/a
NC_052177.1:70621819|70632442	chr01	70621819	70632442	intergenic_region	n/a
NC_052177.1:74265106|74266777	chr01	74265106	74266777	exon	PCLO
NC_052177.1:74265106|74276993	chr01	74265106	74276993	exon	PCLO
NC_052177.1:74538396|74561544	chr01	74538396	74561544	exon	PCLO
NC_052177.1:74972101|75059386	chr01	74972101	75059386	intron	CACNA2D1
NC_052177.1:74972248|75059386	chr01	74972248	75059386	intron	CACNA2D1
NC_052177.1:75406736|75430412	chr01	75406736	75430412	exon	CACNA2D1
NC_052177.1:76332033|76346977	chr01	76332033	76346977	intron	PPP1R14C
NC_052177.1:76576446|76580059	chr01	76576446	76580059	exon	LOC106837209
NC_052177.1:76763872|76771791	chr01	76763872	76771791	exon	PCMT1
NC_052177.1:76763919|76771791	chr01	76763919	76771791	exon	PCMT1
NC_052177.1:76763919|76790026	chr01	76763919	76790026	exon	PCMT1
NC_052177.1:76878833|76895630	chr01	76878833	76895630	exon	KATNA1
NC_052177.1:76886823|76895630	chr01	76886823	76895630	exon	KATNA1
NC_052177.1:76910173|76913281	chr01	76910173	76913281	exon	GINM1
NC_052177.1:76910173|76920115	chr01	76910173	76920115	exon	GINM1
NC_052177.1:76912427|76920115	chr01	76912427	76920115	exon	GINM1
NC_052177.1:76943994|76958111	chr01	76943994	76958111	exon	PPIL4
NC_052177.1:76945521|76961522	chr01	76945521	76961522	exon	PPIL4
NC_052177.1:76946395|76953915	chr01	76946395	76953915	exon	PPIL4
NC_052177.1:77049460|77094210	chr01	77049460	77094210	exon	TAB2
NC_052177.1:77073958|77075458	chr01	77073958	77075458	exon	TAB2
NC_052177.1:77073958|77082742	chr01	77073958	77082742	exon	TAB2
NC_052177.1:77073958|77099965	chr01	77073958	77099965	exon	TAB2
NC_052177.1:77082552|77099965	chr01	77082552	77099965	exon	TAB2
NC_052177.1:77383430|77385647	chr01	77383430	77385647	exon	UST
NC_052177.1:77434245|77443361	chr01	77434245	77443361	exon	UST
NC_052177.1:77434245|77456287	chr01	77434245	77456287	exon	UST
NC_052177.1:77847141|77860173	chr01	77847141	77860173	exon	SASH1
NC_052177.1:77847141|77885739	chr01	77847141	77885739	exon	SASH1
NC_052177.1:78792957|78802565	chr01	78792957	78802565	exon	STXBP5
NC_052177.1:78845510|78917625	chr01	78845510	78917625	exon	STXBP5
NC_052177.1:78876270|78894133	chr01	78876270	78894133	exon	STXBP5
NC_052177.1:78876270|78914513	chr01	78876270	78914513	exon	STXBP5
NC_052177.1:79315227|79316201	chr01	79315227	79316201	exon	ADGB
NC_052177.1:79326113|79356017	chr01	79326113	79356017	exon	ADGB
NC_052177.1:79365549|79372695	chr01	79365549	79372695	exon	ADGB
NC_052177.1:79391717|79397298	chr01	79391717	79397298	exon	ADGB
NC_052177.1:79401772|79410177	chr01	79401772	79410177	exon	ADGB
NC_052177.1:79428279|79453304	chr01	79428279	79453304	exon	ADGB
NC_052177.1:80058932|80065490	chr01	80058932	80065490	exon	SHPRH
NC_052177.1:80079115|80092245	chr01	80079115	80092245	exon	SHPRH
NC_052177.1:80079115|80096162	chr01	80079115	80096162	exon	SHPRH
NC_052177.1:80090010|80092245	chr01	80090010	80092245	exon	SHPRH
NC_052177.1:80101010|80114332	chr01	80101010	80114332	exon	SHPRH
NC_052177.1:80142387|80143590	chr01	80142387	80143590	intergenic_region	n/a
NC_052177.1:80142387|80143634	chr01	80142387	80143634	intergenic_region	n/a
NC_052177.1:80198916|80200971	chr01	80198916	80200971	exon	FBXO30
NC_052177.1:80991086|80997829	chr01	80991086	80997829	exon	UTRN
NC_052177.1:81012846|81029947	chr01	81012846	81029947	exon	UTRN
NC_052177.1:81020430|81029947	chr01	81020430	81029947	exon	UTRN
NC_052177.1:81054019|81080553	chr01	81054019	81080553	exon	UTRN
NC_052177.1:81054019|81116719	chr01	81054019	81116719	exon	UTRN
NC_052177.1:81080424|81116719	chr01	81080424	81116719	exon	UTRN
NC_052177.1:81105033|81116719	chr01	81105033	81116719	exon	UTRN
NC_052177.1:81105033|81120774	chr01	81105033	81120774	intron	UTRN
NC_052177.1:81195549|81250269	chr01	81195549	81250269	exon	UTRN
NC_052177.1:81226120|81231108	chr01	81226120	81231108	exon	UTRN
NC_052177.1:81226120|81235942	chr01	81226120	81235942	exon	UTRN
NC_052177.1:81277655|81278557	chr01	81277655	81278557	exon	UTRN
NC_052177.1:81277655|81314018	chr01	81277655	81314018	exon	UTRN
NC_052177.1:81318410|81322204	chr01	81318410	81322204	exon	UTRN
NC_052177.1:81738783|81759830	chr01	81738783	81759830	exon	ZC2HC1B
NC_052177.1:81780702|81806001	chr01	81780702	81806001	intergenic_region	n/a
NC_052177.1:81830893|81842942	chr01	81830893	81842942	exon	PHACTR2
NC_052177.1:81842805|81862435	chr01	81842805	81862435	exon	PHACTR2
NC_052177.1:82114787|82119548	chr01	82114787	82119548	exon	PEX3
NC_052177.1:82579148|82595126	chr01	82579148	82595126	exon	HIVEP2
NC_052177.1:82579148|82623242	chr01	82579148	82623242	exon	HIVEP2
NC_052177.1:82579148|82656472	chr01	82579148	82656472	exon	HIVEP2
NC_052177.1:82579148|82704900	chr01	82579148	82704900	exon	HIVEP2
NC_052177.1:82595049|82623242	chr01	82595049	82623242	intron	HIVEP2
NC_052177.1:82595052|82623242	chr01	82595052	82623242	exon	HIVEP2
NC_052177.1:82595052|82708604	chr01	82595052	82708604	intron	HIVEP2
NC_052177.1:82623056|82656472	chr01	82623056	82656472	exon	HIVEP2
NC_052177.1:82656360|82719477	chr01	82656360	82719477	exon	HIVEP2
NC_052177.1:82712825|82723106	chr01	82712825	82723106	exon	HIVEP2
NC_052177.1:83257828|83275208	chr01	83257828	83275208	exon	VTA1
NC_052177.1:83271460|83275208	chr01	83271460	83275208	exon	VTA1
NC_052177.1:84530549|84533623	chr01	84530549	84533623	intergenic_region	n/a
NC_052177.1:84565016|84570212	chr01	84565016	84570212	intron	LOC123288107
NC_052177.1:84611498|84629756	chr01	84611498	84629756	intron	LOC123288107
NC_052177.1:84611498|84641916	chr01	84611498	84641916	intron	LOC123288107
NC_052177.1:84611498|84669886	chr01	84611498	84669886	exon	LOC123288107
NC_052177.1:84612376|84641844	chr01	84612376	84641844	exon	LOC123288107
NC_052177.1:84624662|84641844	chr01	84624662	84641844	exon	LOC123288107
NC_052177.1:85570655|85586744	chr01	85570655	85586744	intergenic_region	n/a
NC_052177.1:85571913|85574395	chr01	85571913	85574395	exon	LOC123285351
NC_052177.1:85571913|85574870	chr01	85571913	85574870	exon	LOC123285351
NC_052177.1:85586590|85594205	chr01	85586590	85594205	exon	HECA
NC_052177.1:86283960|86302885	chr01	86283960	86302885	exon	SEMA3C
NC_052177.1:86779728|86793746	chr01	86779728	86793746	exon	GNAI1
NC_052177.1:86779728|86806519	chr01	86779728	86806519	exon	GNAI1
NC_052177.1:86793618|86806519	chr01	86793618	86806519	exon	GNAI1
NC_052177.1:88169091|88198904	chr01	88169091	88198904	exon	MAGI2
NC_052177.1:88732854|88739100	chr01	88732854	88739100	exon	PHTF2
NC_052177.1:88732854|88781838	chr01	88732854	88781838	exon	PHTF2
NC_052177.1:88824718|88842604	chr01	88824718	88842604	exon	RSBN1L
NC_052177.1:88836608|88842604	chr01	88836608	88842604	exon	RSBN1L
NC_052177.1:88836608|88845396	chr01	88836608	88845396	intron	RSBN1L
NC_052177.1:88836608|88863947	chr01	88836608	88863947	exon	RSBN1L
NC_052177.1:88857488|88858128	chr01	88857488	88858128	exon	RSBN1L
NC_052177.1:88857488|88863947	chr01	88857488	88863947	exon	RSBN1L
NC_052177.1:88857871|88863947	chr01	88857871	88863947	exon	RSBN1L
NC_052177.1:88942343|88973057	chr01	88942343	88973057	exon	PTPN12
NC_052177.1:88946041|88951798	chr01	88946041	88951798	exon	PTPN12
NC_052177.1:88955581|88973057	chr01	88955581	88973057	exon	PTPN12
NC_052177.1:88961782|88973057	chr01	88961782	88973057	exon	PTPN12
NC_052177.1:88961782|88973151	chr01	88961782	88973151	intron	PTPN12
NC_052177.1:88961782|88990047	chr01	88961782	88990047	exon	PTPN12
NC_052177.1:88964400|88973057	chr01	88964400	88973057	exon	PTPN12
NC_052177.1:88964400|88990047	chr01	88964400	88990047	exon	PTPN12
NC_052177.1:88967503|88973057	chr01	88967503	88973057	exon	PTPN12
NC_052177.1:88967503|88990047	chr01	88967503	88990047	exon	PTPN12
NC_052177.1:88969546|88991486	chr01	88969546	88991486	exon	PTPN12
NC_052177.1:88981091|88991486	chr01	88981091	88991486	exon	PTPN12
NC_052177.1:89009036|89012135	chr01	89009036	89012135	intron	PTPN12
NC_052177.1:89010714|89012135	chr01	89010714	89012135	intron	PTPN12
NC_052177.1:89142670|89143103	chr01	89142670	89143103	exon	LOC106837133
NC_052177.1:89198890|89199355	chr01	89198890	89199355	exon	LOC106837133
NC_052177.1:89328730|89333492	chr01	89328730	89333492	exon	FAM185A
NC_052177.1:89328730|89338118	chr01	89328730	89338118	exon	FAM185A
NC_052177.1:89328730|89350618	chr01	89328730	89350618	exon	FAM185A
NC_052177.1:89328730|89359746	chr01	89328730	89359746	exon	FAM185A
NC_052177.1:89328730|89363639	chr01	89328730	89363639	exon	FAM185A
NC_052177.1:89328730|89375027	chr01	89328730	89375027	exon	FAM185A
NC_052177.1:89333400|89350618	chr01	89333400	89350618	exon	FAM185A
NC_052177.1:89333400|89363639	chr01	89333400	89363639	exon	FAM185A
NC_052177.1:89350577|89363639	chr01	89350577	89363639	exon	FAM185A
NC_052177.1:89375293|89405002	chr01	89375293	89405002	intergenic_region	n/a
NC_052177.1:89384622|89434610	chr01	89384622	89434610	exon	FBXL13
NC_052177.1:89404919|89434610	chr01	89404919	89434610	exon	FBXL13
NC_052177.1:89408846|89434610	chr01	89408846	89434610	intron	FBXL13
NC_052177.1:89427428|89434610	chr01	89427428	89434610	exon	FBXL13
NC_052177.1:89427428|89459261	chr01	89427428	89459261	exon	FBXL13
NC_052177.1:89433592|89434610	chr01	89433592	89434610	exon	FBXL13
NC_052177.1:89548778|89553577	chr01	89548778	89553577	exon	FBXL13
NC_052177.1:89636489|89636795	chr01	89636489	89636795	exon	NAPEPLD
NC_052177.1:89717495|89721671	chr01	89717495	89721671	exon	DNAJC2
NC_052177.1:89722598|89726151	chr01	89722598	89726151	exon	DNAJC2
NC_052177.1:89722598|89734214	chr01	89722598	89734214	exon	DNAJC2
NC_052177.1:89756486|89761814	chr01	89756486	89761814	exon	PSMC2
NC_052177.1:90059792|90103343	chr01	90059792	90103343	exon	RELN
NC_052177.1:90410201|90443726	chr01	90410201	90443726	exon	ORC5
NC_052177.1:90410201|90449882	chr01	90410201	90449882	exon	ORC5
NC_052177.1:90410201|90466137	chr01	90410201	90466137	exon	ORC5
NC_052177.1:90434359|90442002	chr01	90434359	90442002	exon	ORC5
NC_052177.1:90434359|90449882	chr01	90434359	90449882	exon	ORC5
NC_052177.1:90449656|90466137	chr01	90449656	90466137	exon	ORC5
NC_052177.1:91147784|91150848	chr01	91147784	91150848	exon	KMT2E
NC_052177.1:91147784|91180336	chr01	91147784	91180336	exon	KMT2E
NC_052177.1:91150664|91180336	chr01	91150664	91180336	exon	KMT2E
NC_052177.1:91176054|91180336	chr01	91176054	91180336	exon	KMT2E
NC_052177.1:91176054|91199228	chr01	91176054	91199228	exon	KMT2E
NC_052177.1:91221993|91227806	chr01	91221993	91227806	intron	SRPK2
NC_052177.1:91227439|91227806	chr01	91227439	91227806	intron	SRPK2
NC_052177.1:91234338|91356012	chr01	91234338	91356012	exon	SRPK2
NC_052177.1:91246632|91356012	chr01	91246632	91356012	exon	SRPK2
NC_052177.1:91262431|91267814	chr01	91262431	91267814	exon	SRPK2
NC_052177.1:91262431|91294691	chr01	91262431	91294691	exon	SRPK2
NC_052177.1:91262431|91356012	chr01	91262431	91356012	exon	SRPK2
NC_052177.1:91262431|91447606	chr01	91262431	91447606	intron	SRPK2
NC_052177.1:91266705|91294691	chr01	91266705	91294691	exon	SRPK2
NC_052177.1:91267706|91294691	chr01	91267706	91294691	exon	SRPK2
NC_052177.1:91293033|91294691	chr01	91293033	91294691	intron	SRPK2
NC_052177.1:91395153|91404237	chr01	91395153	91404237	intron	SRPK2
NC_052177.1:91395153|91447606	chr01	91395153	91447606	intron	SRPK2
NC_052177.1:91403881|91447606	chr01	91403881	91447606	intron	SRPK2
NC_052177.1:91502245|91532631	chr01	91502245	91532631	exon	PUS7
NC_052177.1:91503537|91504840	chr01	91503537	91504840	exon	PUS7
NC_052177.1:91505385|91532631	chr01	91505385	91532631	exon	PUS7
NC_052177.1:91520793|91532631	chr01	91520793	91532631	exon	PUS7
NC_052177.1:91529423|91532631	chr01	91529423	91532631	exon	PUS7
NC_052177.1:91529423|91545098	chr01	91529423	91545098	intergenic_region	n/a
NC_052177.1:91991023|91998809	chr01	91991023	91998809	intergenic_region	n/a
NC_052177.1:91997199|91998809	chr01	91997199	91998809	exon	SYPL1
NC_052177.1:92019601|92028764	chr01	92019601	92028764	exon	LOC123285705
NC_052177.1:92135347|92164579	chr01	92135347	92164579	intergenic_region	n/a
NC_052177.1:92147599|92164579	chr01	92147599	92164579	exon	NAMPT
NC_052177.1:92160495|92164579	chr01	92160495	92164579	exon	NAMPT
NC_052177.1:92261762|92266136	chr01	92261762	92266136	intron	LOC106825242
NC_052177.1:92735749|92738955	chr01	92735749	92738955	intergenic_region	n/a
NC_052177.1:92895210|92920086	chr01	92895210	92920086	intron	HBP1
NC_052177.1:92900606|92902982	chr01	92900606	92902982	exon	HBP1
NC_052177.1:92900606|92910211	chr01	92900606	92910211	exon	HBP1
NC_052177.1:92900606|92916511	chr01	92900606	92916511	exon	HBP1
NC_052177.1:92900606|92920086	chr01	92900606	92920086	exon	HBP1
NC_052177.1:92962931|92985006	chr01	92962931	92985006	exon	COG5
NC_052177.1:92982835|92985006	chr01	92982835	92985006	exon	COG5
NC_052177.1:93091298|93241705	chr01	93091298	93241705	exon	COG5
NC_052177.1:93205957|93235077	chr01	93205957	93235077	exon	COG5
NC_052177.1:93205957|93241705	chr01	93205957	93241705	exon	COG5
NC_052177.1:93265263|93281735	chr01	93265263	93281735	exon	BCAP29
NC_052177.1:93265263|93298435	chr01	93265263	93298435	exon	BCAP29
NC_052177.1:93273543|93298435	chr01	93273543	93298435	exon	BCAP29
NC_052177.1:93336252|93342623	chr01	93336252	93342623	exon	SLC26A4
NC_052177.1:94083272|94086342	chr01	94083272	94086342	exon	PNPLA8
NC_052177.1:94313222|94327898	chr01	94313222	94327898	intron	LOC106825219
NC_052177.1:94397933|94403728	chr01	94397933	94403728	exon	LOC106825219
NC_052177.1:94462812|94476228	chr01	94462812	94476228	exon	STARD3NL
NC_052177.1:94469200|94476228	chr01	94469200	94476228	exon	STARD3NL
NC_052177.1:94570653|94574706	chr01	94570653	94574706	exon	LOC106825199
NC_052177.1:94977501|94981503	chr01	94977501	94981503	intergenic_region	n/a
NC_052177.1:95728132|95734899	chr01	95728132	95734899	exon	VPS41
NC_052177.1:95728132|95770147	chr01	95728132	95770147	exon	VPS41
NC_052177.1:95759008|95811436	chr01	95759008	95811436	exon	VPS41
NC_052177.1:95805174|95811436	chr01	95805174	95811436	exon	VPS41
NC_052177.1:96564366|96566903	chr01	96564366	96566903	exon	RALA
NC_052177.1:96841714|96842373	chr01	96841714	96842373	exon	CDK13
NC_052177.1:96841714|96851617	chr01	96841714	96851617	exon	CDK13
NC_052177.1:96841714|96891441	chr01	96841714	96891441	exon	CDK13
NC_052177.1:96841714|96903922	chr01	96841714	96903922	exon	CDK13
NC_052177.1:96848131|96851617	chr01	96848131	96851617	exon	CDK13
NC_052177.1:96848131|96903922	chr01	96848131	96903922	exon	CDK13
NC_052177.1:96849737|96903922	chr01	96849737	96903922	exon	CDK13
NC_052177.1:96981363|96982705	chr01	96981363	96982705	intron	SUGCT
NC_052177.1:96981363|96992895	chr01	96981363	96992895	exon	SUGCT
NC_052177.1:96981363|96999586	chr01	96981363	96999586	exon	SUGCT
NC_052177.1:96981363|97047416	chr01	96981363	97047416	exon	SUGCT
NC_052177.1:96981363|97113826	chr01	96981363	97113826	exon	SUGCT
NC_052177.1:96992226|96999586	chr01	96992226	96999586	exon	SUGCT
NC_052177.1:96992226|97047416	chr01	96992226	97047416	exon	SUGCT
NC_052177.1:96992226|97113826	chr01	96992226	97113826	exon	SUGCT
NC_052177.1:96999466|97076816	chr01	96999466	97076816	exon	SUGCT
NC_052177.1:97107398|97113826	chr01	97107398	97113826	intron	SUGCT
NC_052177.1:97239754|97246814	chr01	97239754	97246814	intron	SUGCT
NC_052177.1:97239754|97289497	chr01	97239754	97289497	exon	SUGCT
NC_052177.1:98710409|98713246	chr01	98710409	98713246	exon	GLI3
NC_052177.1:98725964|98733969	chr01	98725964	98733969	exon	GLI3
NC_052177.1:100018447|100029758	chr01	100018447	100029758	exon	STK17A
NC_052177.1:100390679|100396846	chr01	100390679	100396846	intron	UBE2D4
NC_052177.1:100795338|100795654	chr01	100795338	100795654	exon	NUDCD3
NC_052177.1:100916618|100918770	chr01	100916618	100918770	exon	OGDH
NC_052177.1:100934877|100943120	chr01	100934877	100943120	exon	OGDH
NC_052177.1:101039662|101045094	chr01	101039662	101045094	exon	LOC106822946
NC_052177.1:101607849|101622044	chr01	101607849	101622044	exon	ITGA1
NC_052177.1:101652071|101657221	chr01	101652071	101657221	exon	ITGA1
NC_052177.1:102259112|102265217	chr01	102259112	102265217	exon	NDUFS4
NC_052177.1:102604780|102663168	chr01	102604780	102663168	exon	ARL15
NC_052177.1:102644810|102663168	chr01	102644810	102663168	intron	ARL15
NC_052177.1:103545399|103571374	chr01	103545399	103571374	exon	CDC20B
NC_052177.1:103551232|103571374	chr01	103551232	103571374	exon	CDC20B
NC_052177.1:103593964|103596145	chr01	103593964	103596145	intergenic_region	n/a
NC_052177.1:103664306|103670963	chr01	103664306	103670963	exon	DHX29
NC_052177.1:103667096|103670963	chr01	103667096	103670963	exon	DHX29
NC_052177.1:103718140|103724420	chr01	103718140	103724420	exon	MTREX
NC_052177.1:103718140|103740584	chr01	103718140	103740584	exon	MTREX
NC_052177.1:103740410|103743942	chr01	103740410	103743942	exon	MTREX
NC_052177.1:103740410|103767087	chr01	103740410	103767087	exon	MTREX
NC_052177.1:103742141|103758488	chr01	103742141	103758488	exon	MTREX
NC_052177.1:103743818|103750402	chr01	103743818	103750402	exon	MTREX
NC_052177.1:103743818|103755281	chr01	103743818	103755281	exon	MTREX
NC_052177.1:103743818|103758488	chr01	103743818	103758488	exon	MTREX
NC_052177.1:103752127|103767087	chr01	103752127	103767087	exon	MTREX
NC_052177.1:103752127|103801435	chr01	103752127	103801435	exon	MTREX
NC_052177.1:103752127|103811080	chr01	103752127	103811080	exon	MTREX
NC_052177.1:103845634|103854145	chr01	103845634	103854145	intron	PLPP1
NC_052177.1:103853865|103888680	chr01	103853865	103888680	exon	PLPP1
NC_052177.1:104016375|104021531	chr01	104016375	104021531	exon	SLC38A9
NC_052177.1:104016375|104034286	chr01	104016375	104034286	exon	SLC38A9
NC_052177.1:104128408|104136141	chr01	104128408	104136141	exon	DDX4
NC_052177.1:104128408|104136552	chr01	104128408	104136552	intron	DDX4
NC_052177.1:104152666|104153801	chr01	104152666	104153801	exon	DDX4
NC_052177.1:104158099|104180086	chr01	104158099	104180086	exon	DDX4
NC_052177.1:104162869|104174607	chr01	104162869	104174607	exon	DDX4
NC_052177.1:104243794|104252949	chr01	104243794	104252949	exon	IL31RA
NC_052177.1:105052354|105057153	chr01	105052354	105057153	exon	MAP3K1
NC_052177.1:105052354|105063734	chr01	105052354	105063734	exon	MAP3K1
NC_052177.1:105055884|105057153	chr01	105055884	105057153	exon	MAP3K1
NC_052177.1:105389647|105392959	chr01	105389647	105392959	exon	GPBP1
NC_052177.1:105389647|105400024	chr01	105389647	105400024	exon	GPBP1
NC_052177.1:106889895|106929823	chr01	106889895	106929823	exon	PDE4D
NC_052177.1:107053944|107087902	chr01	107053944	107087902	exon	PDE4D
NC_052177.1:107731300|107759144	chr01	107731300	107759144	intron	PDE4D
NC_052177.1:107758915|107912046	chr01	107758915	107912046	exon	PDE4D
NC_052177.1:108331837|108347365	chr01	108331837	108347365	exon	DEPDC1B
NC_052177.1:108562796|108572503	chr01	108562796	108572503	exon	ERCC8
NC_052177.1:108572380|108589090	chr01	108572380	108589090	exon	ERCC8
NC_052177.1:108685109|108711535	chr01	108685109	108711535	intron	NDUFAF2
NC_052177.1:108688007|108711535	chr01	108688007	108711535	intron	NDUFAF2
NC_052177.1:108716960|108720299	chr01	108716960	108720299	exon	NDUFAF2
NC_052177.1:108933026|108938086	chr01	108933026	108938086	intron	ZSWIM6
NC_052177.1:108933717|108938086	chr01	108933717	108938086	intron	ZSWIM6
NC_052177.1:108937932|109030403	chr01	108937932	109030403	intron	ZSWIM6
NC_052177.1:109013164|109030403	chr01	109013164	109030403	exon	ZSWIM6
NC_052177.1:109013164|109040862	chr01	109013164	109040862	exon	ZSWIM6
NC_052177.1:109057172|109066580	chr01	109057172	109066580	exon	ZSWIM6
NC_052177.1:109057172|109068150	chr01	109057172	109068150	exon	ZSWIM6
NC_052177.1:109057172|109072049	chr01	109057172	109072049	exon	ZSWIM6
NC_052177.1:109759929|109768702	chr01	109759929	109768702	exon	KIF2A
NC_052177.1:109764647|109787815	chr01	109764647	109787815	exon	KIF2A
NC_052177.1:109872438|109875674	chr01	109872438	109875674	exon	IPO11
NC_052177.1:109888604|109901102	chr01	109888604	109901102	exon	IPO11
NC_052177.1:109908517|110002068	chr01	109908517	110002068	exon	IPO11
NC_052177.1:109938307|109960362	chr01	109938307	109960362	exon	IPO11
NC_052177.1:109938307|109981648	chr01	109938307	109981648	exon	IPO11
NC_052177.1:109938307|110002068	chr01	109938307	110002068	exon	IPO11
NC_052177.1:109953773|109960362	chr01	109953773	109960362	exon	IPO11
NC_052177.1:109953773|110002068	chr01	109953773	110002068	exon	IPO11
NC_052177.1:109980774|110002068	chr01	109980774	110002068	exon	IPO11
NC_052177.1:109980774|110042954	chr01	109980774	110042954	exon	IPO11
NC_052177.1:111331760|111385669	chr01	111331760	111385669	exon	RNF180
NC_052177.1:111331760|111388274	chr01	111331760	111388274	exon	RNF180
NC_052177.1:111331760|111501896	chr01	111331760	111501896	exon	RNF180
NC_052177.1:111382998|111388274	chr01	111382998	111388274	exon	RNF180
NC_052177.1:111382998|111501896	chr01	111382998	111501896	exon	RNF180
NC_052177.1:111402839|111501896	chr01	111402839	111501896	intron	RNF180
NC_052177.1:111487654|111538934	chr01	111487654	111538934	exon	RNF180
NC_052177.1:111740671|111761543	chr01	111740671	111761543	exon	LOC106835912
NC_052177.1:111945671|111949899	chr01	111945671	111949899	exon	CWC27
NC_052177.1:111945671|111990533	chr01	111945671	111990533	intron	CWC27
NC_052177.1:111945671|112019788	chr01	111945671	112019788	exon	CWC27
NC_052177.1:111989269|112093817	chr01	111989269	112093817	intron	CWC27
NC_052177.1:112304620|112324341	chr01	112304620	112324341	intron	ADAMTS6
NC_052177.1:112314391|112316873	chr01	112314391	112316873	exon	ADAMTS6
NC_052177.1:112314391|112377320	chr01	112314391	112377320	exon	ADAMTS6
NC_052177.1:112324239|112351373	chr01	112324239	112351373	exon	ADAMTS6
NC_052177.1:112368598|112377320	chr01	112368598	112377320	exon	ADAMTS6
NC_052177.1:112417074|112593807	chr01	112417074	112593807	intergenic_region	n/a
NC_052177.1:112422405|112427017	chr01	112422405	112427017	exon	ADAMTS6
NC_052177.1:112422405|112563443	chr01	112422405	112563443	intergenic_region	n/a
NC_052177.1:112549687|112613272	chr01	112549687	112613272	intergenic_region	n/a
NC_052177.1:112575264|112613272	chr01	112575264	112613272	exon	CENPK
NC_052177.1:112696509|112698712	chr01	112696509	112698712	exon	TRAPPC13
NC_052177.1:112698628|112705685	chr01	112698628	112705685	exon	TRAPPC13
NC_052177.1:112801502|112812322	chr01	112801502	112812322	exon	NLN
NC_052177.1:112969223|112984973	chr01	112969223	112984973	exon	ERBIN
NC_052177.1:112969223|113001587	chr01	112969223	113001587	exon	ERBIN
NC_052177.1:112976907|112984973	chr01	112976907	112984973	exon	ERBIN
NC_052177.1:112976907|112999288	chr01	112976907	112999288	exon	ERBIN
NC_052177.1:112976907|113001587	chr01	112976907	113001587	exon	ERBIN
NC_052177.1:112982274|113001587	chr01	112982274	113001587	exon	ERBIN
NC_052177.1:112997566|112999288	chr01	112997566	112999288	exon	ERBIN
NC_052177.1:112997566|113001587	chr01	112997566	113001587	exon	ERBIN
NC_052177.1:113007965|113014759	chr01	113007965	113014759	exon	ERBIN
NC_052177.1:113007965|113048765	chr01	113007965	113048765	exon	ERBIN
NC_052177.1:113012009|113014759	chr01	113012009	113014759	exon	ERBIN
NC_052177.1:113012009|113024544	chr01	113012009	113024544	exon	ERBIN
NC_052177.1:113014690|113024544	chr01	113014690	113024544	exon	ERBIN
NC_052177.1:113014690|113044510	chr01	113014690	113044510	exon	ERBIN
NC_052177.1:113024445|113039648	chr01	113024445	113039648	exon	ERBIN
NC_052177.1:113033037|113039648	chr01	113033037	113039648	exon	ERBIN
NC_052177.1:113129037|113147248	chr01	113129037	113147248	exon	SREK1
NC_052177.1:113129037|113150941	chr01	113129037	113150941	exon	SREK1
NC_052177.1:113129037|113161899	chr01	113129037	113161899	exon	SREK1
NC_052177.1:113660618|113685406	chr01	113660618	113685406	exon	MAST4
NC_052177.1:114004438|114010710	chr01	114004438	114010710	exon	MAST4
NC_052177.1:114008959|114010710	chr01	114008959	114010710	intron	MAST4
NC_052177.1:114976236|114983491	chr01	114976236	114983491	exon	PIK3R1
NC_052177.1:114982067|114983491	chr01	114982067	114983491	exon	PIK3R1
NC_052177.1:115728638|115732041	chr01	115728638	115732041	exon	SLC30A5
NC_052177.1:115728638|115736932	chr01	115728638	115736932	exon	SLC30A5
NC_052177.1:115728638|115744056	chr01	115728638	115744056	exon	SLC30A5
NC_052177.1:115736845|115749992	chr01	115736845	115749992	exon	SLC30A5
NC_052177.1:115746783|115747879	chr01	115746783	115747879	exon	SLC30A5
NC_052177.1:115746783|115749992	chr01	115746783	115749992	exon	SLC30A5
NC_052177.1:115793502|115798752	chr01	115793502	115798752	exon	CENPH
NC_052177.1:115831659|115837043	chr01	115831659	115837043	exon	CDK7
NC_052177.1:115835746|115856193	chr01	115835746	115856193	exon	CDK7
NC_052177.1:115835746|115862574	chr01	115835746	115862574	exon	CDK7
NC_052177.1:115859660|115862574	chr01	115859660	115862574	exon	CDK7
NC_052177.1:115968829|115984360	chr01	115968829	115984360	intergenic_region	n/a
NC_052177.1:116624755|116625887	chr01	116624755	116625887	exon	LOC106825459
NC_052177.1:116624760|116625887	chr01	116624760	116625887	exon	LOC106825459
NC_052177.1:116695752|116696242	chr01	116695752	116696242	exon	GATAD2A
NC_052177.1:116721957|116722220	chr01	116721957	116722220	exon	GATAD2A
NC_052177.1:116721957|116722225	chr01	116721957	116722225	exon	GATAD2A
NC_052177.1:116721957|116746481	chr01	116721957	116746481	exon	GATAD2A
NC_052177.1:116721957|116750590	chr01	116721957	116750590	exon	GATAD2A
NC_052177.1:116745625|116750590	chr01	116745625	116750590	intron	GATAD2A
NC_052177.1:116806387|116808143	chr01	116806387	116808143	exon	MAU2
NC_052177.1:117075966|117078716	chr01	117075966	117078716	exon	SUGP2
NC_052177.1:118320435|118320933	chr01	118320435	118320933	exon	ABHD8
NC_052177.1:118601416|118622022	chr01	118601416	118622022	exon	SIN3B
NC_052177.1:118883962|118884290	chr01	118883962	118884290	exon	CALR3
NC_052177.1:119085843|119088534	chr01	119085843	119088534	exon	AP1M1
NC_052178.1:42144|44391	chr02	42144	44391	exon	SHANK3
NC_052178.1:303154|310329	chr02	303154	310329	exon	PPP6R2
NC_052178.1:303154|320681	chr02	303154	320681	exon	PPP6R2
NC_052178.1:320495|330410	chr02	320495	330410	exon	PPP6R2
NC_052178.1:357931|368121	chr02	357931	368121	intron	PPP6R2
NC_052178.1:585817|638355	chr02	585817	638355	exon	MOV10L1
NC_052178.1:598252|610789	chr02	598252	610789	exon	MOV10L1
NC_052178.1:598252|638355	chr02	598252	638355	exon	MOV10L1
NC_052178.1:607612|610789	chr02	607612	610789	exon	MOV10L1
NC_052178.1:607612|638355	chr02	607612	638355	exon	MOV10L1
NC_052178.1:607616|610789	chr02	607616	610789	exon	MOV10L1
NC_052178.1:607616|638355	chr02	607616	638355	exon	MOV10L1
NC_052178.1:621272|638355	chr02	621272	638355	exon	MOV10L1
NC_052178.1:647381|663678	chr02	647381	663678	exon	MLC1
NC_052178.1:663526|669252	chr02	663526	669252	intergenic_region	n/a
NC_052178.1:677647|694957	chr02	677647	694957	exon	TTLL8
NC_052178.1:919558|936341	chr02	919558	936341	exon	BRD1
NC_052178.1:919973|963596	chr02	919973	963596	exon	BRD1
NC_052178.1:936185|963666	chr02	936185	963666	exon	BRD1
NC_052178.1:961171|963666	chr02	961171	963666	exon	BRD1
NC_052178.1:3445928|3523923	chr02	3445928	3523923	exon	TBC1D22A
NC_052178.1:3523809|3546271	chr02	3523809	3546271	exon	TBC1D22A
NC_052178.1:3523809|3558319	chr02	3523809	3558319	exon	TBC1D22A
NC_052178.1:3541231|3558319	chr02	3541231	3558319	exon	TBC1D22A
NC_052178.1:3619091|3625857	chr02	3619091	3625857	exon	TBC1D22A
NC_052178.1:3624515|3625857	chr02	3624515	3625857	exon	TBC1D22A
NC_052178.1:3712935|3717799	chr02	3712935	3717799	exon	CERK
NC_052178.1:3712935|3719208	chr02	3712935	3719208	exon	CERK
NC_052178.1:3789169|3794411	chr02	3789169	3794411	exon	GRAMD4
NC_052178.1:4019266|4027552	chr02	4019266	4027552	exon	TRMU
NC_052178.1:4024482|4031349	chr02	4024482	4031349	exon	TRMU
NC_052178.1:4151855|4161537	chr02	4151855	4161537	exon	PPARA
NC_052178.1:4250461|4252919	chr02	4250461	4252919	exon	LOC106845977
NC_052178.1:4579875|4618005	chr02	4579875	4618005	intron	ATXN10
NC_052178.1:4582785|4591343	chr02	4582785	4591343	exon	ATXN10
NC_052178.1:4582785|4602446	chr02	4582785	4602446	exon	ATXN10
NC_052178.1:4582785|4618005	chr02	4582785	4618005	exon	ATXN10
NC_052178.1:4591178|4618005	chr02	4591178	4618005	exon	ATXN10
NC_052178.1:4591178|4635880	chr02	4591178	4635880	exon	ATXN10
NC_052178.1:4602366|4618005	chr02	4602366	4618005	exon	ATXN10
NC_052178.1:4602366|4635880	chr02	4602366	4635880	exon	ATXN10
NC_052178.1:4602366|4641847	chr02	4602366	4641847	exon	ATXN10
NC_052178.1:4615040|4618005	chr02	4615040	4618005	exon	ATXN10
NC_052178.1:4615040|4635880	chr02	4615040	4635880	exon	ATXN10
NC_052178.1:4615040|4641847	chr02	4615040	4641847	exon	ATXN10
NC_052178.1:4740596|4742950	chr02	4740596	4742950	exon	FBLN1
NC_052178.1:4884470|4893924	chr02	4884470	4893924	exon	SMC1B
NC_052178.1:4884470|4904742	chr02	4884470	4904742	exon	SMC1B
NC_052178.1:4893784|4899869	chr02	4893784	4899869	exon	SMC1B
NC_052178.1:4893784|4904742	chr02	4893784	4904742	exon	SMC1B
NC_052178.1:4898968|4904742	chr02	4898968	4904742	exon	SMC1B
NC_052178.1:4954455|4966114	chr02	4954455	4966114	exon	FAM118A
NC_052178.1:4958834|4966114	chr02	4958834	4966114	exon	FAM118A
NC_052178.1:4961451|4966114	chr02	4961451	4966114	exon	FAM118A
NC_052178.1:5383599|5411046	chr02	5383599	5411046	exon	ARHGAP8
NC_052178.1:5751250|5764990	chr02	5751250	5764990	exon	SHISAL1
NC_052178.1:6154072|6184567	chr02	6154072	6184567	exon	EFCAB6
NC_052178.1:6154072|6190589	chr02	6154072	6190589	exon	EFCAB6
NC_052178.1:6175828|6226919	chr02	6175828	6226919	exon	EFCAB6
NC_052178.1:6184479|6226919	chr02	6184479	6226919	exon	EFCAB6
NC_052178.1:6208310|6271367	chr02	6208310	6271367	exon	EFCAB6
NC_052178.1:6222511|6226919	chr02	6222511	6226919	exon	EFCAB6
NC_052178.1:6222511|6271367	chr02	6222511	6271367	exon	EFCAB6
NC_052178.1:6222511|6300337	chr02	6222511	6300337	exon	EFCAB6
NC_052178.1:6253421|6271367	chr02	6253421	6271367	exon	EFCAB6
NC_052178.1:6269454|6271367	chr02	6269454	6271367	exon	EFCAB6
NC_052178.1:6292775|6314372	chr02	6292775	6314372	exon	EFCAB6
NC_052178.1:6300105|6314372	chr02	6300105	6314372	exon	EFCAB6
NC_052178.1:6309010|6337421	chr02	6309010	6337421	exon	EFCAB6
NC_052178.1:6358731|6370416	chr02	6358731	6370416	exon	EFCAB6
NC_052178.1:6447133|6456708	chr02	6447133	6456708	exon	MPPED1
NC_052178.1:6780461|6789837	chr02	6780461	6789837	exon	TTLL1
NC_052178.1:6975127|6993538	chr02	6975127	6993538	exon	ARFGAP3
NC_052178.1:6975127|7001297	chr02	6975127	7001297	exon	ARFGAP3
NC_052178.1:6975127|7015332	chr02	6975127	7015332	exon	ARFGAP3
NC_052178.1:6981030|7023506	chr02	6981030	7023506	exon	ARFGAP3
NC_052178.1:6991050|6993538	chr02	6991050	6993538	exon	ARFGAP3
NC_052178.1:7000599|7006521	chr02	7000599	7006521	exon	ARFGAP3
NC_052178.1:7000599|7013234	chr02	7000599	7013234	exon	ARFGAP3
NC_052178.1:7475951|7481716	chr02	7475951	7481716	exon	TCF20
NC_052178.1:7538579|7604693	chr02	7538579	7604693	intergenic_region	n/a
NC_052178.1:7538579|7621851	chr02	7538579	7621851	intergenic_region	n/a
NC_052178.1:7605647|7658999	chr02	7605647	7658999	intergenic_region	n/a
NC_052178.1:7605647|7689116	chr02	7605647	7689116	intergenic_region	n/a
NC_052178.1:7725589|7783504	chr02	7725589	7783504	intergenic_region	n/a
NC_052178.1:7790865|7794051	chr02	7790865	7794051	intergenic_region	n/a
NC_052178.1:7850031|7872133	chr02	7850031	7872133	intergenic_region	n/a
NC_052178.1:7850031|7886432	chr02	7850031	7886432	intergenic_region	n/a
NC_052178.1:7857535|7886432	chr02	7857535	7886432	intergenic_region	n/a
NC_052178.1:7868433|7886432	chr02	7868433	7886432	exon	WBP2NL
NC_052178.1:7875418|7875818	chr02	7875418	7875818	exon	WBP2NL
NC_052178.1:7875418|7886432	chr02	7875418	7886432	exon	WBP2NL
NC_052178.1:7875436|7886432	chr02	7875436	7886432	exon	WBP2NL
NC_052178.1:8173184|8188393	chr02	8173184	8188393	exon	XRCC6
NC_052178.1:8176610|8188393	chr02	8176610	8188393	exon	XRCC6
NC_052178.1:8179374|8180947	chr02	8179374	8180947	intron	XRCC6
NC_052178.1:8179374|8188393	chr02	8179374	8188393	exon	XRCC6
NC_052178.1:8183381|8188393	chr02	8183381	8188393	exon	XRCC6
NC_052178.1:8187950|8188393	chr02	8187950	8188393	intron	XRCC6
NC_052178.1:8424600|8426916	chr02	8424600	8426916	exon	LOC123289361
NC_052178.1:8533947|8537616	chr02	8533947	8537616	exon	LOC106842432
NC_052178.1:8594265|8603625	chr02	8594265	8603625	exon	EP300
NC_052178.1:8602653|8625362	chr02	8602653	8625362	exon	EP300
NC_052178.1:8612311|8625362	chr02	8612311	8625362	exon	EP300
NC_052178.1:8790629|8804493	chr02	8790629	8804493	exon	XPNPEP3
NC_052178.1:8813189|8816705	chr02	8813189	8816705	exon	XPNPEP3
NC_052178.1:8838032|8846103	chr02	8838032	8846103	exon	ST13
NC_052178.1:8881513|8885671	chr02	8881513	8885671	exon	SLC25A17
NC_052178.1:9250233|9253305	chr02	9250233	9253305	exon	ADSL
NC_052178.1:9329760|9456839	chr02	9329760	9456839	exon	TNRC6B
NC_052178.1:9416641|9462567	chr02	9416641	9462567	intron	TNRC6B
NC_052178.1:9417809|9456839	chr02	9417809	9456839	exon	TNRC6B
NC_052178.1:9417809|9462567	chr02	9417809	9462567	intron	TNRC6B
NC_052178.1:9417809|9467564	chr02	9417809	9467564	intron	TNRC6B
NC_052178.1:9417809|9485710	chr02	9417809	9485710	exon	TNRC6B
NC_052178.1:9417809|9491791	chr02	9417809	9491791	intron	TNRC6B
NC_052178.1:9446023|9456839	chr02	9446023	9456839	intron	TNRC6B
NC_052178.1:9446049|9456839	chr02	9446049	9456839	intron	TNRC6B
NC_052178.1:9449257|9456839	chr02	9449257	9456839	exon	TNRC6B
NC_052178.1:9483556|9491791	chr02	9483556	9491791	intron	TNRC6B
NC_052178.1:9483573|9491791	chr02	9483573	9491791	intron	TNRC6B
NC_052178.1:9650529|9666898	chr02	9650529	9666898	exon	ENTHD1
NC_052178.1:9650529|9682924	chr02	9650529	9682924	exon	ENTHD1
NC_052178.1:9650529|9694878	chr02	9650529	9694878	exon	ENTHD1
NC_052178.1:9738489|9739006	chr02	9738489	9739006	exon	ENTHD1
NC_052178.1:9953846|9954197	chr02	9953846	9954197	intergenic_region	n/a
NC_052178.1:10299702|10336219	chr02	10299702	10336219	exon	LOC123289590
NC_052178.1:10673061|10676902	chr02	10673061	10676902	exon	CBY1
NC_052178.1:10695925|10728976	chr02	10695925	10728976	exon	FAM227A
NC_052178.1:10696606|10747856	chr02	10696606	10747856	exon	FAM227A
NC_052178.1:10711338|10722246	chr02	10711338	10722246	exon	FAM227A
NC_052178.1:10711338|10728976	chr02	10711338	10728976	exon	FAM227A
NC_052178.1:10711338|10741954	chr02	10711338	10741954	exon	FAM227A
NC_052178.1:10711338|10747856	chr02	10711338	10747856	exon	FAM227A
NC_052178.1:10711358|10747856	chr02	10711358	10747856	exon	FAM227A
NC_052178.1:10857255|10861485	chr02	10857255	10861485	exon	DDX17
NC_052178.1:10979264|10979486	chr02	10979264	10979486	exon	CSNK1E
NC_052178.1:11284214|11288647	chr02	11284214	11288647	exon	MICALL1
NC_052178.1:11413852|11423925	chr02	11413852	11423925	intron	LOC106837599
NC_052178.1:12472535|12478376	chr02	12472535	12478376	exon	EIF3D
NC_052178.1:12629832|12635357	chr02	12629832	12635357	exon	MYH9
NC_052178.1:12629832|12649810	chr02	12629832	12649810	exon	MYH9
NC_052178.1:13000461|13120600	chr02	13000461	13120600	exon	RBFOX2
NC_052178.1:13120376|13120600	chr02	13120376	13120600	exon	RBFOX2
NC_052178.1:13473588|13477739	chr02	13473588	13477739	intron	TOM1
NC_052178.1:13512790|13513552	chr02	13512790	13513552	exon	HMGXB4
NC_052178.1:13512790|13540715	chr02	13512790	13540715	exon	HMGXB4
NC_052178.1:13537761|13540715	chr02	13537761	13540715	exon	HMGXB4
NC_052178.1:14675997|14682285	chr02	14675997	14682285	exon	LARGE1
NC_052178.1:15799661|15819234	chr02	15799661	15819234	intron	PRDM4
NC_052178.1:15799894|15816219	chr02	15799894	15816219	exon	PRDM4
NC_052178.1:15813617|15816219	chr02	15813617	15816219	exon	PRDM4
NC_052178.1:15813617|15819234	chr02	15813617	15819234	exon	PRDM4
NC_052178.1:16432005|16454405	chr02	16432005	16454405	intron	CRY1
NC_052178.1:16437302|16454405	chr02	16437302	16454405	exon	CRY1
NC_052178.1:18099871|18125436	chr02	18099871	18125436	exon	C2H12orf50
NC_052178.1:18101362|18125436	chr02	18101362	18125436	exon	C2H12orf50
NC_052178.1:18124850|18128366	chr02	18124850	18128366	exon	C2H12orf50
NC_052178.1:18172357|18189664	chr02	18172357	18189664	exon	CEP290
NC_052178.1:18201321|18205631	chr02	18201321	18205631	exon	CEP290
NC_052178.1:18248730|18250362	chr02	18248730	18250362	exon	TMTC3
NC_052178.1:18746347|18762358	chr02	18746347	18762358	intergenic_region	n/a
NC_052178.1:18913215|18922562	chr02	18913215	18922562	intergenic_region	n/a
NC_052178.1:19313972|19331518	chr02	19313972	19331518	intergenic_region	n/a
NC_052178.1:19370877|19396640	chr02	19370877	19396640	exon	POC1B
NC_052178.1:19391868|19396640	chr02	19391868	19396640	exon	POC1B
NC_052178.1:19511591|19513040	chr02	19511591	19513040	exon	ATP2B1
NC_052178.1:19541583|19553118	chr02	19541583	19553118	exon	ATP2B1
NC_052178.1:19552693|19553118	chr02	19552693	19553118	exon	ATP2B1
NC_052178.1:21577808|21585313	chr02	21577808	21585313	intergenic_region	n/a
NC_052178.1:22088373|22092453	chr02	22088373	22092453	exon	LOC106831189
NC_052178.1:22161480|22177631	chr02	22161480	22177631	exon	EEA1
NC_052178.1:22161480|22204456	chr02	22161480	22204456	exon	EEA1
NC_052178.1:22185853|22189754	chr02	22185853	22189754	exon	EEA1
NC_052178.1:22185853|22210290	chr02	22185853	22210290	exon	EEA1
NC_052178.1:22185853|22238867	chr02	22185853	22238867	exon	EEA1
NC_052178.1:22188458|22210290	chr02	22188458	22210290	exon	EEA1
NC_052178.1:22196672|22238867	chr02	22196672	22238867	exon	EEA1
NC_052178.1:22209952|22238867	chr02	22209952	22238867	exon	EEA1
NC_052178.1:22227861|22238867	chr02	22227861	22238867	exon	EEA1
NC_052178.1:22227861|22243710	chr02	22227861	22243710	exon	EEA1
NC_052178.1:23335268|23350995	chr02	23335268	23350995	exon	PLXNC1
NC_052178.1:23460469|23476077	chr02	23460469	23476077	exon	CEP83
NC_052178.1:23492922|23519161	chr02	23492922	23519161	exon	CEP83
NC_052178.1:23492922|23530055	chr02	23492922	23530055	exon	CEP83
NC_052178.1:23501083|23530055	chr02	23501083	23530055	exon	CEP83
NC_052178.1:23519030|23530055	chr02	23519030	23530055	exon	CEP83
NC_052178.1:23521349|23530055	chr02	23521349	23530055	exon	CEP83
NC_052178.1:23757721|23759746	chr02	23757721	23759746	intergenic_region	n/a
NC_052178.1:23757721|23761955	chr02	23757721	23761955	intergenic_region	n/a
NC_052178.1:24009856|24040848	chr02	24009856	24040848	exon	NR2C1
NC_052178.1:24009856|24044040	chr02	24009856	24044040	exon	NR2C1
NC_052178.1:24032883|24050589	chr02	24032883	24050589	exon	NR2C1
NC_052178.1:24039313|24054276	chr02	24039313	24054276	exon	NR2C1
NC_052178.1:24050359|24054276	chr02	24050359	24054276	exon	NR2C1
NC_052178.1:24116133|24120855	chr02	24116133	24120855	exon	FGD6
NC_052178.1:24116133|24132667	chr02	24116133	24132667	exon	FGD6
NC_052178.1:24388076|24390443	chr02	24388076	24390443	exon	METAP2
NC_052178.1:24636057|24656748	chr02	24636057	24656748	intergenic_region	n/a
NC_052178.1:24690594|24693646	chr02	24690594	24693646	exon	CCDC38
NC_052178.1:24706320|24708900	chr02	24706320	24708900	exon	CCDC38
NC_052178.1:24787979|24789372	chr02	24787979	24789372	exon	LTA4H
NC_052178.1:24980842|24981621	chr02	24980842	24981621	exon	ELK3
NC_052178.1:25020196|25047827	chr02	25020196	25047827	intron	CDK17
NC_052178.1:25020321|25024800	chr02	25020321	25024800	exon	CDK17
NC_052178.1:25020321|25047827	chr02	25020321	25047827	exon	CDK17
NC_052178.1:25032214|25047827	chr02	25032214	25047827	exon	CDK17
NC_052178.1:25032214|25089888	chr02	25032214	25089888	exon	CDK17
NC_052178.1:25037826|25047827	chr02	25037826	25047827	exon	CDK17
NC_052178.1:25189710|25203194	chr02	25189710	25203194	exon	CFAP54
NC_052178.1:25209125|25224597	chr02	25209125	25224597	exon	CFAP54
NC_052178.1:25209125|25232253	chr02	25209125	25232253	exon	CFAP54
NC_052178.1:25209125|25262316	chr02	25209125	25262316	exon	CFAP54
NC_052178.1:25209125|25293738	chr02	25209125	25293738	exon	CFAP54
NC_052178.1:25217785|25232253	chr02	25217785	25232253	exon	CFAP54
NC_052178.1:25223986|25232253	chr02	25223986	25232253	exon	CFAP54
NC_052178.1:25246584|25293738	chr02	25246584	25293738	exon	CFAP54
NC_052178.1:25264177|25268919	chr02	25264177	25268919	exon	CFAP54
NC_052178.1:25283208|25293738	chr02	25283208	25293738	exon	CFAP54
NC_052178.1:25283208|25308405	chr02	25283208	25308405	exon	CFAP54
NC_052178.1:25283208|25310225	chr02	25283208	25310225	exon	CFAP54
NC_052178.1:25342830|25365856	chr02	25342830	25365856	exon	CFAP54
NC_052178.1:25344709|25361946	chr02	25344709	25361946	exon	CFAP54
NC_052178.1:25364026|25417244	chr02	25364026	25417244	exon	CFAP54
NC_052178.1:25377293|25397950	chr02	25377293	25397950	exon	CFAP54
NC_052178.1:25377293|25424041	chr02	25377293	25424041	exon	CFAP54
NC_052178.1:25383091|25385683	chr02	25383091	25385683	exon	CFAP54
NC_052178.1:25397852|25446097	chr02	25397852	25446097	exon	CFAP54
NC_052178.1:25417071|25446097	chr02	25417071	25446097	exon	CFAP54
NC_052178.1:25543793|25549611	chr02	25543793	25549611	exon	NEDD1
NC_052178.1:25804967|25805370	chr02	25804967	25805370	intergenic_region	n/a
NC_052178.1:25804967|25805634	chr02	25804967	25805634	intergenic_region	n/a
NC_052178.1:26064028|26100589	chr02	26064028	26100589	intergenic_region	n/a
NC_052178.1:26064028|26127841	chr02	26064028	26127841	intergenic_region	n/a
NC_052178.1:26094381|26127841	chr02	26094381	26127841	intergenic_region	n/a
NC_052178.1:26100385|26127841	chr02	26100385	26127841	intergenic_region	n/a
NC_052178.1:26119124|26127841	chr02	26119124	26127841	exon	LOC106827281
NC_052178.1:26869081|26876669	chr02	26869081	26876669	exon	TMPO
NC_052178.1:26869081|26886265	chr02	26869081	26886265	exon	TMPO
NC_052178.1:26915747|26918437	chr02	26915747	26918437	intron	SLC25A3
NC_052178.1:26917358|26918437	chr02	26917358	26918437	exon	SLC25A3
NC_052178.1:26927563|26928185	chr02	26927563	26928185	exon	LOC106827253
NC_052178.1:26950821|26952178	chr02	26950821	26952178	exon	APAF1
NC_052178.1:26950821|26990611	chr02	26950821	26990611	exon	APAF1
NC_052178.1:26950821|26998895	chr02	26950821	26998895	exon	APAF1
NC_052178.1:26950821|27015976	chr02	26950821	27015976	exon	APAF1
NC_052178.1:26998776|27005096	chr02	26998776	27005096	exon	APAF1
NC_052178.1:27872798|27879597	chr02	27872798	27879597	exon	ANKS1B
NC_052178.1:27872798|27887962	chr02	27872798	27887962	exon	ANKS1B
NC_052178.1:27872798|27893678	chr02	27872798	27893678	exon	ANKS1B
NC_052178.1:27872798|27902596	chr02	27872798	27902596	exon	ANKS1B
NC_052178.1:27872798|27904036	chr02	27872798	27904036	intron	ANKS1B
NC_052178.1:27872798|27921614	chr02	27872798	27921614	intron	ANKS1B
NC_052178.1:27872798|27993888	chr02	27872798	27993888	intron	ANKS1B
NC_052178.1:27872798|28000877	chr02	27872798	28000877	intron	ANKS1B
NC_052178.1:27992144|27993888	chr02	27992144	27993888	intron	ANKS1B
NC_052178.1:27992144|28000877	chr02	27992144	28000877	intron	ANKS1B
NC_052178.1:27992169|27993888	chr02	27992169	27993888	intron	ANKS1B
NC_052178.1:27992169|28000877	chr02	27992169	28000877	intron	ANKS1B
NC_052178.1:28094337|28096462	chr02	28094337	28096462	exon	UHRF1BP1L
NC_052178.1:28152479|28154838	chr02	28152479	28154838	exon	UHRF1BP1L
NC_052178.1:28198078|28206274	chr02	28198078	28206274	exon	ACTR6
NC_052178.1:28200102|28201700	chr02	28200102	28201700	exon	ACTR6
NC_052178.1:28200102|28206274	chr02	28200102	28206274	exon	ACTR6
NC_052178.1:28283453|28304424	chr02	28283453	28304424	exon	SCYL2
NC_052178.1:28495588|28504590	chr02	28495588	28504590	exon	GAS2L3
NC_052178.1:28501264|28504590	chr02	28501264	28504590	exon	GAS2L3
NC_052178.1:29008824|29027306	chr02	29008824	29027306	exon	SLC5A8
NC_052178.1:29211394|29220669	chr02	29211394	29220669	intron	ARL1
NC_052178.1:29502026|29527866	chr02	29502026	29527866	exon	GNPTAB
NC_052178.1:29516239|29518989	chr02	29516239	29518989	exon	GNPTAB
NC_052178.1:29527396|29537297	chr02	29527396	29537297	exon	GNPTAB
NC_052178.1:29533269|29537297	chr02	29533269	29537297	exon	GNPTAB
NC_052178.1:29533269|29546131	chr02	29533269	29546131	exon	GNPTAB
NC_052178.1:29746284|29777164	chr02	29746284	29777164	exon	WASHC3
NC_052178.1:29764164|29770010	chr02	29764164	29770010	exon	WASHC3
NC_052178.1:29764164|29777164	chr02	29764164	29777164	exon	WASHC3
NC_052178.1:29764164|29778052	chr02	29764164	29778052	intergenic_region	n/a
NC_052178.1:29897986|29900395	chr02	29897986	29900395	intergenic_region	n/a
NC_052178.1:30334007|30341227	chr02	30334007	30341227	intergenic_region	n/a
NC_052178.1:30428065|30457878	chr02	30428065	30457878	exon	PAH
NC_052178.1:31167321|31168463	chr02	31167321	31168463	exon	NT5DC3
NC_052178.1:31221472|31232713	chr02	31221472	31232713	exon	LOC123276404
NC_052178.1:31290188|31297147	chr02	31290188	31297147	exon	HSP90B1
NC_052178.1:31332390|31341288	chr02	31332390	31341288	exon	TDG
NC_052178.1:31335987|31341288	chr02	31335987	31341288	exon	TDG
NC_052178.1:31347649|31348763	chr02	31347649	31348763	exon	GLT8D2
NC_052178.1:31611769|31630250	chr02	31611769	31630250	exon	TXNRD1
NC_052178.1:31611769|31642473	chr02	31611769	31642473	exon	TXNRD1
NC_052178.1:31622537|31642473	chr02	31622537	31642473	exon	TXNRD1
NC_052178.1:31627824|31642473	chr02	31627824	31642473	exon	TXNRD1
NC_052178.1:31636004|31642473	chr02	31636004	31642473	exon	TXNRD1
NC_052178.1:31873658|31874447	chr02	31873658	31874447	intron	CHST11
NC_052178.1:32065010|32086000	chr02	32065010	32086000	exon	SLC41A2
NC_052178.1:32081002|32102150	chr02	32081002	32102150	exon	SLC41A2
NC_052178.1:32204678|32209477	chr02	32204678	32209477	exon	ALDH1L2
NC_052178.1:32208458|32209477	chr02	32208458	32209477	exon	ALDH1L2
NC_052178.1:32212561|32226050	chr02	32212561	32226050	exon	ALDH1L2
NC_052178.1:32212561|32234449	chr02	32212561	32234449	exon	ALDH1L2
NC_052178.1:32271153|32273749	chr02	32271153	32273749	exon	WASHC4
NC_052178.1:32271153|32278273	chr02	32271153	32278273	exon	WASHC4
NC_052178.1:32271153|32283445	chr02	32271153	32283445	exon	WASHC4
NC_052178.1:32271153|32323354	chr02	32271153	32323354	exon	WASHC4
NC_052178.1:32282089|32314208	chr02	32282089	32314208	exon	WASHC4
NC_052178.1:32307686|32309571	chr02	32307686	32309571	exon	WASHC4
NC_052178.1:32307793|32323354	chr02	32307793	32323354	exon	WASHC4
NC_052178.1:32330535|32333428	chr02	32330535	32333428	exon	APPL2
NC_052178.1:32330535|32339768	chr02	32330535	32339768	exon	APPL2
NC_052178.1:33088041|33109221	chr02	33088041	33109221	exon	NUAK1
NC_052178.1:33270222|33277861	chr02	33270222	33277861	exon	TCP11L2
NC_052178.1:33321244|33345747	chr02	33321244	33345747	exon	POLR3B
NC_052178.1:33332806|33345747	chr02	33332806	33345747	exon	POLR3B
NC_052178.1:33390349|33415708	chr02	33390349	33415708	exon	POLR3B
NC_052178.1:33551669|33553699	chr02	33551669	33553699	exon	RFX4
NC_052178.1:33551669|33579301	chr02	33551669	33579301	exon	RFX4
NC_052178.1:33613698|33624599	chr02	33613698	33624599	exon	RFX4
NC_052178.1:33644433|33702918	chr02	33644433	33702918	exon	RIC8B
NC_052178.1:33644433|33714560	chr02	33644433	33714560	exon	RIC8B
NC_052178.1:33671646|33714560	chr02	33671646	33714560	exon	RIC8B
NC_052178.1:33685487|33714560	chr02	33685487	33714560	exon	RIC8B
NC_052178.1:33696246|33714560	chr02	33696246	33714560	exon	RIC8B
NC_052178.1:34451544|34465431	chr02	34451544	34465431	exon	LRRIQ1
NC_052178.1:34451544|34591154	chr02	34451544	34591154	exon	LRRIQ1
NC_052178.1:34515569|34524902	chr02	34515569	34524902	exon	LRRIQ1
NC_052178.1:34515569|34550857	chr02	34515569	34550857	exon	LRRIQ1
NC_052178.1:34515569|34554675	chr02	34515569	34554675	exon	LRRIQ1
NC_052178.1:34515569|34591154	chr02	34515569	34591154	exon	LRRIQ1
NC_052178.1:34540862|34557558	chr02	34540862	34557558	exon	LRRIQ1
NC_052178.1:34557379|34591154	chr02	34557379	34591154	exon	LRRIQ1
NC_052178.1:34576012|34591154	chr02	34576012	34591154	intron	LRRIQ1
NC_052178.1:34581769|34591154	chr02	34581769	34591154	exon	LRRIQ1
NC_052178.1:34581769|34619290	chr02	34581769	34619290	exon	LRRIQ1
NC_052178.1:34585319|34591154	chr02	34585319	34591154	exon	LRRIQ1
NC_052178.1:34617043|34619290	chr02	34617043	34619290	exon	LRRIQ1
NC_052178.1:34783383|34797101	chr02	34783383	34797101	exon	SLC6A15
NC_052178.1:34795461|34797101	chr02	34795461	34797101	exon	SLC6A15
NC_052178.1:36473666|36529168	chr02	36473666	36529168	exon	TMTC2
NC_052178.1:36509525|36529168	chr02	36509525	36529168	exon	TMTC2
NC_052178.1:36555555|36580365	chr02	36555555	36580365	exon	TMTC2
NC_052178.1:36579537|36580365	chr02	36579537	36580365	exon	TMTC2
NC_052178.1:36616743|36617313	chr02	36616743	36617313	exon	TMTC2
NC_052178.1:37950249|38027830	chr02	37950249	38027830	exon	ACSS3
NC_052178.1:38018480|38027830	chr02	38018480	38027830	exon	ACSS3
NC_052178.1:39123083|39124190	chr02	39123083	39124190	exon	PPP1R12A
NC_052178.1:39123083|39141572	chr02	39123083	39141572	exon	PPP1R12A
NC_052178.1:39123083|39143187	chr02	39123083	39143187	exon	PPP1R12A
NC_052178.1:39123083|39152595	chr02	39123083	39152595	exon	PPP1R12A
NC_052178.1:39123083|39163666	chr02	39123083	39163666	exon	PPP1R12A
NC_052178.1:39150672|39152595	chr02	39150672	39152595	exon	PPP1R12A
NC_052178.1:39291901|39326759	chr02	39291901	39326759	intron	PAWR
NC_052178.1:39313476|39326759	chr02	39313476	39326759	intron	PAWR
NC_052178.1:39316565|39326759	chr02	39316565	39326759	exon	PAWR
NC_052178.1:39316565|39347754	chr02	39316565	39347754	exon	PAWR
NC_052178.1:39316565|39366216	chr02	39316565	39366216	intergenic_region	n/a
NC_052178.1:39326725|39366216	chr02	39326725	39366216	intergenic_region	n/a
NC_052178.1:39343648|39347754	chr02	39343648	39347754	exon	PAWR
NC_052178.1:39343648|39366216	chr02	39343648	39366216	intergenic_region	n/a
NC_052178.1:41094924|41098828	chr02	41094924	41098828	exon	NAV3
NC_052178.1:41591031|41612625	chr02	41591031	41612625	intergenic_region	n/a
NC_052178.1:41699388|41702594	chr02	41699388	41702594	exon	ZDHHC17
NC_052178.1:41699388|41727898	chr02	41699388	41727898	exon	ZDHHC17
NC_052178.1:41716336|41721776	chr02	41716336	41721776	intron	ZDHHC17
NC_052178.1:41998497|42016348	chr02	41998497	42016348	exon	OSBPL8
NC_052178.1:41998497|42024475	chr02	41998497	42024475	exon	OSBPL8
NC_052178.1:42016312|42082016	chr02	42016312	42082016	exon	OSBPL8
NC_052178.1:42016312|42090290	chr02	42016312	42090290	exon	OSBPL8
NC_052178.1:42067678|42075620	chr02	42067678	42075620	exon	OSBPL8
NC_052178.1:42067678|42082016	chr02	42067678	42082016	exon	OSBPL8
NC_052178.1:42067678|42107426	chr02	42067678	42107426	exon	OSBPL8
NC_052178.1:42081845|42101488	chr02	42081845	42101488	exon	OSBPL8
NC_052178.1:42098994|42107426	chr02	42098994	42107426	exon	OSBPL8
NC_052178.1:42305534|42329604	chr02	42305534	42329604	exon	NAP1L1
NC_052178.1:42309765|42316046	chr02	42309765	42316046	exon	NAP1L1
NC_052178.1:42871058|42872857	chr02	42871058	42872857	exon	GLIPR1L2
NC_052178.1:42871058|42874357	chr02	42871058	42874357	intron	GLIPR1L2
NC_052178.1:42916086|42919986	chr02	42916086	42919986	exon	GLIPR1L1
NC_052178.1:42977934|42981087	chr02	42977934	42981087	exon	CAPS2
NC_052178.1:45880951|45888586	chr02	45880951	45888586	exon	TBC1D15
NC_052178.1:45880951|45895478	chr02	45880951	45895478	exon	TBC1D15
NC_052178.1:45973156|45977319	chr02	45973156	45977319	exon	RAB21
NC_052178.1:46168188|46183794	chr02	46168188	46183794	intron	LOC106829337
NC_052178.1:46168188|46215973	chr02	46168188	46215973	exon	LOC106829337
NC_052178.1:46525587|46528797	chr02	46525587	46528797	exon	MTG1
NC_052178.1:46682507|46685295	chr02	46682507	46685295	exon	TUBGCP2
NC_052178.1:47088265|47088803	chr02	47088265	47088803	exon	CFAP46
NC_052178.1:47117055|47123047	chr02	47117055	47123047	exon	CFAP46
NC_052178.1:47131339|47135578	chr02	47131339	47135578	exon	CFAP46
NC_052178.1:47146926|47155825	chr02	47146926	47155825	exon	CFAP46
NC_052178.1:47253294|47291958	chr02	47253294	47291958	exon	INPP5A
NC_052178.1:47995349|48004285	chr02	47995349	48004285	intron	PPP2R2D
NC_052178.1:49610026|49619613	chr02	49610026	49619613	exon	GLRX3
NC_052178.1:52105095|52109955	chr02	52105095	52109955	exon	DOCK1
NC_052178.1:52105095|52126496	chr02	52105095	52126496	exon	DOCK1
NC_052178.1:52115489|52126496	chr02	52115489	52126496	exon	DOCK1
NC_052178.1:52126348|52154951	chr02	52126348	52154951	exon	DOCK1
NC_052178.1:52356320|52378541	chr02	52356320	52378541	exon	DOCK1
NC_052178.1:52457713|52497659	chr02	52457713	52497659	exon	DOCK1
NC_052178.1:52473736|52497659	chr02	52473736	52497659	exon	DOCK1
NC_052178.1:52481038|52497659	chr02	52481038	52497659	exon	DOCK1
NC_052178.1:52902375|52904103	chr02	52902375	52904103	intron	C2H10orf90
NC_052178.1:53309463|53336753	chr02	53309463	53336753	exon	FANK1
NC_052178.1:53312270|53336753	chr02	53312270	53336753	exon	FANK1
NC_052178.1:53319052|53336753	chr02	53319052	53336753	exon	FANK1
NC_052178.1:53416914|53426290	chr02	53416914	53426290	exon	DHX32
NC_052178.1:53437162|53439085	chr02	53437162	53439085	exon	DHX32
NC_052178.1:53478465|53483261	chr02	53478465	53483261	exon	UROS
NC_052178.1:53561067|53566575	chr02	53561067	53566575	exon	EDRF1
NC_052178.1:54239805|54240639	chr02	54239805	54240639	exon	ZRANB1
NC_052178.1:54239805|54243171	chr02	54239805	54243171	exon	ZRANB1
NC_052178.1:54239805|54247834	chr02	54239805	54247834	exon	ZRANB1
NC_052178.1:54239805|54269737	chr02	54239805	54269737	exon	ZRANB1
NC_052178.1:54247647|54269737	chr02	54247647	54269737	exon	ZRANB1
NC_052178.1:54252490|54269737	chr02	54252490	54269737	exon	ZRANB1
NC_052178.1:54267437|54268287	chr02	54267437	54268287	exon	ZRANB1
NC_052178.1:54267437|54269737	chr02	54267437	54269737	exon	ZRANB1
NC_052178.1:54267437|54269778	chr02	54267437	54269778	intergenic_region	n/a
NC_052178.1:54267441|54269737	chr02	54267441	54269737	exon	ZRANB1
NC_052178.1:54361596|54365023	chr02	54361596	54365023	exon	ABRAXAS2
NC_052178.1:54390739|54404162	chr02	54390739	54404162	intron	EEF1AKMT2
NC_052178.1:54402915|54404162	chr02	54402915	54404162	exon	EEF1AKMT2
NC_052178.1:54468863|54483300	chr02	54468863	54483300	exon	FAM53B
NC_052178.1:54482522|54483300	chr02	54482522	54483300	exon	FAM53B
NC_052178.1:54655606|54663462	chr02	54655606	54663462	exon	LOC106841604
NC_052178.1:54720205|54726068	chr02	54720205	54726068	exon	OAT
NC_052178.1:54720205|54732198	chr02	54720205	54732198	exon	OAT
NC_052178.1:54722408|54726068	chr02	54722408	54726068	exon	OAT
NC_052178.1:54722408|54732198	chr02	54722408	54732198	exon	OAT
NC_052178.1:55197993|55239393	chr02	55197993	55239393	exon	CPXM2
NC_052178.1:55217975|55239393	chr02	55217975	55239393	intron	CPXM2
NC_052178.1:56012298|56014732	chr02	56012298	56014732	exon	IKZF5
NC_052178.1:56025934|56027133	chr02	56025934	56027133	exon	PSTK
NC_052178.1:56062816|56063267	chr02	56062816	56063267	exon	C2H10orf88
NC_052178.1:56075075|56075633	chr02	56075075	56075633	intron	C2H10orf88
NC_052178.1:56691197|56710911	chr02	56691197	56710911	exon	PLEKHA1
NC_052178.1:56691197|56716784	chr02	56691197	56716784	exon	PLEKHA1
NC_052178.1:56693063|56701516	chr02	56693063	56701516	exon	PLEKHA1
NC_052178.1:56693063|56710911	chr02	56693063	56710911	exon	PLEKHA1
NC_052178.1:56693063|56716784	chr02	56693063	56716784	exon	PLEKHA1
NC_052178.1:57098543|57117226	chr02	57098543	57117226	exon	ATE1
NC_052178.1:57098543|57145724	chr02	57098543	57145724	exon	ATE1
NC_052178.1:57105359|57211460	chr02	57105359	57211460	exon	ATE1
NC_052178.1:57107294|57107970	chr02	57107294	57107970	intron	ATE1
NC_052178.1:57124999|57211460	chr02	57124999	57211460	intron	ATE1
NC_052178.1:57145692|57211460	chr02	57145692	57211460	exon	ATE1
NC_052178.1:57172968|57211460	chr02	57172968	57211460	exon	ATE1
NC_052178.1:57383578|57428156	chr02	57383578	57428156	exon	FGFR2
NC_052178.1:57405441|57417342	chr02	57405441	57417342	exon	FGFR2
NC_052178.1:57405441|57428156	chr02	57405441	57428156	exon	FGFR2
NC_052178.1:57406574|57428156	chr02	57406574	57428156	exon	FGFR2
NC_052178.1:57428033|57443481	chr02	57428033	57443481	exon	FGFR2
NC_052178.1:57428033|57464347	chr02	57428033	57464347	exon	FGFR2
NC_052178.1:57443291|57464347	chr02	57443291	57464347	exon	FGFR2
NC_052178.1:57443291|57477726	chr02	57443291	57477726	exon	FGFR2
NC_052178.1:57457130|57464347	chr02	57457130	57464347	exon	FGFR2
NC_052178.1:57992991|58001436	chr02	57992991	58001436	exon	WDR11
NC_052178.1:57992991|58008540	chr02	57992991	58008540	exon	WDR11
NC_052178.1:58001328|58008540	chr02	58001328	58008540	exon	WDR11
NC_052178.1:58867193|58878181	chr02	58867193	58878181	exon	LOC106836359
NC_052178.1:58881253|58887864	chr02	58881253	58887864	exon	LOC106836359
NC_052178.1:58908095|58920735	chr02	58908095	58920735	exon	INPP5F
NC_052178.1:58908095|58939944	chr02	58908095	58939944	exon	INPP5F
NC_052178.1:59094215|59104712	chr02	59094215	59104712	exon	TIAL1
NC_052178.1:59099154|59104712	chr02	59099154	59104712	exon	TIAL1
NC_052178.1:59464740|59469687	chr02	59464740	59469687	exon	SFXN4
NC_052178.1:59465972|59469687	chr02	59465972	59469687	exon	SFXN4
NC_052178.1:59503917|59511760	chr02	59503917	59511760	exon	DENND10
NC_052178.1:59542494|59550756	chr02	59542494	59550756	exon	EIF3A
NC_052178.1:59551559|59552487	chr02	59551559	59552487	exon	EIF3A
NC_052178.1:59788601|59789707	chr02	59788601	59789707	exon	CACUL1
NC_052178.1:59788601|59808903	chr02	59788601	59808903	exon	CACUL1
NC_052178.1:59788601|59817318	chr02	59788601	59817318	exon	CACUL1
NC_052178.1:59806669|59817318	chr02	59806669	59817318	exon	CACUL1
NC_052178.1:59823527|59826365	chr02	59823527	59826365	exon	CACUL1
NC_052178.1:60143120|60155312	chr02	60143120	60155312	exon	FAM204A
NC_052178.1:60419901|60421524	chr02	60419901	60421524	exon	RAB11FIP2
NC_052178.1:61024276|61057098	chr02	61024276	61057098	intron	PDZD8
NC_052178.1:61357161|61373252	chr02	61357161	61373252	exon	SHTN1
NC_052178.1:61612071|61625708	chr02	61612071	61625708	exon	HSPA12A
NC_052178.1:61640735|61644422	chr02	61640735	61644422	exon	C2H10orf82
NC_052178.1:62277301|62282179	chr02	62277301	62282179	intergenic_region	n/a
NC_052178.1:62376041|62401233	chr02	62376041	62401233	exon	ATRNL1
NC_052178.1:62679851|62747219	chr02	62679851	62747219	exon	ATRNL1
NC_052178.1:62679851|62862810	chr02	62679851	62862810	exon	ATRNL1
NC_052178.1:62719204|62747219	chr02	62719204	62747219	intron	ATRNL1
NC_052178.1:62731151|62733059	chr02	62731151	62733059	exon	ATRNL1
NC_052178.1:62731151|62747219	chr02	62731151	62747219	exon	ATRNL1
NC_052178.1:62731151|62767380	chr02	62731151	62767380	exon	ATRNL1
NC_052178.1:62767328|62862810	chr02	62767328	62862810	exon	ATRNL1
NC_052178.1:62790616|62862810	chr02	62790616	62862810	exon	ATRNL1
NC_052178.1:62790616|62988279	chr02	62790616	62988279	exon	ATRNL1
NC_052178.1:62808330|62988279	chr02	62808330	62988279	exon	ATRNL1
NC_052178.1:62819110|62884772	chr02	62819110	62884772	intron	ATRNL1
NC_052178.1:62833527|62856489	chr02	62833527	62856489	exon	ATRNL1
NC_052178.1:62833527|62988279	chr02	62833527	62988279	exon	ATRNL1
NC_052178.1:62842212|62862810	chr02	62842212	62862810	exon	ATRNL1
NC_052178.1:62842212|62988279	chr02	62842212	62988279	exon	ATRNL1
NC_052178.1:62852175|62988279	chr02	62852175	62988279	exon	ATRNL1
NC_052178.1:62884618|62988279	chr02	62884618	62988279	exon	ATRNL1
NC_052178.1:62915102|62988279	chr02	62915102	62988279	exon	ATRNL1
NC_052178.1:62949953|62988279	chr02	62949953	62988279	exon	ATRNL1
NC_052178.1:62955030|62988279	chr02	62955030	62988279	exon	ATRNL1
NC_052178.1:62980424|62988279	chr02	62980424	62988279	exon	ATRNL1
NC_052178.1:62982270|62988279	chr02	62982270	62988279	exon	ATRNL1
NC_052178.1:63132682|63146345	chr02	63132682	63146345	exon	TRUB1
NC_052178.1:63231487|63237910	chr02	63231487	63237910	exon	FHIP2A
NC_052178.1:63444788|63473796	chr02	63444788	63473796	exon	ABLIM1
NC_052178.1:63444788|63495119	chr02	63444788	63495119	exon	ABLIM1
NC_052178.1:63771563|63785570	chr02	63771563	63785570	exon	TDRD1
NC_052178.1:63774693|63785570	chr02	63774693	63785570	exon	TDRD1
NC_052178.1:63778787|63785570	chr02	63778787	63785570	exon	TDRD1
NC_052178.1:63820729|63823636	chr02	63820729	63823636	exon	CCDC186
NC_052178.1:63820729|63830482	chr02	63820729	63830482	exon	CCDC186
NC_052178.1:63820729|63835832	chr02	63820729	63835832	exon	CCDC186
NC_052178.1:63820729|63844280	chr02	63820729	63844280	exon	CCDC186
NC_052178.1:63830354|63844280	chr02	63830354	63844280	exon	CCDC186
NC_052178.1:63837028|63858328	chr02	63837028	63858328	exon	CCDC186
NC_052178.1:63854658|63858328	chr02	63854658	63858328	exon	CCDC186
NC_052178.1:63856267|63858328	chr02	63856267	63858328	exon	CCDC186
NC_052178.1:64088138|64099798	chr02	64088138	64099798	exon	NHLRC2
NC_052178.1:65251788|65263010	chr02	65251788	65263010	exon	VTI1A
NC_052178.1:65566451|65575729	chr02	65566451	65575729	exon	GPAM
NC_052178.1:65582454|65587143	chr02	65582454	65587143	exon	GPAM
NC_052178.1:66557402|66560125	chr02	66557402	66560125	exon	SHOC2
NC_052178.1:66557402|66600464	chr02	66557402	66600464	exon	SHOC2
NC_052178.1:66564926|66600464	chr02	66564926	66600464	exon	SHOC2
NC_052178.1:66576891|66600464	chr02	66576891	66600464	exon	SHOC2
NC_052178.1:66599515|66600464	chr02	66599515	66600464	exon	SHOC2
NC_052178.1:66599515|66603045	chr02	66599515	66603045	intron	SHOC2
NC_052178.1:66599515|66612238	chr02	66599515	66612238	intron	SHOC2
NC_052178.1:66668081|66677938	chr02	66668081	66677938	exon	PDCD4
NC_052178.1:66670918|66673830	chr02	66670918	66673830	exon	PDCD4
NC_052178.1:66673609|66685742	chr02	66673609	66685742	exon	PDCD4
NC_052178.1:66676100|66680355	chr02	66676100	66680355	exon	PDCD4
NC_052178.1:66954916|66956640	chr02	66954916	66956640	exon	SMC3
NC_052178.1:66961536|66964763	chr02	66961536	66964763	exon	SMC3
NC_052178.1:66964550|66964763	chr02	66964550	66964763	exon	SMC3
NC_052178.1:66966255|66972739	chr02	66966255	66972739	exon	SMC3
NC_052178.1:67218851|67219751	chr02	67218851	67219751	exon	MXI1
NC_052178.1:67425009|67487474	chr02	67425009	67487474	intron	ADD3
NC_052178.1:67495138|67509815	chr02	67495138	67509815	intergenic_region	n/a
NC_052178.1:67495138|67532459	chr02	67495138	67532459	intergenic_region	n/a
NC_052178.1:70110513|70119562	chr02	70110513	70119562	exon	SORCS1
NC_052178.1:72285784|72302880	chr02	72285784	72302880	exon	CFAP43
NC_052178.1:72285784|72302920	chr02	72285784	72302920	exon	CFAP43
NC_052178.1:72285784|72309002	chr02	72285784	72309002	exon	CFAP43
NC_052178.1:72285784|72313263	chr02	72285784	72313263	exon	CFAP43
NC_052178.1:72285784|72322997	chr02	72285784	72322997	exon	CFAP43
NC_052178.1:72285784|72332416	chr02	72285784	72332416	exon	CFAP43
NC_052178.1:72285784|72333898	chr02	72285784	72333898	exon	CFAP43
NC_052178.1:72285784|72354356	chr02	72285784	72354356	exon	CFAP43
NC_052178.1:72306965|72336551	chr02	72306965	72336551	exon	CFAP43
NC_052178.1:72306965|72357096	chr02	72306965	72357096	exon	CFAP43
NC_052178.1:72322917|72333898	chr02	72322917	72333898	exon	CFAP43
NC_052178.1:72326293|72336551	chr02	72326293	72336551	exon	CFAP43
NC_052178.1:72326293|72357096	chr02	72326293	72357096	exon	CFAP43
NC_052178.1:72328014|72333898	chr02	72328014	72333898	exon	CFAP43
NC_052178.1:72333749|72357096	chr02	72333749	72357096	exon	CFAP43
NC_052178.1:72333749|72361992	chr02	72333749	72361992	exon	CFAP43
NC_052178.1:72340952|72351468	chr02	72340952	72351468	exon	CFAP43
NC_052178.1:72342096|72354356	chr02	72342096	72354356	exon	CFAP43
NC_052178.1:72355603|72357096	chr02	72355603	72357096	exon	CFAP43
NC_052178.1:72358862|72374100	chr02	72358862	72374100	exon	CFAP43
NC_052178.1:72515020|72531705	chr02	72515020	72531705	exon	SLK
NC_052178.1:72529277|72531705	chr02	72529277	72531705	exon	SLK
NC_052178.1:72606316|72611729	chr02	72606316	72611729	exon	STN1
NC_052178.1:72712087|72781248	chr02	72712087	72781248	exon	SH3PXD2A
NC_052178.1:72712087|72792131	chr02	72712087	72792131	exon	SH3PXD2A
NC_052178.1:72929416|72930394	chr02	72929416	72930394	exon	NEURL1
NC_052178.1:73080017|73080698	chr02	73080017	73080698	exon	PDCD11
NC_052178.1:73115150|73120119	chr02	73115150	73120119	exon	TAF5
NC_052178.1:73266143|73303136	chr02	73266143	73303136	exon	NT5C2
NC_052178.1:73542863|73575860	chr02	73542863	73575860	intergenic_region	n/a
NC_052178.1:73558735|73559399	chr02	73558735	73559399	intergenic_region	n/a
NC_052178.1:73813089|73831291	chr02	73813089	73831291	intron	SUFU
NC_052178.1:74024611|74043560	chr02	74024611	74043560	intron	GBF1
NC_052178.1:74024611|74046217	chr02	74024611	74046217	intron	GBF1
NC_052178.1:74158579|74160044	chr02	74158579	74160044	exon	NOLC1
NC_052178.1:74160640|74162661	chr02	74160640	74162661	exon	NOLC1
NC_052178.1:74296308|74326331	chr02	74296308	74326331	exon	ARMH3
NC_052178.1:74316198|74326331	chr02	74316198	74326331	exon	ARMH3
NC_052178.1:74316198|74371386	chr02	74316198	74371386	exon	ARMH3
NC_052178.1:74432201|74438459	chr02	74432201	74438459	exon	OGA
NC_052178.1:74432201|74448904	chr02	74432201	74448904	exon	OGA
NC_052178.1:74435855|74438459	chr02	74435855	74438459	exon	OGA
NC_052178.1:74435855|74442338	chr02	74435855	74442338	exon	OGA
NC_052178.1:74435855|74451226	chr02	74435855	74451226	exon	OGA
NC_052178.1:74540418|74543649	chr02	74540418	74543649	exon	FBXW4
NC_052178.1:74540418|74548966	chr02	74540418	74548966	exon	FBXW4
NC_052178.1:74540418|74587344	chr02	74540418	74587344	exon	FBXW4
NC_052178.1:74662890|74726083	chr02	74662890	74726083	exon	BTRC
NC_052178.1:74711849|74758474	chr02	74711849	74758474	exon	BTRC
NC_052178.1:75094564|75094821	chr02	75094564	75094821	exon	LZTS2
NC_052178.1:75140373|75145480	chr02	75140373	75145480	exon	SLF2
NC_052178.1:75142663|75145480	chr02	75142663	75145480	exon	SLF2
NC_052178.1:75166777|75169762	chr02	75166777	75169762	exon	SLF2
NC_052178.1:75516544|75519619	chr02	75516544	75519619	exon	SEC31B
NC_052178.1:75516544|75519912	chr02	75516544	75519912	exon	SEC31B
NC_052178.1:75745580|75749097	chr02	75745580	75749097	exon	CWF19L1
NC_052178.1:75811144|75821382	chr02	75811144	75821382	exon	ERLIN1
NC_052178.1:75981664|75983191	chr02	75981664	75983191	intron	LOC106846698
NC_052178.1:76088477|76094305	chr02	76088477	76094305	intergenic_region	n/a
NC_052178.1:76113022|76120776	chr02	76113022	76120776	intergenic_region	n/a
NC_052178.1:76113022|76130691	chr02	76113022	76130691	intergenic_region	n/a
NC_052178.1:76114322|76130691	chr02	76114322	76130691	intergenic_region	n/a
NC_052178.1:76180033|76183918	chr02	76180033	76183918	exon	ENTPD7
NC_052178.1:76180033|76186909	chr02	76180033	76186909	exon	ENTPD7
NC_052178.1:76180033|76189182	chr02	76180033	76189182	exon	ENTPD7
NC_052178.1:76237188|76238351	chr02	76237188	76238351	intron	SLC25A28
NC_052178.1:76851514|76949599	chr02	76851514	76949599	intron	HPSE2
NC_052178.1:76901954|76905517	chr02	76901954	76905517	intron	HPSE2
NC_052178.1:76901954|76928615	chr02	76901954	76928615	intron	HPSE2
NC_052178.1:76905344|76928615	chr02	76905344	76928615	exon	HPSE2
NC_052178.1:77359282|77381610	chr02	77359282	77381610	exon	R3HCC1L
NC_052178.1:77381471|77383296	chr02	77381471	77383296	exon	R3HCC1L
NC_052178.1:77381471|77428435	chr02	77381471	77428435	exon	R3HCC1L
NC_052178.1:78043547|78044612	chr02	78043547	78044612	exon	RRP12
NC_052178.1:78090636|78096906	chr02	78090636	78096906	intergenic_region	n/a
NC_052178.1:78143968|78158712	chr02	78143968	78158712	exon	ARHGAP19
NC_052178.1:78147954|78164188	chr02	78147954	78164188	exon	ARHGAP19
NC_052178.1:78150362|78168768	chr02	78150362	78168768	exon	ARHGAP19
NC_052178.1:78160456|78164188	chr02	78160456	78164188	exon	ARHGAP19
NC_052178.1:78439259|78447471	chr02	78439259	78447471	exon	LCOR
NC_052178.1:78439259|78477733	chr02	78439259	78477733	exon	LCOR
NC_052178.1:78442434|78447471	chr02	78442434	78447471	exon	LCOR
NC_052178.1:78791019|78799607	chr02	78791019	78799607	exon	TM9SF3
NC_052178.1:78791019|78803462	chr02	78791019	78803462	exon	TM9SF3
NC_052178.1:78791019|78818962	chr02	78791019	78818962	exon	TM9SF3
NC_052178.1:78799485|78818962	chr02	78799485	78818962	exon	TM9SF3
NC_052178.1:79136307|79162684	chr02	79136307	79162684	exon	BLNK
NC_052178.1:79309222|79340384	chr02	79309222	79340384	exon	CC2D2B
NC_052178.1:79319737|79345436	chr02	79319737	79345436	exon	CC2D2B
NC_052178.1:79327528|79340384	chr02	79327528	79340384	exon	CC2D2B
NC_052178.1:79327528|79346900	chr02	79327528	79346900	exon	CC2D2B
NC_052178.1:79327528|79348450	chr02	79327528	79348450	intron	CC2D2B
NC_052178.1:79327528|79364266	chr02	79327528	79364266	exon	CC2D2B
NC_052178.1:79332716|79340384	chr02	79332716	79340384	exon	CC2D2B
NC_052178.1:79332716|79346900	chr02	79332716	79346900	exon	CC2D2B
NC_052178.1:79332716|79352764	chr02	79332716	79352764	exon	CC2D2B
NC_052178.1:79332716|79372235	chr02	79332716	79372235	exon	CC2D2B
NC_052178.1:79332716|79389897	chr02	79332716	79389897	exon	CC2D2B
NC_052178.1:79334712|79363965	chr02	79334712	79363965	exon	CC2D2B
NC_052178.1:79336516|79361010	chr02	79336516	79361010	exon	CC2D2B
NC_052178.1:79360833|79389897	chr02	79360833	79389897	exon	CC2D2B
NC_052178.1:79363847|79372235	chr02	79363847	79372235	exon	CC2D2B
NC_052178.1:79363847|79380157	chr02	79363847	79380157	exon	CC2D2B
NC_052178.1:79363847|79389897	chr02	79363847	79389897	exon	CC2D2B
NC_052178.1:79372138|79380157	chr02	79372138	79380157	exon	CC2D2B
NC_052178.1:79372138|79380878	chr02	79372138	79380878	exon	CC2D2B
NC_052178.1:79372138|79388319	chr02	79372138	79388319	exon	CC2D2B
NC_052178.1:79372138|79388325	chr02	79372138	79388325	exon	CC2D2B
NC_052178.1:79376053|79380157	chr02	79376053	79380157	exon	CC2D2B
NC_052178.1:79376053|79384882	chr02	79376053	79384882	exon	CC2D2B
NC_052178.1:79376053|79388319	chr02	79376053	79388319	exon	CC2D2B
NC_052178.1:79376053|79388325	chr02	79376053	79388325	exon	CC2D2B
NC_052178.1:79376053|79389897	chr02	79376053	79389897	exon	CC2D2B
NC_052178.1:79379802|79388319	chr02	79379802	79388319	exon	CC2D2B
NC_052178.1:79379802|79388325	chr02	79379802	79388325	exon	CC2D2B
NC_052178.1:79379802|79389897	chr02	79379802	79389897	exon	CC2D2B
NC_052178.1:79380734|79384882	chr02	79380734	79384882	exon	CC2D2B
NC_052178.1:79380734|79388319	chr02	79380734	79388319	exon	CC2D2B
NC_052178.1:79380734|79388325	chr02	79380734	79388325	exon	CC2D2B
NC_052178.1:79380734|79389897	chr02	79380734	79389897	exon	CC2D2B
NC_052178.1:79425334|79429881	chr02	79425334	79429881	intergenic_region	n/a
NC_052178.1:79429178|79453465	chr02	79429178	79453465	intergenic_region	n/a
NC_052178.1:79450825|79453465	chr02	79450825	79453465	intergenic_region	n/a
NC_052178.1:79450825|79481439	chr02	79450825	79481439	intergenic_region	n/a
NC_052178.1:79746759|79759814	chr02	79746759	79759814	exon	SORBS1
NC_052178.1:79759726|79764608	chr02	79759726	79764608	intron	SORBS1
NC_052178.1:79803440|79871727	chr02	79803440	79871727	exon	SORBS1
NC_052178.1:79829981|79856973	chr02	79829981	79856973	exon	SORBS1
NC_052178.1:79834487|79842930	chr02	79834487	79842930	exon	SORBS1
NC_052178.1:79840446|79842930	chr02	79840446	79842930	exon	SORBS1
NC_052178.1:79840446|79856973	chr02	79840446	79856973	exon	SORBS1
NC_052178.1:79871678|79896499	chr02	79871678	79896499	exon	SORBS1
NC_052178.1:79880380|79896499	chr02	79880380	79896499	exon	SORBS1
NC_052178.1:79890675|79896499	chr02	79890675	79896499	exon	SORBS1
NC_052178.1:80012523|80027963	chr02	80012523	80027963	exon	LOC106842115
NC_052178.1:80903162|80911050	chr02	80903162	80911050	exon	HELLS
NC_052178.1:80903162|80915003	chr02	80903162	80915003	exon	HELLS
NC_052178.1:80907790|80915003	chr02	80907790	80915003	exon	HELLS
NC_052178.1:80907790|80919157	chr02	80907790	80919157	exon	HELLS
NC_052178.1:80912640|80919157	chr02	80912640	80919157	exon	HELLS
NC_052178.1:80949345|80958381	chr02	80949345	80958381	exon	TBC1D12
NC_052178.1:80954046|80971132	chr02	80954046	80971132	exon	TBC1D12
NC_052178.1:80989402|80996066	chr02	80989402	80996066	exon	TBC1D12
NC_052178.1:81061897|81067400	chr02	81061897	81067400	exon	NOC3L
NC_052178.1:81067269|81069855	chr02	81067269	81069855	exon	NOC3L
NC_052178.1:81069367|81073308	chr02	81069367	81073308	exon	NOC3L
NC_052178.1:81660371|81667786	chr02	81660371	81667786	exon	LOC106845097
NC_052178.1:81667741|81673469	chr02	81667741	81673469	exon	LOC106845097
NC_052178.1:81667741|81678301	chr02	81667741	81678301	exon	LOC106845097
NC_052178.1:81670190|81673469	chr02	81670190	81673469	exon	LOC106845097
NC_052178.1:81670190|81678301	chr02	81670190	81678301	exon	LOC106845097
NC_052178.1:81962358|81971588	chr02	81962358	81971588	exon	MYOF
NC_052178.1:81975140|81976171	chr02	81975140	81976171	exon	MYOF
NC_052178.1:82218328|82231174	chr02	82218328	82231174	exon	EXOC6
NC_052178.1:82218328|82335443	chr02	82218328	82335443	exon	EXOC6
NC_052178.1:82253725|82304318	chr02	82253725	82304318	exon	EXOC6
NC_052178.1:82281909|82330025	chr02	82281909	82330025	exon	EXOC6
NC_052178.1:82286347|82291165	chr02	82286347	82291165	exon	EXOC6
NC_052178.1:82286347|82304318	chr02	82286347	82304318	exon	EXOC6
NC_052178.1:82304250|82330025	chr02	82304250	82330025	exon	EXOC6
NC_052178.1:82307035|82317032	chr02	82307035	82317032	exon	EXOC6
NC_052178.1:82307035|82330025	chr02	82307035	82330025	exon	EXOC6
NC_052178.1:82329980|82335330	chr02	82329980	82335330	exon	EXOC6
NC_052178.1:82329980|82335443	chr02	82329980	82335443	exon	EXOC6
NC_052178.1:82526933|82528552	chr02	82526933	82528552	exon	KIF11
NC_052178.1:82550777|82564618	chr02	82550777	82564618	exon	KIF11
NC_052178.1:82614865|82616259	chr02	82614865	82616259	exon	IDE
NC_052178.1:82754246|82770994	chr02	82754246	82770994	intron	MARCHF5
NC_052178.1:82866138|82907413	chr02	82866138	82907413	exon	CPEB3
NC_052178.1:82866138|82927677	chr02	82866138	82927677	exon	CPEB3
NC_052178.1:82866138|82950770	chr02	82866138	82950770	exon	CPEB3
NC_052178.1:82876198|82907413	chr02	82876198	82907413	exon	CPEB3
NC_052178.1:82876198|82927677	chr02	82876198	82927677	exon	CPEB3
NC_052178.1:82876198|82950770	chr02	82876198	82950770	exon	CPEB3
NC_052178.1:82905453|82927677	chr02	82905453	82927677	exon	CPEB3
NC_052178.1:82905453|82941128	chr02	82905453	82941128	exon	CPEB3
NC_052178.1:82905453|82950770	chr02	82905453	82950770	exon	CPEB3
NC_052178.1:82927559|82950770	chr02	82927559	82950770	exon	CPEB3
NC_052178.1:82941014|82950770	chr02	82941014	82950770	exon	CPEB3
NC_052178.1:83025829|83033352	chr02	83025829	83033352	exon	BTAF1
NC_052178.1:83064655|83075521	chr02	83064655	83075521	exon	BTAF1
NC_052178.1:83453837|83459945	chr02	83453837	83459945	exon	HECTD2
NC_052178.1:83453837|83494220	chr02	83453837	83494220	exon	HECTD2
NC_052178.1:83453837|83516388	chr02	83453837	83516388	exon	HECTD2
NC_052178.1:83457513|83460706	chr02	83457513	83460706	exon	HECTD2
NC_052178.1:83493450|83495152	chr02	83493450	83495152	exon	HECTD2
NC_052178.1:83493450|83516388	chr02	83493450	83516388	exon	HECTD2
NC_052178.1:83671429|83695608	chr02	83671429	83695608	exon	PCGF5
NC_052178.1:83671429|83713376	chr02	83671429	83713376	exon	PCGF5
NC_052178.1:83687672|83690524	chr02	83687672	83690524	exon	PCGF5
NC_052178.1:83687672|83695608	chr02	83687672	83695608	exon	PCGF5
NC_052178.1:83687672|83713376	chr02	83687672	83713376	exon	PCGF5
NC_052178.1:84858607|84913977	chr02	84858607	84913977	exon	KIF20B
NC_052178.1:84872931|84882409	chr02	84872931	84882409	exon	KIF20B
NC_052178.1:85031344|85040630	chr02	85031344	85040630	exon	PANK1
NC_052178.1:85272298|85274830	chr02	85272298	85274830	intron	LOC106844970,LOC106844964
NC_052178.1:85291105|85294259	chr02	85291105	85294259	exon	LOC123279362
NC_052178.1:86320417|86332047	chr02	86320417	86332047	intron	LIPJ
NC_052178.1:86320417|86338723	chr02	86320417	86338723	intron	LIPJ
NC_052178.1:86321913|86332047	chr02	86321913	86332047	exon	LIPJ
NC_052178.1:86322735|86332047	chr02	86322735	86332047	exon	LIPJ
NC_052178.1:86351582|86359593	chr02	86351582	86359593	intron	RNLS
NC_052178.1:86450586|86451457	chr02	86450586	86451457	intron	RNLS
NC_052178.1:86888660|86896518	chr02	86888660	86896518	exon	PTEN
NC_052178.1:86896377|86969397	chr02	86896377	86969397	exon	PTEN
NC_052178.1:86911515|86913592	chr02	86911515	86913592	exon	PTEN
NC_052178.1:86911515|86919389	chr02	86911515	86919389	exon	PTEN
NC_052178.1:86911515|86969397	chr02	86911515	86969397	exon	PTEN
NC_052178.1:87086818|87102021	chr02	87086818	87102021	exon	PAPSS2
NC_052178.1:87284327|87296257	chr02	87284327	87296257	exon	MINPP1
NC_052178.1:87303630|87304072	chr02	87303630	87304072	intergenic_region	n/a
NC_052178.1:87321644|87323509	chr02	87321644	87323509	intergenic_region	n/a
NC_052178.1:87321644|87326528	chr02	87321644	87326528	intergenic_region	n/a
NC_052178.1:87321644|87328179	chr02	87321644	87328179	intergenic_region	n/a
NC_052178.1:87438701|87444526	chr02	87438701	87444526	intron	SGMS1
NC_052178.1:87438701|87452526	chr02	87438701	87452526	intron	SGMS1
NC_052178.1:87439546|87515228	chr02	87439546	87515228	intron	SGMS1
NC_052178.1:87439546|87598213	chr02	87439546	87598213	intron	SGMS1
NC_052178.1:87441869|87444526	chr02	87441869	87444526	intron	SGMS1
NC_052178.1:87441869|87452526	chr02	87441869	87452526	intron	SGMS1
NC_052178.1:87441869|87515228	chr02	87441869	87515228	intron	SGMS1
NC_052178.1:87441869|87571180	chr02	87441869	87571180	intron	SGMS1
NC_052178.1:87441869|87598213	chr02	87441869	87598213	intron	SGMS1
NC_052178.1:87444431|87515228	chr02	87444431	87515228	exon	SGMS1
NC_052178.1:87444431|87565212	chr02	87444431	87565212	exon	SGMS1
NC_052178.1:87444431|87571180	chr02	87444431	87571180	exon	SGMS1
NC_052178.1:87444431|87598213	chr02	87444431	87598213	exon	SGMS1
NC_052178.1:87444498|87598213	chr02	87444498	87598213	exon	SGMS1
NC_052178.1:87486205|87489193	chr02	87486205	87489193	intron	SGMS1
NC_052178.1:87515137|87598213	chr02	87515137	87598213	exon	SGMS1
NC_052178.1:87545123|87598213	chr02	87545123	87598213	intron	SGMS1
NC_052178.1:87555643|87598213	chr02	87555643	87598213	intron	SGMS1
NC_052178.1:87557340|87571180	chr02	87557340	87571180	exon	SGMS1
NC_052178.1:87557340|87598213	chr02	87557340	87598213	exon	SGMS1
NC_052178.1:87557340|87654532	chr02	87557340	87654532	exon	SGMS1
NC_052178.1:87565170|87571180	chr02	87565170	87571180	exon	SGMS1
NC_052178.1:87565170|87598213	chr02	87565170	87598213	exon	SGMS1
NC_052178.1:90060735|90062041	chr02	90060735	90062041	intergenic_region	n/a
NC_052178.1:90612938|90643621	chr02	90612938	90643621	exon	PCDH15
NC_052178.1:92865690|92905927	chr02	92865690	92905927	intergenic_region	n/a
NC_052178.1:94371466|94380823	chr02	94371466	94380823	exon	IPMK
NC_052178.1:94528185|94531175	chr02	94528185	94531175	intergenic_region	n/a
NC_052178.1:94854160|94864743	chr02	94854160	94864743	exon	BICC1
NC_052178.1:95319710|95398868	chr02	95319710	95398868	exon	FAM13C
NC_052178.1:95341263|95398868	chr02	95341263	95398868	exon	FAM13C
NC_052178.1:95667249|95667481	chr02	95667249	95667481	exon	SLC16A9
NC_052178.1:95751707|95761537	chr02	95751707	95761537	exon	CCDC6
NC_052178.1:95751707|95792117	chr02	95751707	95792117	exon	CCDC6
NC_052178.1:95775470|95792117	chr02	95775470	95792117	exon	CCDC6
NC_052178.1:95962374|95985775	chr02	95962374	95985775	exon	ANK3
NC_052178.1:96099398|96144750	chr02	96099398	96144750	exon	ANK3
NC_052178.1:96116634|96164390	chr02	96116634	96164390	exon	ANK3
NC_052178.1:96142595|96164390	chr02	96142595	96164390	exon	ANK3
NC_052178.1:96615713|96616818	chr02	96615713	96616818	exon	CDK1
NC_052178.1:96726805|96751027	chr02	96726805	96751027	exon	RHOBTB1
NC_052178.1:97876063|97894586	chr02	97876063	97894586	exon	RTKN2
NC_052178.1:97876124|97894586	chr02	97876124	97894586	exon	RTKN2
NC_052178.1:97876136|97894586	chr02	97876136	97894586	exon	RTKN2
NC_052178.1:97893409|97923649	chr02	97893409	97923649	exon	RTKN2
NC_052178.1:97900189|97903707	chr02	97900189	97903707	intron	RTKN2
NC_052178.1:97923455|97927880	chr02	97923455	97927880	exon	RTKN2
NC_052178.1:98025177|98032899	chr02	98025177	98032899	exon	ZNF365
NC_052178.1:98456025|98491909	chr02	98456025	98491909	intergenic_region	n/a
NC_052178.1:98698293|98710743	chr02	98698293	98710743	intron	JMJD1C
NC_052178.1:98698293|98718008	chr02	98698293	98718008	exon	JMJD1C
NC_052178.1:98713851|98715106	chr02	98713851	98715106	exon	JMJD1C
NC_052178.1:98717807|98725067	chr02	98717807	98725067	exon	JMJD1C
NC_052178.1:98770346|98869497	chr02	98770346	98869497	exon	JMJD1C
NC_052178.1:98808718|98869497	chr02	98808718	98869497	intron	JMJD1C
NC_052178.1:98839450|98875843	chr02	98839450	98875843	intron	JMJD1C
NC_052178.1:98839450|98997702	chr02	98839450	98997702	intron	JMJD1C
NC_052178.1:98839450|99021500	chr02	98839450	99021500	intron	JMJD1C
NC_052178.1:98839450|99033962	chr02	98839450	99033962	intron	JMJD1C
NC_052178.1:98843601|98869497	chr02	98843601	98869497	intron	JMJD1C
NC_052178.1:98869333|98875843	chr02	98869333	98875843	intron	JMJD1C
NC_052178.1:98869333|98895277	chr02	98869333	98895277	intron	JMJD1C
NC_052178.1:98869333|98997702	chr02	98869333	98997702	intron	JMJD1C
NC_052178.1:98869333|99021500	chr02	98869333	99021500	intron	JMJD1C
NC_052178.1:98869333|99033962	chr02	98869333	99033962	intron	JMJD1C
NC_052178.1:98975303|98997702	chr02	98975303	98997702	intron	JMJD1C
NC_052178.1:98978896|98997702	chr02	98978896	98997702	intron	JMJD1C
NC_052178.1:98980180|98997702	chr02	98980180	98997702	intron	JMJD1C
NC_052178.1:98980180|99021500	chr02	98980180	99021500	intron	JMJD1C
NC_052178.1:98980180|99033962	chr02	98980180	99033962	intron	JMJD1C
NC_052178.1:98997603|99021500	chr02	98997603	99021500	intron	JMJD1C
NC_052178.1:99163050|99163351	chr02	99163050	99163351	exon	LOC106826183
NC_052178.1:99320065|99365537	chr02	99320065	99365537	intergenic_region	n/a
NC_052178.1:99348016|99365537	chr02	99348016	99365537	intergenic_region	n/a
NC_052178.1:102642161|102661208	chr02	102642161	102661208	exon	DNAJC12
NC_052178.1:102775252|102782444	chr02	102775252	102782444	exon	HERC4
NC_052178.1:102775252|102874546	chr02	102775252	102874546	exon	HERC4
NC_052178.1:102810612|102861197	chr02	102810612	102861197	exon	HERC4
NC_052178.1:102810612|102869710	chr02	102810612	102869710	exon	HERC4
NC_052178.1:102810612|102879954	chr02	102810612	102879954	exon	HERC4
NC_052178.1:102822961|102827890	chr02	102822961	102827890	intron	SIRT1,HERC4
NC_052178.1:102823774|102861197	chr02	102823774	102861197	exon	HERC4
NC_052178.1:102823774|102879954	chr02	102823774	102879954	exon	HERC4
NC_052178.1:102825315|102827890	chr02	102825315	102827890	exon	HERC4
NC_052178.1:102825315|102879954	chr02	102825315	102879954	exon	HERC4
NC_052178.1:102840137|102879954	chr02	102840137	102879954	exon	HERC4
NC_052178.1:102861067|102879949	chr02	102861067	102879949	exon	HERC4
NC_052178.1:102861067|102879954	chr02	102861067	102879954	exon	HERC4
NC_052178.1:102861067|102907243	chr02	102861067	102907243	exon	HERC4
NC_052178.1:102869489|102907243	chr02	102869489	102907243	exon	HERC4
NC_052178.1:102963597|102966548	chr02	102963597	102966548	exon	MYPN
NC_052178.1:102963597|102970956	chr02	102963597	102970956	exon	MYPN
NC_052178.1:103112278|103115967	chr02	103112278	103115967	exon	HNRNPH3
NC_052178.1:103112278|103117195	chr02	103112278	103117195	exon	HNRNPH3
NC_052178.1:103126884|103132349	chr02	103126884	103132349	exon	RUFY2
NC_052178.1:103131817|103132349	chr02	103131817	103132349	exon	RUFY2
NC_052178.1:103140037|103145483	chr02	103140037	103145483	exon	RUFY2
NC_052178.1:103140037|103156539	chr02	103140037	103156539	exon	RUFY2
NC_052178.1:103144101|103147283	chr02	103144101	103147283	exon	RUFY2
NC_052178.1:103144101|103156539	chr02	103144101	103156539	exon	RUFY2
NC_052178.1:103151367|103152579	chr02	103151367	103152579	exon	RUFY2
NC_052178.1:103151367|103156539	chr02	103151367	103156539	exon	RUFY2
NC_052178.1:103180345|103192189	chr02	103180345	103192189	exon	DNA2
NC_052178.1:103180345|103211235	chr02	103180345	103211235	exon	DNA2
NC_052178.1:103187413|103189670	chr02	103187413	103189670	exon	DNA2
NC_052178.1:103217092|103217713	chr02	103217092	103217713	intergenic_region	n/a
NC_052178.1:103358669|103365196	chr02	103358669	103365196	exon	TET1
NC_052178.1:103389961|103399397	chr02	103389961	103399397	exon	TET1
NC_052178.1:103432802|103454616	chr02	103432802	103454616	exon	CCAR1
NC_052178.1:103432802|103463326	chr02	103432802	103463326	exon	CCAR1
NC_052178.1:103443387|103444013	chr02	103443387	103444013	exon	CCAR1
NC_052178.1:103443387|103446526	chr02	103443387	103446526	exon	CCAR1
NC_052178.1:103443387|103449772	chr02	103443387	103449772	exon	CCAR1
NC_052178.1:103443387|103454616	chr02	103443387	103454616	exon	CCAR1
NC_052178.1:103443387|103461003	chr02	103443387	103461003	exon	CCAR1
NC_052178.1:103443387|103463326	chr02	103443387	103463326	exon	CCAR1
NC_052178.1:103443387|103473247	chr02	103443387	103473247	exon	CCAR1
NC_052178.1:103446494|103469769	chr02	103446494	103469769	exon	CCAR1
NC_052178.1:103446494|103473247	chr02	103446494	103473247	exon	CCAR1
NC_052178.1:103453484|103461003	chr02	103453484	103461003	exon	CCAR1
NC_052178.1:103453484|103473247	chr02	103453484	103473247	exon	CCAR1
NC_052178.1:103552922|103557153	chr02	103552922	103557153	exon	STOX1
NC_052178.1:103571020|103577527	chr02	103571020	103577527	exon	DDX50
NC_052178.1:103656237|103673316	chr02	103656237	103673316	exon	KIFBP
NC_052178.1:103687482|103688442	chr02	103687482	103688442	exon	LOC123279921
NC_052178.1:103718683|103748977	chr02	103718683	103748977	intergenic_region	n/a
NC_052178.1:103784449|103797476	chr02	103784449	103797476	exon	VPS26A
NC_052178.1:103784449|103800428	chr02	103784449	103800428	exon	VPS26A
NC_052178.1:103784449|103803018	chr02	103784449	103803018	exon	VPS26A
NC_052178.1:103784449|103805488	chr02	103784449	103805488	exon	VPS26A
NC_052178.1:103796083|103800428	chr02	103796083	103800428	exon	VPS26A
NC_052178.1:103798335|103800428	chr02	103798335	103800428	exon	VPS26A
NC_052178.1:103831161|103831984	chr02	103831161	103831984	exon	SUPV3L1
NC_052178.1:103997696|104002634	chr02	103997696	104002634	exon	HK1
NC_052178.1:104711935|104716351	chr02	104711935	104716351	exon	PPA1
NC_052178.1:105008233|105009789	chr02	105008233	105009789	exon	PALD1
NC_052178.1:106419831|106451719	chr02	106419831	106451719	exon	ASCC1
NC_052178.1:106419831|106505711	chr02	106419831	106505711	exon	ASCC1
NC_052178.1:106493125|106505711	chr02	106493125	106505711	exon	ASCC1
NC_052178.1:106493125|106505765	chr02	106493125	106505765	exon	ASCC1
NC_052178.1:106647315|106658165	chr02	106647315	106658165	exon	MICU1
NC_052178.1:106647315|106696744	chr02	106647315	106696744	exon	MICU1
NC_052178.1:106647315|106731920	chr02	106647315	106731920	exon	MICU1
NC_052178.1:106647315|106763878	chr02	106647315	106763878	exon	MICU1
NC_052178.1:106658028|106731920	chr02	106658028	106731920	exon	MICU1
NC_052178.1:106658028|106738377	chr02	106658028	106738377	intron	MICU1
NC_052178.1:106684665|106731920	chr02	106684665	106731920	exon	MICU1
NC_052178.1:106684665|106738377	chr02	106684665	106738377	intron	MICU1
NC_052178.1:106694913|106731920	chr02	106694913	106731920	exon	MICU1
NC_052178.1:106717992|106738377	chr02	106717992	106738377	intron	MICU1
NC_052178.1:106731806|106738377	chr02	106731806	106738377	intron	MICU1
NC_052178.1:106789326|106819415	chr02	106789326	106819415	exon	MICU1
NC_052178.1:106789326|106832018	chr02	106789326	106832018	exon	MICU1
NC_052178.1:106819241|106832018	chr02	106819241	106832018	exon	MICU1
NC_052178.1:106905134|106953435	chr02	106905134	106953435	intergenic_region	n/a
NC_052178.1:106946738|106953435	chr02	106946738	106953435	intron	MCU
NC_052178.1:107115232|107117058	chr02	107115232	107117058	exon	MCU
NC_052178.1:107237109|107244951	chr02	107237109	107244951	exon	P4HA1
NC_052178.1:107244712|107267587	chr02	107244712	107267587	exon	P4HA1
NC_052178.1:107262509|107267587	chr02	107262509	107267587	exon	P4HA1
NC_052178.1:107325875|107329111	chr02	107325875	107329111	exon	ECD
NC_052178.1:107325875|107345552	chr02	107325875	107345552	exon	ECD
NC_052178.1:107330643|107331065	chr02	107330643	107331065	exon	ECD
NC_052178.1:107330643|107345552	chr02	107330643	107345552	exon	ECD
NC_052178.1:107330643|107351873	chr02	107330643	107351873	exon	ECD
NC_052178.1:107337361|107345552	chr02	107337361	107345552	exon	ECD
NC_052178.1:107338602|107345552	chr02	107338602	107345552	exon	ECD
NC_052178.1:107344666|107348829	chr02	107344666	107348829	exon	ECD
NC_052178.1:107344666|107351873	chr02	107344666	107351873	exon	ECD
NC_052178.1:107346572|107351873	chr02	107346572	107351873	exon	ECD
NC_052178.1:107371886|107372931	chr02	107371886	107372931	exon	FAM149B1
NC_052178.1:107371886|107395625	chr02	107371886	107395625	exon	FAM149B1
NC_052178.1:107409417|107411273	chr02	107409417	107411273	exon	FAM149B1
NC_052178.1:107430685|107431593	chr02	107430685	107431593	exon	MRPS16
NC_052178.1:107430690|107431593	chr02	107430690	107431593	exon	MRPS16
NC_052178.1:107430703|107431593	chr02	107430703	107431593	exon	MRPS16
NC_052178.1:107436372|107452772	chr02	107436372	107452772	exon	CFAP70
NC_052178.1:107436372|107526423	chr02	107436372	107526423	exon	CFAP70
NC_052178.1:107448341|107526423	chr02	107448341	107526423	exon	CFAP70
NC_052178.1:107454709|107526423	chr02	107454709	107526423	exon	CFAP70
NC_052178.1:107463411|107473266	chr02	107463411	107473266	exon	CFAP70
NC_052178.1:107463411|107477704	chr02	107463411	107477704	exon	CFAP70
NC_052178.1:107463411|107518768	chr02	107463411	107518768	exon	CFAP70
NC_052178.1:107472475|107473266	chr02	107472475	107473266	exon	CFAP70
NC_052178.1:107477579|107524359	chr02	107477579	107524359	exon	CFAP70
NC_052178.1:107488325|107526423	chr02	107488325	107526423	exon	CFAP70
NC_052178.1:107490006|107509769	chr02	107490006	107509769	exon	CFAP70
NC_052178.1:107508018|107518768	chr02	107508018	107518768	exon	CFAP70
NC_052178.1:107508018|107522074	chr02	107508018	107522074	exon	CFAP70
NC_052178.1:107508018|107526423	chr02	107508018	107526423	exon	CFAP70
NC_052178.1:107516436|107522074	chr02	107516436	107522074	exon	CFAP70
NC_052178.1:107518669|107522074	chr02	107518669	107522074	exon	CFAP70
NC_052178.1:107518669|107526423	chr02	107518669	107526423	exon	CFAP70
NC_052178.1:107526244|107530306	chr02	107526244	107530306	exon	CFAP70
NC_052178.1:107582457|107597918	chr02	107582457	107597918	exon	ANXA7
NC_052178.1:107583626|107597918	chr02	107583626	107597918	exon	ANXA7
NC_052178.1:107594355|107597918	chr02	107594355	107597918	exon	ANXA7
NC_052178.1:107639001|107652835	chr02	107639001	107652835	exon	PPP3CB
NC_052178.1:107639001|107656434	chr02	107639001	107656434	exon	PPP3CB
NC_052178.1:107646752|107656434	chr02	107646752	107656434	exon	PPP3CB
NC_052178.1:107698245|107709374	chr02	107698245	107709374	exon	USP54
NC_052178.1:107722596|107732049	chr02	107722596	107732049	exon	USP54
NC_052178.1:107728212|107731771	chr02	107728212	107731771	exon	USP54
NC_052178.1:107728212|107732049	chr02	107728212	107732049	exon	USP54
NC_052178.1:108037486|108059297	chr02	108037486	108059297	exon	VCL
NC_052178.1:108048522|108059297	chr02	108048522	108059297	intron	VCL
NC_052178.1:108055220|108059297	chr02	108055220	108059297	exon	VCL
NC_052178.1:108055220|108068534	chr02	108055220	108068534	exon	VCL
NC_052178.1:108055220|108073105	chr02	108055220	108073105	exon	VCL
NC_052178.1:108059137|108071989	chr02	108059137	108071989	exon	VCL
NC_052178.1:108072930|108076834	chr02	108072930	108076834	exon	VCL
NC_052178.1:108078284|108095760	chr02	108078284	108095760	exon	VCL
NC_052178.1:108089891|108095760	chr02	108089891	108095760	exon	VCL
NC_052178.1:108104098|108113362	chr02	108104098	108113362	exon	AP3M1
NC_052178.1:108224065|108375401	chr02	108224065	108375401	exon	ADK
NC_052178.1:108311124|108311529	chr02	108311124	108311529	intron	ADK
NC_052178.1:108311124|108375401	chr02	108311124	108375401	exon	ADK
NC_052178.1:108311124|108393124	chr02	108311124	108393124	intron	ADK
NC_052178.1:108311124|108393750	chr02	108311124	108393750	intron	ADK
NC_052178.1:108311124|108498513	chr02	108311124	108498513	exon	ADK
NC_052178.1:108371629|108375401	chr02	108371629	108375401	exon	ADK
NC_052178.1:108371629|108393750	chr02	108371629	108393750	intron	ADK
NC_052178.1:108498343|108568081	chr02	108498343	108568081	exon	ADK
NC_052178.1:108610213|108622975	chr02	108610213	108622975	intron	ADK
NC_052178.1:108730573|108734278	chr02	108730573	108734278	intergenic_region	n/a
NC_052178.1:108749837|108754108	chr02	108749837	108754108	exon	KAT6B
NC_052178.1:108749837|108813159	chr02	108749837	108813159	exon	KAT6B
NC_052178.1:108753230|108754108	chr02	108753230	108754108	exon	KAT6B
NC_052178.1:108801634|108808121	chr02	108801634	108808121	intron	KAT6B
NC_052178.1:108803107|108813159	chr02	108803107	108813159	exon	KAT6B
NC_052178.1:108803107|108814531	chr02	108803107	108814531	intron	KAT6B
NC_052178.1:108803107|108851170	chr02	108803107	108851170	intron	KAT6B
NC_052178.1:108803107|108897163	chr02	108803107	108897163	exon	KAT6B
NC_052178.1:108812898|108839291	chr02	108812898	108839291	intron	KAT6B
NC_052178.1:108869287|108897163	chr02	108869287	108897163	exon	KAT6B
NC_052178.1:108878562|108881572	chr02	108878562	108881572	exon	KAT6B
NC_052178.1:108878562|108888079	chr02	108878562	108888079	exon	KAT6B
NC_052178.1:109098252|109098994	chr02	109098252	109098994	exon	VDAC2
NC_052178.1:110589523|110613812	chr02	110589523	110613812	exon	COG2
NC_052178.1:110602738|110613812	chr02	110602738	110613812	exon	COG2
NC_052178.1:110602738|110617217	chr02	110602738	110617217	exon	COG2
NC_052178.1:110606487|110613812	chr02	110606487	110613812	exon	COG2
NC_052178.1:110612007|110617217	chr02	110612007	110617217	exon	COG2
NC_052178.1:110988207|110999985	chr02	110988207	110999985	exon	GALNT2
NC_052178.1:110997606|110999985	chr02	110997606	110999985	exon	GALNT2
NC_052178.1:111764541|111767656	chr02	111764541	111767656	exon	NUP133
NC_052178.1:111918019|111923898	chr02	111918019	111923898	exon	RAB4A
NC_052178.1:112715457|112716348	chr02	112715457	112716348	exon	ZNF22
NC_052178.1:112740266|112740812	chr02	112740266	112740812	intron	RASSF4,DEPP1
NC_052178.1:114118391|114137992	chr02	114118391	114137992	intron	LOC106831317
NC_052178.1:114119509|114137992	chr02	114119509	114137992	intron	LOC106831317
NC_052178.1:114405186|114434019	chr02	114405186	114434019	exon	CSGALNACT2
NC_052178.1:114405186|114434725	chr02	114405186	114434725	intron	CSGALNACT2
NC_052178.1:114414533|114434019	chr02	114414533	114434019	exon	CSGALNACT2
NC_052178.1:114742901|114765610	chr02	114742901	114765610	exon	BMS1
NC_052178.1:114742901|114773720	chr02	114742901	114773720	exon	BMS1
NC_052178.1:114772244|114774883	chr02	114772244	114774883	exon	BMS1
NC_052178.1:114970955|114985065	chr02	114970955	114985065	exon	LOC106831332
NC_052178.1:114974711|114998682	chr02	114974711	114998682	exon	LOC106831332
NC_052178.1:114984589|114998682	chr02	114984589	114998682	exon	LOC106831332
NC_052178.1:115131459|115137210	chr02	115131459	115137210	exon	LOC106827061
NC_052178.1:115131459|115151983	chr02	115131459	115151983	intron	LOC106827061
NC_052178.1:115131459|115169252	chr02	115131459	115169252	exon	LOC106827061
NC_052178.1:115136702|115144301	chr02	115136702	115144301	intron	LOC106827061
NC_052178.1:115136702|115151983	chr02	115136702	115151983	intron	LOC106827061
NC_052178.1:115144237|115206755	chr02	115144237	115206755	intron	LOC106827061
NC_052178.1:115151919|115200414	chr02	115151919	115200414	intron	LOC106827061
NC_052178.1:115199901|115206755	chr02	115199901	115206755	exon	LOC106827061
NC_052178.1:115262539|115273984	chr02	115262539	115273984	exon	LOC106827062
NC_052178.1:115301448|115303646	chr02	115301448	115303646	intron	LOC106827065
NC_052178.1:116388384|116389410	chr02	116388384	116389410	intron	LOC106843891
NC_052178.1:117605537|117613953	chr02	117605537	117613953	exon	RYR2
NC_052178.1:117672515|117679109	chr02	117672515	117679109	exon	RYR2
NC_052178.1:118203423|118217250	chr02	118203423	118217250	exon	MTR
NC_052178.1:118657715|118668685	chr02	118657715	118668685	exon	ERO1B
NC_052178.1:118668637|118683798	chr02	118668637	118683798	exon	ERO1B
NC_052178.1:118844440|118853994	chr02	118844440	118853994	exon	NID1
NC_052178.1:118878078|118880123	chr02	118878078	118880123	exon	NID1
NC_052178.1:119045954|119051580	chr02	119045954	119051580	exon	LYST
NC_052178.1:119078060|119079028	chr02	119078060	119079028	exon	LYST
NC_052178.1:119123801|119125404	chr02	119123801	119125404	exon	LYST
NC_052178.1:119123801|119128876	chr02	119123801	119128876	exon	LYST
NC_052178.1:119123801|119132007	chr02	119123801	119132007	exon	LYST
NC_052178.1:119123801|119157634	chr02	119123801	119157634	exon	LYST
NC_052178.1:119141187|119165472	chr02	119141187	119165472	exon	LYST
NC_052178.1:119285666|119290977	chr02	119285666	119290977	exon	B3GALNT2
NC_052178.1:119285666|119299084	chr02	119285666	119299084	exon	B3GALNT2
NC_052178.1:119285666|119325622	chr02	119285666	119325622	exon	B3GALNT2
NC_052178.1:119293907|119313642	chr02	119293907	119313642	exon	B3GALNT2
NC_052178.1:119318776|119323010	chr02	119318776	119323010	exon	B3GALNT2
NC_052178.1:119318776|119328168	chr02	119318776	119328168	exon	B3GALNT2
NC_052178.1:119350042|119389123	chr02	119350042	119389123	exon	TBCE
NC_052178.1:119354940|119389123	chr02	119354940	119389123	intron	TBCE
NC_052178.1:119430294|119430462	chr02	119430294	119430462	intron	ARID4B
NC_052178.1:119488990|119497939	chr02	119488990	119497939	exon	ARID4B
NC_052178.1:119488990|119503264	chr02	119488990	119503264	exon	ARID4B
NC_052178.1:119492340|119497939	chr02	119492340	119497939	exon	ARID4B
NC_052178.1:119492340|119512154	chr02	119492340	119512154	exon	ARID4B
NC_052178.1:119512016|119531832	chr02	119512016	119531832	exon	ARID4B
NC_052178.1:119531581|119531832	chr02	119531581	119531832	exon	ARID4B
NC_052178.1:119531581|119546775	chr02	119531581	119546775	exon	ARID4B
NC_052178.1:119602537|119610625	chr02	119602537	119610625	exon	TOMM20
NC_052178.1:120175116|120186679	chr02	120175116	120186679	exon	TARBP1
NC_052178.1:120175116|120198400	chr02	120175116	120198400	exon	TARBP1
NC_052178.1:120175116|120225957	chr02	120175116	120225957	exon	TARBP1
NC_052178.1:120179108|120186679	chr02	120179108	120186679	exon	TARBP1
NC_052178.1:120179108|120197033	chr02	120179108	120197033	exon	TARBP1
NC_052178.1:120179108|120198400	chr02	120179108	120198400	exon	TARBP1
NC_052178.1:120207269|120225957	chr02	120207269	120225957	exon	TARBP1
NC_052178.1:120207269|120231422	chr02	120207269	120231422	exon	TARBP1
NC_052178.1:121148080|121156015	chr02	121148080	121156015	exon	MAP3K21
NC_052178.1:121148080|121171260	chr02	121148080	121171260	exon	MAP3K21
NC_052178.1:121155775|121165358	chr02	121155775	121165358	exon	MAP3K21
NC_052178.1:121155775|121171260	chr02	121155775	121171260	exon	MAP3K21
NC_052178.1:121164244|121165358	chr02	121164244	121165358	exon	MAP3K21
NC_052178.1:121164244|121171260	chr02	121164244	121171260	exon	MAP3K21
NC_052178.1:121309974|121345097	chr02	121309974	121345097	exon	PCNX2
NC_052178.1:121309974|121373833	chr02	121309974	121373833	exon	PCNX2
NC_052178.1:121309974|121387853	chr02	121309974	121387853	exon	PCNX2
NC_052178.1:121309974|121409741	chr02	121309974	121409741	exon	PCNX2
NC_052178.1:121309974|121445812	chr02	121309974	121445812	exon	PCNX2
NC_052178.1:121336596|121373833	chr02	121336596	121373833	exon	PCNX2
NC_052178.1:121336596|121409741	chr02	121336596	121409741	exon	PCNX2
NC_052178.1:121405341|121409741	chr02	121405341	121409741	exon	PCNX2
NC_052178.1:121573775|121574547	chr02	121573775	121574547	exon	NTPCR
NC_052178.1:122025398|122027134	chr02	122025398	122027134	exon	SIPA1L2
NC_052178.1:122044110|122075114	chr02	122044110	122075114	exon	SIPA1L2
NC_052178.1:122387594|122398596	chr02	122387594	122398596	intergenic_region	n/a
NC_052178.1:122500975|122643592	chr02	122500975	122643592	exon	DISC1
NC_052178.1:122607944|122643592	chr02	122607944	122643592	intron	DISC1
NC_052178.1:122616040|122643592	chr02	122616040	122643592	intron	DISC1
[truncated: 17,723 more rows]
