# Supplementary material for: Identification of Circular RNAs of Testis and Caput Epididymis and Prediction of Their Potential Functional Roles in Donkeys
Source: Genes (Basel). 2022 Dec 25;14(1):66. doi: 10.3390/genes14010066 (PMC9858477; doi:10.3390/genes14010066)
Supplement: Supplementary file 1 [file genes-14-00066-s001.zip › Supplementary Table S3.xlsx]

## Sheet: Table S3
Supplementary Table S3: The expression of circRNAs identified from testis and caput epididymis.
circRNA_ID	caput-1_TPM	caput-2_TPM	caput-3_TPM	testis-1_TPM	testis-2_TPM	testis-3_TPM
NC_052177.1:1033776|1036715	91.7179	0	0	176.96	33.552	32.9083
NC_052177.1:1199930|1212916	0	0	0	0	100.656	16.4541
NC_052177.1:1199930|1220651	0	0	0	0	0	49.3624
NC_052177.1:1200338|1212916	0	0	0	58.9866	0	16.4541
NC_052177.1:1200338|1220651	0	107.643	0	19.6622	16.776	115.179
NC_052177.1:1209009|1220651	0	0	0	19.6622	16.776	0
NC_052177.1:1212800|1216710	0	53.8213	0	98.311	16.776	0
NC_052177.1:1212800|1220651	0	0	0	157.298	100.656	115.179
NC_052177.1:1254545|1281050	22.9295	0	0	39.3244	100.656	0
NC_052177.1:1275956|1281050	573.237	484.392	255.195	78.6488	67.104	98.7248
NC_052177.1:1275956|1282389	22.9295	0	0	0	0	16.4541
NC_052177.1:1280887|1282389	0	0	0	39.3244	16.776	16.4541
NC_052177.1:1280887|1320577	0	0	0	0	16.776	32.9083
NC_052177.1:1286299|1307613	0	0	0	0	0	32.9083
NC_052177.1:3768142|3804254	0	0	0	0	33.552	0
NC_052177.1:3821176|3869016	0	0	0	19.6622	0	16.4541
NC_052177.1:4465976|4512840	22.9295	0	36.4564	0	0	0
NC_052177.1:4465976|4538119	45.8589	53.8213	145.826	0	0	0
NC_052177.1:4465976|4575347	22.9295	53.8213	36.4564	0	0	65.8165
NC_052177.1:4494128|4538119	22.9295	53.8213	0	0	0	32.9083
NC_052177.1:4554196|4575347	22.9295	53.8213	109.369	0	0	0
NC_052177.1:4570515|4575347	68.7884	53.8213	72.9129	0	0	0
NC_052177.1:5097036|5154002	0	0	0	39.3244	0	16.4541
NC_052177.1:5151126|5154002	0	0	0	19.6622	0	16.4541
NC_052177.1:5589992|5602504	0	0	0	19.6622	0	49.3624
NC_052177.1:5681729|5682816	0	0	0	19.6622	16.776	16.4541
NC_052177.1:7568877|7570172	0	0	0	0	0	49.3624
NC_052177.1:7575953|7581976	0	0	0	0	16.776	16.4541
NC_052177.1:7578248|7581976	0	0	0	19.6622	16.776	0
NC_052177.1:7755061|7771718	0	0	0	19.6622	16.776	0
NC_052177.1:8285241|8285759	0	0	0	19.6622	16.776	0
NC_052177.1:8393639|8400431	0	0	36.4564	39.3244	16.776	0
NC_052177.1:8411832|8423672	0	0	0	19.6622	50.328	0
NC_052177.1:8411832|8448151	0	0	0	0	16.776	16.4541
NC_052177.1:8432695|8448151	22.9295	0	0	0	0	16.4541
NC_052177.1:8443151|8472828	0	0	0	39.3244	0	32.9083
NC_052177.1:8447021|8472828	0	0	36.4564	0	67.104	0
NC_052177.1:8461394|8476906	0	0	0	19.6622	16.776	0
NC_052177.1:8556907|8566523	0	0	0	0	16.776	49.3624
NC_052177.1:8560557|8564952	68.7884	0	36.4564	0	0	32.9083
NC_052177.1:8563789|8564952	22.9295	161.464	0	19.6622	0	65.8165
NC_052177.1:8724555|8729803	0	0	0	19.6622	0	16.4541
NC_052177.1:8733991|8743361	22.9295	0	0	0	0	16.4541
NC_052177.1:8913706|8933296	22.9295	0	0	0	0	16.4541
NC_052177.1:8917327|8925092	22.9295	53.8213	0	0	83.88	0
NC_052177.1:8977963|8993037	0	0	145.826	0	0	32.9083
NC_052177.1:9211242|9252221	22.9295	53.8213	0	0	0	0
NC_052177.1:9251138|9252221	183.436	0	36.4564	0	50.328	32.9083
NC_052177.1:9466913|9486656	22.9295	53.8213	0	19.6622	50.328	0
NC_052177.1:9466913|9504135	0	0	0	0	16.776	65.8165
NC_052177.1:9470621|9504135	0	0	0	0	0	32.9083
NC_052177.1:9470621|9508632	0	0	0	0	0	32.9083
NC_052177.1:9479231|9483009	504.448	161.464	182.282	373.582	469.728	427.807
NC_052177.1:9479231|9486656	0	0	36.4564	98.311	83.88	65.8165
NC_052177.1:9479231|9495507	0	0	36.4564	58.9866	0	0
NC_052177.1:9479231|9497712	0	0	0	19.6622	16.776	16.4541
NC_052177.1:9479231|9508632	0	0	0	39.3244	16.776	16.4541
NC_052177.1:9479231|9510594	0	0	0	39.3244	0	16.4541
NC_052177.1:9486558|9508632	0	0	0	0	33.552	0
NC_052177.1:9488287|9497712	0	0	0	39.3244	16.776	0
NC_052177.1:9495416|9508632	0	0	0	19.6622	100.656	16.4541
NC_052177.1:9495416|9510594	0	0	0	98.311	33.552	32.9083
NC_052177.1:9497635|9510594	0	0	0	19.6622	0	32.9083
NC_052177.1:9508556|9516480	0	0	0	0	33.552	0
NC_052177.1:9569173|9574506	0	107.643	72.9129	0	16.776	0
NC_052177.1:9574464|9616445	0	0	0	19.6622	33.552	0
NC_052177.1:9578552|9596385	0	0	0	0	16.776	16.4541
NC_052177.1:9578552|9616445	0	0	0	98.311	16.776	0
NC_052177.1:9581121|9593581	0	53.8213	36.4564	39.3244	16.776	0
NC_052177.1:9581121|9596385	22.9295	0	0	19.6622	67.104	16.4541
NC_052177.1:9589362|9596385	183.436	215.285	109.369	0	83.88	16.4541
NC_052177.1:9589362|9600436	0	107.643	0	19.6622	0	0
NC_052177.1:9589362|9601326	22.9295	53.8213	145.826	98.311	67.104	32.9083
NC_052177.1:9589362|9616445	68.7884	0	0	0	0	16.4541
NC_052177.1:9595477|9601326	0	0	0	0	0	49.3624
NC_052177.1:9595477|9616445	0	0	0	19.6622	0	16.4541
NC_052177.1:9642574|9656108	22.9295	0	0	19.6622	16.776	0
NC_052177.1:9646740|9652729	91.7179	0	36.4564	0	16.776	0
NC_052177.1:10134664|10137119	0	0	36.4564	0	0	32.9083
NC_052177.1:10148396|10192996	0	0	0	0	16.776	49.3624
NC_052177.1:10165419|10192996	45.8589	0	109.369	19.6622	16.776	0
NC_052177.1:10176688|10192996	0	0	0	0	0	32.9083
NC_052177.1:12443233|12460743	0	0	0	39.3244	0	0
NC_052177.1:12453818|12460743	22.9295	53.8213	0	19.6622	0	0
NC_052177.1:12453818|12463193	22.9295	0	0	0	0	32.9083
NC_052177.1:12475651|12479781	0	0	0	19.6622	33.552	32.9083
NC_052177.1:12581709|12605376	0	0	0	0	33.552	16.4541
NC_052177.1:12581709|12605385	0	0	36.4564	58.9866	33.552	0
NC_052177.1:12593598|12605376	22.9295	53.8213	0	39.3244	83.88	0
NC_052177.1:12593598|12605385	22.9295	0	0	137.635	117.432	49.3624
NC_052177.1:12600734|12605376	22.9295	0	0	19.6622	16.776	16.4541
NC_052177.1:12600734|12605385	0	0	0	98.311	0	0
NC_052177.1:12707447|12776191	45.8589	0	36.4564	0	0	0
NC_052177.1:13280810|13351287	0	0	0	0	67.104	0
NC_052177.1:13299257|13313752	0	0	0	0	0	32.9083
NC_052177.1:13299257|13351287	0	0	0	0	16.776	16.4541
NC_052177.1:13979514|13992131	22.9295	0	0	78.6488	16.776	32.9083
NC_052177.1:13979514|14033296	0	0	0	0	33.552	0
NC_052177.1:13983945|14008541	0	0	0	0	16.776	16.4541
NC_052177.1:13983945|14033296	0	0	0	0	16.776	16.4541
NC_052177.1:13990075|14008541	0	0	0	19.6622	16.776	0
NC_052177.1:13990075|14041067	0	0	36.4564	0	16.776	0
NC_052177.1:14008402|14033296	0	0	0	19.6622	16.776	98.7248
NC_052177.1:14026602|14033296	0	0	0	0	16.776	32.9083
NC_052177.1:14026602|14041067	0	0	36.4564	58.9866	0	0
NC_052177.1:14046390|14049548	389.801	107.643	182.282	275.271	285.192	148.087
NC_052177.1:14046390|14072735	22.9295	53.8213	0	0	16.776	16.4541
NC_052177.1:14055269|14076111	0	0	109.369	19.6622	0	49.3624
NC_052177.1:14068930|14084060	45.8589	269.107	72.9129	235.946	167.76	213.904
NC_052177.1:14179077|14346362	22.9295	53.8213	0	0	16.776	49.3624
NC_052177.1:14236076|14346362	22.9295	0	0	0	0	49.3624
NC_052177.1:14261288|14346362	45.8589	0	0	58.9866	67.104	0
NC_052177.1:14279700|14346362	22.9295	0	0	19.6622	0	0
NC_052177.1:14312667|14346362	0	161.464	36.4564	196.622	150.984	49.3624
NC_052177.1:14312812|14346362	0	0	36.4564	0	16.776	0
NC_052177.1:14324290|14346362	45.8589	0	0	0	0	16.4541
NC_052177.1:14346143|14346362	0	53.8213	0	137.635	67.104	32.9083
NC_052177.1:14346143|14362183	0	0	0	39.3244	0	16.4541
NC_052177.1:14532738|14557371	0	0	0	19.6622	33.552	0
NC_052177.1:14532738|14572190	0	0	0	0	83.88	0
NC_052177.1:14657972|14662655	0	0	36.4564	0	16.776	0
NC_052177.1:14657972|14761283	0	53.8213	36.4564	0	0	49.3624
NC_052177.1:14742607|14761283	0	0	0	58.9866	16.776	0
NC_052177.1:14761109|14780090	0	0	0	0	16.776	16.4541
NC_052177.1:14800518|14808139	45.8589	0	0	0	16.776	0
NC_052177.1:15060770|15222538	0	0	0	98.311	0	0
NC_052177.1:15277486|15279457	0	0	0	0	16.776	16.4541
NC_052177.1:16379439|16395930	0	0	36.4564	19.6622	83.88	16.4541
NC_052177.1:16379439|16452623	0	0	0	0	16.776	32.9083
NC_052177.1:16379439|16481228	45.8589	0	0	0	16.776	0
NC_052177.1:16392546|16452623	0	0	0	0	0	65.8165
NC_052177.1:16416047|16452623	45.8589	0	109.369	19.6622	100.656	0
NC_052177.1:16416047|16481228	0	0	0	78.6488	67.104	0
NC_052177.1:16419500|16452623	0	0	36.4564	39.3244	16.776	0
NC_052177.1:16419500|16481228	22.9295	0	0	19.6622	0	16.4541
NC_052177.1:16426048|16470798	0	53.8213	36.4564	0	0	0
NC_052177.1:16434960|16452623	0	0	36.4564	19.6622	16.776	0
NC_052177.1:16434960|16481228	160.506	53.8213	36.4564	78.6488	0	65.8165
NC_052177.1:16446993|16470798	183.436	215.285	218.739	98.311	16.776	82.2707
NC_052177.1:16446993|16481228	481.519	484.392	473.934	255.609	150.984	246.812
NC_052177.1:16446993|16497375	22.9295	0	72.9129	0	16.776	0
NC_052177.1:16452546|16481228	275.154	215.285	291.651	98.311	117.432	230.358
NC_052177.1:16467356|16470798	321.013	376.749	473.934	235.946	520.056	197.45
NC_052177.1:16467356|16481228	871.32	1184.07	765.585	629.191	704.592	1365.69
NC_052177.1:16467356|16497375	252.224	107.643	218.739	19.6622	117.432	115.179
NC_052177.1:16577829|16578759	0	0	36.4564	0	0	16.4541
NC_052177.1:16739404|16797438	22.9295	0	0	0	0	65.8165
NC_052177.1:16739404|16827051	45.8589	0	36.4564	19.6622	16.776	16.4541
NC_052177.1:16739404|16859126	45.8589	107.643	0	0	0	49.3624
NC_052177.1:17083148|17104120	45.8589	107.643	0	39.3244	33.552	32.9083
NC_052177.1:17120155|17122882	0	0	0	0	67.104	0
NC_052177.1:17130449|17134343	0	107.643	36.4564	0	0	0
NC_052177.1:17266042|17279012	0	0	0	19.6622	0	16.4541
NC_052177.1:17425392|17430202	0	0	0	19.6622	16.776	32.9083
NC_052177.1:17430001|17444828	0	53.8213	36.4564	0	33.552	16.4541
NC_052177.1:17430001|17446250	0	0	0	98.311	16.776	0
NC_052177.1:17436467|17444828	0	0	0	0	0	32.9083
NC_052177.1:17442519|17446250	0	0	36.4564	0	83.88	16.4541
NC_052177.1:17481665|17490476	137.577	107.643	36.4564	19.6622	0	98.7248
NC_052177.1:17673199|17691032	0	53.8213	0	0	67.104	0
NC_052177.1:17813549|17830596	0	0	36.4564	19.6622	0	0
NC_052177.1:17844174|17852659	0	0	36.4564	0	16.776	16.4541
NC_052177.1:18014797|18020580	45.8589	0	0	19.6622	0	0
NC_052177.1:18072025|18082851	0	0	72.9129	0	16.776	16.4541
NC_052177.1:18113923|18130068	22.9295	0	36.4564	58.9866	67.104	49.3624
NC_052177.1:18113923|18160113	0	0	0	0	33.552	16.4541
NC_052177.1:18113923|18187274	0	0	0	19.6622	16.776	0
NC_052177.1:18130010|18205244	0	0	0	19.6622	0	16.4541
NC_052177.1:18159967|18205244	0	0	0	0	33.552	16.4541
NC_052177.1:18174538|18205244	0	0	0	39.3244	33.552	16.4541
NC_052177.1:18354377|18357042	206.365	0	72.9129	137.635	167.76	82.2707
NC_052177.1:18354377|18364884	22.9295	53.8213	36.4564	19.6622	16.776	32.9083
NC_052177.1:18596915|18604229	0	0	0	0	33.552	0
NC_052177.1:18745212|18748937	91.7179	53.8213	72.9129	0	0	32.9083
NC_052177.1:18745212|18751514	0	0	0	0	83.88	0
NC_052177.1:19560078|19564099	0	53.8213	0	19.6622	0	0
NC_052177.1:19961066|19963507	0	53.8213	72.9129	0	16.776	0
NC_052177.1:21576220|21592698	0	53.8213	0	58.9866	0	0
NC_052177.1:21621572|21628804	0	0	0	19.6622	16.776	0
NC_052177.1:21624183|21646806	45.8589	0	0	19.6622	0	0
NC_052177.1:21624183|21652152	0	107.643	0	0	0	16.4541
NC_052177.1:22549193|22552649	0	0	36.4564	58.9866	16.776	32.9083
NC_052177.1:22549193|22556505	22.9295	0	0	255.609	150.984	65.8165
NC_052177.1:22549193|22565545	343.942	161.464	291.651	373.582	587.16	806.253
NC_052177.1:22549193|22574969	0	53.8213	36.4564	0	0	0
NC_052177.1:22556482|22565545	0	0	72.9129	0	0	16.4541
NC_052177.1:22563124|22565545	0	0	0	19.6622	33.552	32.9083
NC_052177.1:22702648|22709664	91.7179	53.8213	36.4564	39.3244	16.776	16.4541
NC_052177.1:22702648|22721557	0	53.8213	0	19.6622	0	0
NC_052177.1:23358366|23453708	0	0	36.4564	19.6622	0	0
NC_052177.1:23385269|23396979	0	0	182.282	0	16.776	0
NC_052177.1:23385269|23453708	22.9295	0	0	0	0	16.4541
NC_052177.1:23385269|23529459	0	0	72.9129	0	0	0
NC_052177.1:23549858|23599988	0	161.464	72.9129	0	0	0
NC_052177.1:23795771|23811332	22.9295	0	72.9129	19.6622	0	148.087
NC_052177.1:23893000|23898223	0	0	72.9129	19.6622	0	16.4541
NC_052177.1:24440478|24451889	45.8589	215.285	0	0	0	0
NC_052177.1:24440478|24457268	68.7884	0	0	0	0	0
NC_052177.1:24627971|24645187	0	0	36.4564	0	0	16.4541
NC_052177.1:26024013|26039130	0	0	0	58.9866	0	16.4541
NC_052177.1:27039811|27045480	22.9295	0	0	0	33.552	0
NC_052177.1:27677677|27718126	0	0	0	19.6622	33.552	0
NC_052177.1:27891398|27915303	0	107.643	0	0	16.776	0
NC_052177.1:27903266|27915303	0	0	0	19.6622	16.776	49.3624
NC_052177.1:28084811|28103097	45.8589	0	0	0	33.552	0
NC_052177.1:30920663|30923020	0	0	0	19.6622	33.552	0
NC_052177.1:31054539|31119473	0	0	0	0	0	32.9083
NC_052177.1:31088129|31119473	0	0	0	19.6622	0	16.4541
NC_052177.1:31218709|31228853	0	0	0	19.6622	16.776	16.4541
NC_052177.1:31218709|31229233	0	0	0	19.6622	50.328	82.2707
NC_052177.1:31258196|31269992	0	0	0	0	0	32.9083
NC_052177.1:31475688|31486770	45.8589	0	0	58.9866	16.776	0
NC_052177.1:31829320|31829826	366.872	161.464	401.021	137.635	218.088	98.7248
NC_052177.1:31950554|31959465	22.9295	0	0	19.6622	16.776	49.3624
NC_052177.1:31982315|31990930	0	0	109.369	19.6622	0	16.4541
NC_052177.1:32223333|32232403	22.9295	53.8213	0	0	0	0
NC_052177.1:32223333|32237539	22.9295	0	109.369	19.6622	16.776	0
NC_052177.1:32223333|32242667	22.9295	161.464	182.282	0	33.552	0
NC_052177.1:32223333|32249249	114.647	53.8213	72.9129	0	0	0
NC_052177.1:32267904|32277103	45.8589	0	72.9129	0	0	0
NC_052177.1:32379498|32408200	0	0	0	0	0	32.9083
NC_052177.1:32612965|32647590	22.9295	0	0	19.6622	33.552	0
NC_052177.1:32936061|32942069	0	0	0	19.6622	83.88	0
NC_052177.1:33273374|33274794	22.9295	0	0	0	0	16.4541
NC_052177.1:35429062|35460949	0	0	0	19.6622	16.776	0
NC_052177.1:35460850|35475662	0	0	109.369	0	0	0
NC_052177.1:35460850|35479839	0	0	0	78.6488	0	0
NC_052177.1:36162392|36220983	0	0	0	39.3244	16.776	0
NC_052177.1:36233029|36251562	0	0	0	0	16.776	16.4541
NC_052177.1:36250868|36251562	0	0	0	58.9866	16.776	98.7248
NC_052177.1:36567551|36592516	0	0	0	19.6622	16.776	0
NC_052177.1:36576703|36611184	0	0	0	19.6622	0	16.4541
NC_052177.1:36576703|36611235	0	0	0	19.6622	83.88	0
NC_052177.1:36592399|36611184	0	0	0	19.6622	16.776	0
NC_052177.1:36592399|36611235	1306.98	269.107	619.759	570.204	738.144	378.445
NC_052177.1:36598285|36611235	0	53.8213	0	0	67.104	0
NC_052177.1:36598285|36648953	0	0	0	39.3244	0	0
NC_052177.1:36723809|36724096	22.9295	107.643	0	0	0	0
NC_052177.1:36783932|36790168	45.8589	0	145.826	432.568	369.072	263.266
NC_052177.1:36787191|36805607	22.9295	53.8213	36.4564	39.3244	16.776	0
NC_052177.1:37222978|37275050	0	0	0	0	67.104	0
NC_052177.1:37224382|37275050	0	0	0	78.6488	16.776	32.9083
NC_052177.1:37227011|37255587	0	0	0	0	50.328	0
NC_052177.1:37227011|37275050	0	0	0	0	16.776	16.4541
NC_052177.1:37227011|37289406	0	0	0	19.6622	100.656	32.9083
NC_052177.1:37227011|37309987	0	0	0	0	16.776	65.8165
NC_052177.1:37269334|37289406	0	0	0	275.271	167.76	213.904
NC_052177.1:37286859|37315716	0	0	0	0	33.552	49.3624
NC_052177.1:37363564|37376209	45.8589	0	0	0	0	32.9083
NC_052177.1:37395483|37415375	45.8589	0	72.9129	0	0	32.9083
NC_052177.1:37408085|37426605	0	0	0	0	16.776	16.4541
NC_052177.1:38110571|38125852	22.9295	0	0	0	0	16.4541
NC_052177.1:38798386|38799756	68.7884	0	0	19.6622	83.88	98.7248
NC_052177.1:38798386|38828283	0	0	0	0	16.776	65.8165
NC_052177.1:38798386|38836457	45.8589	53.8213	36.4564	117.973	83.88	49.3624
NC_052177.1:38798386|38838293	22.9295	53.8213	0	98.311	167.76	49.3624
NC_052177.1:38798386|38917477	0	0	0	0	16.776	16.4541
NC_052177.1:38819845|38838293	0	53.8213	0	0	67.104	16.4541
NC_052177.1:38828143|38838293	0	0	0	78.6488	0	82.2707
NC_052177.1:38901397|38917477	22.9295	0	36.4564	0	0	0
NC_052177.1:38989631|39005885	68.7884	53.8213	0	19.6622	67.104	32.9083
NC_052177.1:39032041|39194704	0	53.8213	36.4564	0	0	0
NC_052177.1:39102647|39111258	0	107.643	36.4564	19.6622	167.76	49.3624
NC_052177.1:39102647|39112335	22.9295	0	0	0	16.776	16.4541
NC_052177.1:39108654|39112335	22.9295	0	0	0	67.104	0
NC_052177.1:39128539|39153855	183.436	53.8213	72.9129	0	0	16.4541
NC_052177.1:39130070|39153855	22.9295	53.8213	0	0	0	0
NC_052177.1:39136191|39153855	481.519	645.856	656.216	39.3244	67.104	32.9083
NC_052177.1:39144150|39153855	45.8589	53.8213	145.826	19.6622	0	0
NC_052177.1:39182498|39194704	0	53.8213	72.9129	0	0	0
NC_052177.1:39247970|39254471	0	0	0	19.6622	0	16.4541
NC_052177.1:39296547|39306436	22.9295	0	0	0	0	16.4541
NC_052177.1:39310877|39315949	114.647	0	0	39.3244	83.88	16.4541
NC_052177.1:39311666|39318764	91.7179	0	109.369	19.6622	50.328	49.3624
NC_052177.1:40725878|40743991	22.9295	0	0	19.6622	0	0
NC_052177.1:41182968|41185673	0	0	36.4564	58.9866	16.776	32.9083
NC_052177.1:41182968|41193102	0	0	0	216.284	67.104	32.9083
NC_052177.1:41182968|41219668	45.8589	430.571	36.4564	235.946	134.208	98.7248
NC_052177.1:41182972|41185673	45.8589	0	0	58.9866	16.776	82.2707
NC_052177.1:41182972|41193102	22.9295	0	0	117.973	50.328	98.7248
NC_052177.1:41182972|41196942	0	0	0	0	0	65.8165
NC_052177.1:41182972|41219668	91.7179	161.464	36.4564	137.635	201.312	148.087
NC_052177.1:41430555|41431384	0	0	0	19.6622	67.104	32.9083
NC_052177.1:41451434|41482367	0	53.8213	72.9129	0	0	0
NC_052177.1:41456793|41482367	45.8589	53.8213	0	39.3244	50.328	16.4541
NC_052177.1:41466001|41482367	22.9295	161.464	0	0	33.552	0
NC_052177.1:41466971|41473192	45.8589	0	36.4564	0	0	0
NC_052177.1:41912475|41918754	45.8589	0	0	0	0	16.4541
NC_052177.1:41912475|41951375	45.8589	0	0	0	0	0
NC_052177.1:42161888|42192471	22.9295	0	0	19.6622	0	0
NC_052177.1:42205598|42214433	0	0	0	0	50.328	32.9083
NC_052177.1:42527607|42532733	45.8589	53.8213	0	0	0	0
NC_052177.1:43207662|43298040	0	53.8213	0	0	0	16.4541
NC_052177.1:43361685|43362366	0	0	0	58.9866	16.776	16.4541
NC_052177.1:43402917|43420578	22.9295	53.8213	72.9129	39.3244	33.552	65.8165
NC_052177.1:43499035|43513616	137.577	107.643	291.651	19.6622	83.88	49.3624
NC_052177.1:43510636|43513616	22.9295	161.464	109.369	137.635	33.552	49.3624
NC_052177.1:43510636|43538743	0	0	0	0	16.776	32.9083
NC_052177.1:43585736|43600315	0	0	0	19.6622	33.552	0
NC_052177.1:44275459|44325615	0	0	0	0	33.552	0
NC_052177.1:44737569|44742406	0	0	0	39.3244	0	16.4541
NC_052177.1:44737702|44738651	22.9295	0	72.9129	0	0	32.9083
NC_052177.1:44737702|44739073	0	0	0	0	0	32.9083
NC_052177.1:44737702|44739798	22.9295	161.464	0	19.6622	33.552	0
NC_052177.1:44737702|44742406	22.9295	0	0	19.6622	0	0
NC_052177.1:44737996|44739798	0	0	0	0	16.776	16.4541
NC_052177.1:45598250|45620078	0	0	0	0	33.552	16.4541
NC_052177.1:45614418|45647216	0	0	0	137.635	50.328	49.3624
NC_052177.1:45614418|45647311	0	0	0	58.9866	50.328	0
NC_052177.1:45614418|45651958	0	0	0	19.6622	83.88	0
NC_052177.1:45647114|45651958	0	0	0	58.9866	0	0
NC_052177.1:45934288|45935550	45.8589	0	0	0	0	0
NC_052177.1:46055231|46056860	45.8589	0	0	39.3244	0	0
NC_052177.1:46055231|46074745	0	0	0	39.3244	16.776	32.9083
NC_052177.1:46055231|46091346	0	0	0	0	16.776	16.4541
NC_052177.1:46055231|46106774	45.8589	0	0	39.3244	33.552	16.4541
NC_052177.1:46070313|46091346	114.647	0	0	0	0	16.4541
NC_052177.1:46070313|46106777	0	53.8213	0	0	0	16.4541
NC_052177.1:46087498|46106774	0	107.643	0	0	16.776	0
NC_052177.1:46087498|46106777	22.9295	0	0	0	16.776	16.4541
NC_052177.1:46768753|46803199	0	0	0	117.973	67.104	180.995
NC_052177.1:46768753|46805744	0	0	0	235.946	285.192	329.083
NC_052177.1:46768753|46810463	0	0	0	137.635	469.728	279.72
NC_052177.1:46796763|46803199	22.9295	0	0	707.839	822.024	658.165
NC_052177.1:46796763|46805744	0	0	0	255.609	268.416	164.541
NC_052177.1:46796763|46810463	0	0	0	137.635	33.552	32.9083
NC_052177.1:46796763|46828272	0	0	0	0	50.328	16.4541
NC_052177.1:46796763|46835229	0	0	0	0	0	65.8165
NC_052177.1:46800365|46815580	0	0	0	19.6622	33.552	32.9083
NC_052177.1:46807274|46818449	0	0	0	0	50.328	16.4541
NC_052177.1:46807274|46835229	0	0	0	0	0	98.7248
NC_052177.1:46809575|46815580	0	0	0	39.3244	0	0
NC_052177.1:46815458|46818449	0	0	0	98.311	201.312	49.3624
NC_052177.1:46815458|46828272	0	0	0	412.906	570.384	444.262
NC_052177.1:46815458|46835229	0	0	0	58.9866	67.104	16.4541
NC_052177.1:46856311|46860696	0	0	0	19.6622	16.776	0
NC_052177.1:46888278|46890436	91.7179	161.464	218.739	58.9866	0	49.3624
NC_052177.1:46974610|46974995	22.9295	0	0	0	0	16.4541
NC_052177.1:46974610|46980067	0	0	0	0	0	49.3624
NC_052177.1:46974610|46983678	22.9295	0	0	78.6488	16.776	0
NC_052177.1:46999679|47006206	0	0	0	19.6622	0	65.8165
NC_052177.1:47352890|47354724	22.9295	0	36.4564	39.3244	33.552	32.9083
NC_052177.1:47371311|47393871	0	0	109.369	0	50.328	16.4541
NC_052177.1:47383057|47393871	22.9295	53.8213	0	0	50.328	0
NC_052177.1:47392376|47393871	22.9295	0	0	0	16.776	16.4541
NC_052177.1:47507958|47529060	68.7884	215.285	36.4564	19.6622	16.776	0
NC_052177.1:47513450|47530090	0	0	0	39.3244	16.776	0
NC_052177.1:47514423|47529060	0	0	0	39.3244	33.552	0
NC_052177.1:48021300|48029524	0	0	0	78.6488	16.776	32.9083
NC_052177.1:48021300|48044076	22.9295	107.643	0	19.6622	16.776	49.3624
NC_052177.1:48169774|48174001	45.8589	0	0	0	0	0
NC_052177.1:48458008|48466258	1031.83	807.32	911.411	0	16.776	0
NC_052177.1:48458008|48530295	114.647	161.464	291.651	0	0	0
NC_052177.1:48458182|48466258	160.506	53.8213	36.4564	0	16.776	0
NC_052177.1:48557071|48583288	68.7884	107.643	255.195	0	0	0
NC_052177.1:49375987|49391829	0	0	0	0	16.776	32.9083
NC_052177.1:49404412|49481605	0	0	0	58.9866	16.776	0
NC_052177.1:49447243|49497034	0	0	0	0	16.776	16.4541
NC_052177.1:49478071|49481605	0	0	0	157.298	100.656	115.179
NC_052177.1:49808142|49844826	0	0	0	39.3244	0	32.9083
NC_052177.1:49849200|49864460	91.7179	0	0	0	16.776	0
NC_052177.1:51349253|51357787	0	0	36.4564	0	16.776	16.4541
NC_052177.1:51594214|51595183	45.8589	161.464	36.4564	0	0	0
NC_052177.1:51959825|51983686	0	107.643	36.4564	137.635	16.776	16.4541
NC_052177.1:51976533|51982408	22.9295	0	0	0	16.776	16.4541
NC_052177.1:51976533|51983686	779.602	376.749	546.847	216.284	385.848	164.541
NC_052177.1:51976533|51998961	160.506	53.8213	0	39.3244	67.104	32.9083
NC_052177.1:51983565|51998961	22.9295	0	0	19.6622	0	16.4541
NC_052177.1:51983648|52055813	0	0	0	137.635	100.656	82.2707
NC_052177.1:52020526|52055813	0	0	36.4564	0	33.552	0
NC_052177.1:52471776|52509568	0	0	182.282	0	0	16.4541
NC_052177.1:52574656|52586835	0	0	0	39.3244	16.776	0
NC_052177.1:52869150|52872828	0	0	36.4564	0	0	16.4541
NC_052177.1:53032529|53041534	114.647	215.285	109.369	0	33.552	0
NC_052177.1:53199802|53218934	91.7179	53.8213	0	19.6622	33.552	0
NC_052177.1:53294134|53323241	137.577	0	145.826	58.9866	33.552	49.3624
NC_052177.1:53294134|53350596	0	53.8213	0	0	16.776	0
NC_052177.1:54427621|54436251	68.7884	107.643	36.4564	0	0	0
NC_052177.1:57463463|57506329	45.8589	53.8213	0	0	0	0
NC_052177.1:57584530|57601866	0	53.8213	36.4564	0	0	0
NC_052177.1:57584530|57619218	68.7884	0	0	0	0	0
NC_052177.1:57908091|57948593	321.013	215.285	255.195	58.9866	16.776	0
NC_052177.1:57946252|57948593	22.9295	0	36.4564	19.6622	67.104	65.8165
NC_052177.1:57965394|58002790	0	0	0	0	33.552	16.4541
NC_052177.1:57976836|58002790	0	0	36.4564	19.6622	0	0
NC_052177.1:60103825|60110921	0	0	0	19.6622	0	16.4541
NC_052177.1:60196329|60212323	68.7884	107.643	72.9129	58.9866	16.776	32.9083
NC_052177.1:60196391|60212323	0	0	182.282	19.6622	16.776	0
NC_052177.1:60350956|60360468	206.365	107.643	109.369	0	16.776	0
NC_052177.1:60350956|60360471	45.8589	0	0	0	0	16.4541
NC_052177.1:60350956|60381519	0	0	0	39.3244	0	16.4541
NC_052177.1:60350956|60409276	0	0	0	19.6622	0	32.9083
NC_052177.1:60403663|60405280	0	0	0	58.9866	0	49.3624
NC_052177.1:60403663|60409276	0	107.643	72.9129	0	0	16.4541
NC_052177.1:60776211|60781811	22.9295	53.8213	0	0	0	65.8165
NC_052177.1:60779965|60781811	0	0	36.4564	0	0	16.4541
NC_052177.1:62793653|62809789	0	0	0	0	33.552	0
NC_052177.1:62793653|62907350	22.9295	0	0	0	0	16.4541
NC_052177.1:62803438|62907350	0	0	0	0	0	49.3624
NC_052177.1:62938167|62948077	0	0	0	19.6622	16.776	0
NC_052177.1:63415822|63421644	0	0	0	0	67.104	0
NC_052177.1:63446566|63492126	22.9295	0	0	39.3244	0	0
NC_052177.1:63447362|63473688	0	0	0	0	16.776	16.4541
NC_052177.1:63447362|63492126	22.9295	53.8213	72.9129	0	0	0
NC_052177.1:63447362|63516671	0	0	0	58.9866	16.776	0
NC_052177.1:63447362|63547664	22.9295	0	0	19.6622	50.328	16.4541
NC_052177.1:63447362|63556020	0	0	0	0	0	82.2707
NC_052177.1:63447362|63558326	22.9295	0	0	0	16.776	49.3624
NC_052177.1:63471335|63492126	45.8589	53.8213	145.826	58.9866	67.104	65.8165
NC_052177.1:63533958|63556020	0	0	0	19.6622	0	16.4541
NC_052177.1:63882691|63917603	45.8589	0	36.4564	0	0	0
NC_052177.1:63968691|63973779	45.8589	0	0	58.9866	50.328	65.8165
NC_052177.1:63968691|63973795	0	0	0	0	16.776	16.4541
NC_052177.1:63968691|63988803	68.7884	107.643	72.9129	58.9866	33.552	32.9083
NC_052177.1:64553213|64553442	45.8589	53.8213	0	0	0	0
NC_052177.1:65098304|65130188	68.7884	0	72.9129	39.3244	16.776	0
NC_052177.1:65128122|65158139	91.7179	0	0	0	50.328	0
NC_052177.1:65128122|65177933	0	0	0	39.3244	0	0
NC_052177.1:65151742|65158139	275.154	215.285	218.739	19.6622	50.328	16.4541
NC_052177.1:65151742|65177933	45.8589	53.8213	0	0	16.776	32.9083
NC_052177.1:65194475|65201033	68.7884	53.8213	72.9129	196.622	67.104	49.3624
NC_052177.1:65520090|65521331	91.7179	0	36.4564	39.3244	16.776	32.9083
NC_052177.1:65619483|65668338	0	0	0	0	0	65.8165
NC_052177.1:65668171|65730495	0	0	0	0	16.776	16.4541
NC_052177.1:65766833|65777793	0	0	0	19.6622	16.776	16.4541
NC_052177.1:65806229|65810106	22.9295	0	0	19.6622	0	0
NC_052177.1:65806229|65813360	0	53.8213	0	0	0	32.9083
NC_052177.1:65808611|65813360	1834.36	1022.6	2406.12	629.191	721.368	921.432
NC_052177.1:65808611|65813725	22.9295	0	36.4564	0	0	0
NC_052177.1:65808616|65813360	183.436	107.643	145.826	98.311	33.552	98.7248
NC_052177.1:65835456|65841688	0	0	0	39.3244	50.328	65.8165
NC_052177.1:65860516|65863270	275.154	484.392	291.651	137.635	83.88	115.179
NC_052177.1:65860516|65881473	91.7179	53.8213	0	0	50.328	16.4541
NC_052177.1:65860516|65883380	91.7179	0	36.4564	39.3244	67.104	16.4541
NC_052177.1:65860516|65886283	45.8589	107.643	0	0	0	0
NC_052177.1:65860516|65890934	0	0	0	58.9866	0	0
NC_052177.1:65860516|65899681	45.8589	0	0	58.9866	50.328	98.7248
NC_052177.1:65869089|65881473	22.9295	0	36.4564	0	33.552	16.4541
NC_052177.1:65869089|65886283	0	0	0	19.6622	0	16.4541
NC_052177.1:65901113|65901738	68.7884	53.8213	72.9129	19.6622	33.552	32.9083
NC_052177.1:65946205|65955023	0	0	0	39.3244	16.776	0
NC_052177.1:65998223|66017473	0	0	0	19.6622	67.104	16.4541
NC_052177.1:65998223|66046175	0	0	0	0	16.776	32.9083
NC_052177.1:65998223|66066490	0	0	0	19.6622	33.552	16.4541
NC_052177.1:66005990|66017473	68.7884	0	0	0	0	32.9083
NC_052177.1:66014371|66017473	45.8589	0	109.369	19.6622	50.328	0
NC_052177.1:66014371|66066490	114.647	53.8213	0	0	16.776	16.4541
NC_052177.1:66028879|66046175	91.7179	53.8213	36.4564	0	33.552	32.9083
NC_052177.1:66028879|66066490	206.365	107.643	109.369	137.635	83.88	131.633
NC_052177.1:66036632|66054504	0	0	0	0	50.328	16.4541
NC_052177.1:66036632|66066490	183.436	53.8213	36.4564	393.244	285.192	230.358
NC_052177.1:66045993|66054504	0	0	36.4564	58.9866	0	16.4541
NC_052177.1:66045993|66066490	91.7179	53.8213	72.9129	39.3244	83.88	115.179
NC_052177.1:66061704|66066490	0	0	0	0	50.328	0
NC_052177.1:66117590|66125320	0	53.8213	0	0	16.776	16.4541
NC_052177.1:66122430|66125320	0	53.8213	0	0	16.776	16.4541
NC_052177.1:66131399|66148335	0	0	0	0	0	32.9083
NC_052177.1:66132204|66135285	22.9295	161.464	291.651	39.3244	0	32.9083
NC_052177.1:66135134|66142118	0	0	36.4564	0	16.776	65.8165
NC_052177.1:66172912|66183742	0	0	0	39.3244	0	0
NC_052177.1:66174663|66179298	0	0	0	19.6622	0	16.4541
NC_052177.1:66177278|66183742	22.9295	0	0	393.244	134.208	213.904
NC_052177.1:66177278|66203436	0	0	0	19.6622	0	32.9083
NC_052177.1:66179144|66214918	0	0	0	58.9866	16.776	65.8165
NC_052177.1:66179144|66215222	0	0	0	0	16.776	16.4541
NC_052177.1:66183544|66203436	0	0	0	19.6622	16.776	16.4541
NC_052177.1:66183544|66212372	0	0	0	19.6622	16.776	16.4541
NC_052177.1:66199596|66203436	0	0	0	58.9866	16.776	49.3624
NC_052177.1:66199596|66214918	0	0	0	0	16.776	32.9083
NC_052177.1:66290745|66294625	664.955	484.392	437.477	196.622	234.864	279.72
NC_052177.1:66331318|66380035	206.365	538.213	182.282	19.6622	0	16.4541
NC_052177.1:66360324|66371454	22.9295	0	36.4564	0	117.432	16.4541
NC_052177.1:66377646|66378874	0	53.8213	0	0	16.776	49.3624
NC_052177.1:66377646|66389259	22.9295	0	0	19.6622	0	0
NC_052177.1:66386178|66389259	0	0	0	58.9866	16.776	16.4541
NC_052177.1:66600226|66611391	0	0	36.4564	0	16.776	0
NC_052177.1:67242933|67278326	22.9295	0	36.4564	0	0	0
NC_052177.1:67242933|67436494	0	161.464	0	19.6622	0	0
NC_052177.1:67242933|67436989	22.9295	107.643	36.4564	0	0	0
NC_052177.1:67295030|67436494	22.9295	0	36.4564	0	16.776	0
NC_052177.1:67324855|67436494	91.7179	0	0	0	0	0
NC_052177.1:67324855|67436989	45.8589	0	218.739	0	0	0
NC_052177.1:67386769|67436494	160.506	107.643	109.369	39.3244	0	32.9083
NC_052177.1:67386769|67436989	68.7884	0	36.4564	117.973	33.552	98.7248
NC_052177.1:67436249|67436494	45.8589	107.643	0	0	0	0
NC_052177.1:67805917|67819210	0	0	0	0	16.776	32.9083
NC_052177.1:67807616|67810704	0	0	0	39.3244	16.776	0
NC_052177.1:67818784|67829391	0	107.643	0	0	0	16.4541
NC_052177.1:67908226|67909747	22.9295	107.643	0	0	16.776	0
NC_052177.1:69912790|69916254	22.9295	0	36.4564	39.3244	16.776	0
NC_052177.1:69917147|69928939	0	53.8213	36.4564	19.6622	67.104	49.3624
NC_052177.1:69919368|69928939	22.9295	107.643	72.9129	78.6488	33.552	32.9083
NC_052177.1:69928592|69931715	0	0	36.4564	0	0	32.9083
NC_052177.1:69963930|69966724	0	107.643	0	0	16.776	65.8165
NC_052177.1:69963930|69969192	91.7179	0	0	78.6488	150.984	180.995
NC_052177.1:69963930|69982132	0	0	0	19.6622	16.776	32.9083
NC_052177.1:69963930|69992593	0	0	36.4564	19.6622	16.776	0
NC_052177.1:69963930|69995889	0	0	36.4564	39.3244	150.984	49.3624
NC_052177.1:69963987|69966724	0	53.8213	0	39.3244	50.328	49.3624
NC_052177.1:69963987|69969145	0	0	0	19.6622	0	49.3624
NC_052177.1:69963987|69969192	389.801	322.928	109.369	216.284	369.072	131.633
NC_052177.1:69963987|69982132	45.8589	0	0	19.6622	134.208	32.9083
NC_052177.1:69963987|69987908	0	0	0	19.6622	67.104	0
NC_052177.1:69963987|69992593	22.9295	0	0	0	16.776	16.4541
NC_052177.1:69963987|69993126	0	0	0	19.6622	16.776	0
NC_052177.1:69963987|69995889	22.9295	53.8213	0	0	0	65.8165
NC_052177.1:69985430|69995889	0	0	0	39.3244	33.552	16.4541
NC_052177.1:70020560|70028628	0	0	0	117.973	0	0
NC_052177.1:70020560|70051071	22.9295	161.464	0	137.635	100.656	98.7248
NC_052177.1:70020560|70066062	0	0	0	39.3244	0	82.2707
NC_052177.1:70020560|70077415	0	0	0	0	0	49.3624
NC_052177.1:70020560|70093121	45.8589	0	0	0	0	0
NC_052177.1:70020560|70116662	0	0	0	0	0	32.9083
NC_052177.1:70020560|70116742	0	0	0	117.973	67.104	115.179
NC_052177.1:70028482|70051071	0	0	0	19.6622	16.776	49.3624
NC_052177.1:70028482|70086998	0	0	0	39.3244	0	32.9083
NC_052177.1:70028482|70116742	0	0	0	117.973	16.776	32.9083
NC_052177.1:70028488|70051071	0	0	0	39.3244	16.776	16.4541
NC_052177.1:70036034|70066062	0	0	0	39.3244	0	0
NC_052177.1:70047550|70066062	0	0	72.9129	19.6622	0	32.9083
NC_052177.1:70047550|70077415	0	0	0	39.3244	16.776	0
NC_052177.1:70047550|70086998	0	53.8213	0	39.3244	117.432	115.179
NC_052177.1:70047550|70116742	0	0	0	373.582	452.952	394.899
NC_052177.1:70050903|70086998	0	0	0	98.311	83.88	98.7248
NC_052177.1:70063316|70086998	0	0	0	98.311	0	65.8165
NC_052177.1:70063316|70116742	22.9295	0	0	98.311	184.536	98.7248
NC_052177.1:70065973|70116742	0	0	0	0	0	49.3624
NC_052177.1:70077330|70116742	0	0	0	58.9866	50.328	0
NC_052177.1:70396432|70428505	45.8589	0	0	0	0	0
NC_052177.1:70420460|70428505	114.647	0	72.9129	0	33.552	0
NC_052177.1:70426436|70432115	68.7884	0	0	0	0	0
NC_052177.1:70547176|70581306	0	0	0	39.3244	67.104	0
NC_052177.1:70547678|70581306	0	0	36.4564	0	16.776	0
NC_052177.1:70555462|70581306	22.9295	53.8213	36.4564	0	0	0
NC_052177.1:70621247|70632442	0	0	0	0	16.776	49.3624
NC_052177.1:70621819|70632442	0	0	0	39.3244	16.776	98.7248
NC_052177.1:74265106|74266777	0	53.8213	0	0	16.776	0
NC_052177.1:74265106|74276993	0	53.8213	0	0	0	16.4541
NC_052177.1:74538396|74561544	0	0	36.4564	19.6622	0	0
NC_052177.1:74972101|75059386	0	0	109.369	0	0	0
NC_052177.1:74972248|75059386	45.8589	0	0	0	0	0
NC_052177.1:75406736|75430412	45.8589	0	0	0	0	0
NC_052177.1:76332033|76346977	0	0	0	0	16.776	32.9083
NC_052177.1:76576446|76580059	0	0	0	39.3244	50.328	0
NC_052177.1:76763872|76771791	0	0	0	58.9866	50.328	0
NC_052177.1:76763919|76771791	733.743	861.141	656.216	412.906	486.504	444.262
NC_052177.1:76763919|76790026	22.9295	0	36.4564	137.635	0	0
NC_052177.1:76878833|76895630	22.9295	107.643	0	0	0	0
NC_052177.1:76886823|76895630	45.8589	161.464	0	117.973	150.984	65.8165
NC_052177.1:76910173|76913281	68.7884	0	0	0	0	0
NC_052177.1:76910173|76920115	22.9295	0	36.4564	78.6488	50.328	65.8165
NC_052177.1:76912427|76920115	22.9295	0	0	39.3244	0	0
NC_052177.1:76943994|76958111	0	0	0	39.3244	16.776	32.9083
NC_052177.1:76945521|76961522	206.365	107.643	218.739	530.879	318.744	361.991
NC_052177.1:76946395|76953915	45.8589	161.464	0	0	0	16.4541
NC_052177.1:77049460|77094210	0	0	0	0	50.328	0
NC_052177.1:77073958|77075458	0	0	72.9129	0	16.776	0
NC_052177.1:77073958|77082742	91.7179	430.571	255.195	0	0	16.4541
NC_052177.1:77073958|77099965	68.7884	430.571	255.195	0	0	16.4541
NC_052177.1:77082552|77099965	0	0	0	19.6622	16.776	0
NC_052177.1:77383430|77385647	22.9295	53.8213	36.4564	0	33.552	16.4541
NC_052177.1:77434245|77443361	45.8589	0	0	0	0	0
NC_052177.1:77434245|77456287	0	53.8213	0	0	33.552	16.4541
NC_052177.1:77847141|77860173	22.9295	107.643	218.739	0	0	0
NC_052177.1:77847141|77885739	22.9295	0	182.282	19.6622	0	16.4541
NC_052177.1:78792957|78802565	45.8589	0	0	0	0	0
NC_052177.1:78845510|78917625	0	0	0	39.3244	0	32.9083
NC_052177.1:78876270|78894133	0	0	145.826	19.6622	16.776	0
NC_052177.1:78876270|78914513	0	0	0	39.3244	33.552	32.9083
NC_052177.1:79315227|79316201	0	0	0	19.6622	16.776	16.4541
NC_052177.1:79326113|79356017	45.8589	0	0	19.6622	16.776	32.9083
NC_052177.1:79365549|79372695	0	53.8213	0	0	33.552	32.9083
NC_052177.1:79391717|79397298	0	0	0	19.6622	33.552	0
NC_052177.1:79401772|79410177	0	0	0	39.3244	33.552	0
NC_052177.1:79428279|79453304	45.8589	53.8213	0	19.6622	0	0
NC_052177.1:80058932|80065490	22.9295	107.643	36.4564	19.6622	16.776	0
NC_052177.1:80079115|80092245	0	0	0	0	16.776	32.9083
NC_052177.1:80079115|80096162	0	53.8213	0	0	0	16.4541
NC_052177.1:80090010|80092245	0	107.643	36.4564	19.6622	0	0
NC_052177.1:80101010|80114332	0	0	36.4564	19.6622	16.776	49.3624
NC_052177.1:80142387|80143590	0	0	0	19.6622	0	32.9083
NC_052177.1:80142387|80143634	0	0	0	39.3244	16.776	32.9083
NC_052177.1:80198916|80200971	481.519	645.856	328.108	1435.34	1895.69	1530.23
NC_052177.1:80991086|80997829	22.9295	0	72.9129	0	0	82.2707
NC_052177.1:81012846|81029947	137.577	215.285	109.369	0	50.328	16.4541
NC_052177.1:81020430|81029947	22.9295	0	36.4564	19.6622	0	0
NC_052177.1:81054019|81080553	0	53.8213	0	19.6622	0	0
NC_052177.1:81054019|81116719	0	107.643	0	0	16.776	0
NC_052177.1:81080424|81116719	0	0	0	39.3244	16.776	0
NC_052177.1:81105033|81116719	160.506	53.8213	109.369	39.3244	16.776	16.4541
NC_052177.1:81105033|81120774	0	0	0	19.6622	0	32.9083
NC_052177.1:81195549|81250269	0	0	0	19.6622	0	16.4541
NC_052177.1:81226120|81231108	0	0	36.4564	0	33.552	0
NC_052177.1:81226120|81235942	0	0	0	0	0	32.9083
NC_052177.1:81277655|81278557	0	0	36.4564	0	0	16.4541
NC_052177.1:81277655|81314018	45.8589	0	72.9129	19.6622	0	0
NC_052177.1:81318410|81322204	68.7884	0	36.4564	0	0	0
NC_052177.1:81738783|81759830	0	0	0	19.6622	16.776	0
NC_052177.1:81780702|81806001	0	0	0	19.6622	16.776	16.4541
NC_052177.1:81830893|81842942	0	0	0	19.6622	50.328	0
NC_052177.1:81842805|81862435	45.8589	0	0	0	16.776	0
NC_052177.1:82114787|82119548	114.647	0	218.739	117.973	150.984	279.72
NC_052177.1:82579148|82595126	22.9295	107.643	0	39.3244	33.552	16.4541
NC_052177.1:82579148|82623242	389.801	269.107	145.826	19.6622	33.552	16.4541
NC_052177.1:82579148|82656472	137.577	107.643	72.9129	39.3244	33.552	32.9083
NC_052177.1:82579148|82704900	45.8589	0	0	0	0	0
NC_052177.1:82595049|82623242	0	0	0	39.3244	50.328	0
NC_052177.1:82595052|82623242	252.224	161.464	145.826	58.9866	117.432	98.7248
NC_052177.1:82595052|82708604	0	0	0	19.6622	0	32.9083
NC_052177.1:82623056|82656472	0	0	0	39.3244	0	0
NC_052177.1:82656360|82719477	22.9295	107.643	0	0	0	0
NC_052177.1:82712825|82723106	0	53.8213	36.4564	19.6622	0	0
NC_052177.1:83257828|83275208	22.9295	53.8213	0	19.6622	0	0
NC_052177.1:83271460|83275208	22.9295	0	36.4564	39.3244	33.552	115.179
NC_052177.1:84530549|84533623	0	0	0	19.6622	16.776	0
NC_052177.1:84565016|84570212	0	0	0	19.6622	0	16.4541
NC_052177.1:84611498|84629756	0	0	0	98.311	0	0
NC_052177.1:84611498|84641916	0	0	0	0	50.328	0
NC_052177.1:84611498|84669886	0	0	0	19.6622	0	16.4541
NC_052177.1:84612376|84641844	0	0	0	0	50.328	0
NC_052177.1:84624662|84641844	0	0	0	19.6622	16.776	0
NC_052177.1:85570655|85586744	0	0	0	19.6622	33.552	0
NC_052177.1:85571913|85574395	0	0	0	0	16.776	16.4541
NC_052177.1:85571913|85574870	0	0	0	19.6622	50.328	32.9083
NC_052177.1:85586590|85594205	0	0	0	0	16.776	16.4541
NC_052177.1:86283960|86302885	22.9295	0	36.4564	0	0	0
NC_052177.1:86779728|86793746	0	161.464	36.4564	0	0	0
NC_052177.1:86779728|86806519	0	0	72.9129	0	0	49.3624
NC_052177.1:86793618|86806519	206.365	269.107	291.651	58.9866	16.776	49.3624
NC_052177.1:88169091|88198904	0	0	36.4564	0	0	16.4541
NC_052177.1:88732854|88739100	45.8589	53.8213	0	0	33.552	0
NC_052177.1:88732854|88781838	0	0	36.4564	19.6622	50.328	0
NC_052177.1:88824718|88842604	45.8589	0	36.4564	0	0	0
NC_052177.1:88836608|88842604	22.9295	0	109.369	39.3244	16.776	16.4541
NC_052177.1:88836608|88845396	0	0	0	19.6622	0	16.4541
NC_052177.1:88836608|88863947	22.9295	0	36.4564	0	0	0
NC_052177.1:88857488|88858128	0	0	0	19.6622	16.776	0
NC_052177.1:88857488|88863947	550.307	430.571	218.739	157.298	167.76	230.358
NC_052177.1:88857871|88863947	22.9295	0	0	19.6622	33.552	49.3624
NC_052177.1:88942343|88973057	0	53.8213	0	19.6622	0	16.4541
NC_052177.1:88946041|88951798	22.9295	0	0	0	0	16.4541
NC_052177.1:88955581|88973057	45.8589	0	0	39.3244	0	0
NC_052177.1:88961782|88973057	412.73	484.392	510.39	334.257	335.52	460.716
NC_052177.1:88961782|88973151	22.9295	53.8213	72.9129	0	33.552	16.4541
NC_052177.1:88961782|88990047	0	0	0	19.6622	100.656	0
NC_052177.1:88964400|88973057	114.647	376.749	218.739	530.879	385.848	197.45
NC_052177.1:88964400|88990047	0	0	0	0	0	32.9083
NC_052177.1:88967503|88973057	68.7884	107.643	0	19.6622	0	16.4541
NC_052177.1:88967503|88990047	22.9295	0	0	78.6488	0	16.4541
NC_052177.1:88969546|88991486	0	0	72.9129	0	16.776	0
NC_052177.1:88981091|88991486	0	0	36.4564	19.6622	0	0
NC_052177.1:89009036|89012135	0	0	0	39.3244	0	0
NC_052177.1:89010714|89012135	0	0	0	0	67.104	16.4541
NC_052177.1:89142670|89143103	0	0	109.369	0	0	16.4541
NC_052177.1:89198890|89199355	0	0	72.9129	0	33.552	0
NC_052177.1:89328730|89333492	0	0	0	19.6622	0	16.4541
NC_052177.1:89328730|89338118	0	53.8213	0	19.6622	0	0
NC_052177.1:89328730|89350618	114.647	53.8213	0	157.298	134.208	329.083
NC_052177.1:89328730|89359746	114.647	53.8213	72.9129	707.839	268.416	493.624
NC_052177.1:89328730|89363639	0	0	0	117.973	0	65.8165
NC_052177.1:89328730|89375027	0	0	0	19.6622	16.776	0
NC_052177.1:89333400|89350618	0	0	0	19.6622	16.776	0
NC_052177.1:89333400|89363639	0	0	0	0	50.328	65.8165
NC_052177.1:89350577|89363639	0	0	0	19.6622	0	16.4541
NC_052177.1:89375293|89405002	22.9295	0	36.4564	0	0	0
NC_052177.1:89384622|89434610	0	0	0	0	16.776	16.4541
NC_052177.1:89404919|89434610	0	0	0	0	50.328	16.4541
NC_052177.1:89408846|89434610	0	53.8213	0	39.3244	0	0
NC_052177.1:89427428|89434610	22.9295	0	0	19.6622	0	0
NC_052177.1:89427428|89459261	0	0	0	0	0	49.3624
NC_052177.1:89433592|89434610	0	0	36.4564	0	16.776	0
NC_052177.1:89548778|89553577	0	0	0	0	0	49.3624
NC_052177.1:89636489|89636795	68.7884	0	36.4564	0	0	16.4541
NC_052177.1:89717495|89721671	22.9295	0	0	19.6622	67.104	49.3624
NC_052177.1:89722598|89726151	22.9295	107.643	0	117.973	33.552	82.2707
NC_052177.1:89722598|89734214	45.8589	0	36.4564	0	16.776	16.4541
NC_052177.1:89756486|89761814	68.7884	0	72.9129	0	0	0
NC_052177.1:90059792|90103343	68.7884	0	0	19.6622	0	0
NC_052177.1:90410201|90443726	0	0	0	39.3244	16.776	0
NC_052177.1:90410201|90449882	0	0	0	0	16.776	32.9083
NC_052177.1:90410201|90466137	114.647	53.8213	36.4564	58.9866	50.328	0
NC_052177.1:90434359|90442002	22.9295	0	36.4564	0	0	0
NC_052177.1:90434359|90449882	0	0	0	39.3244	16.776	16.4541
NC_052177.1:90449656|90466137	0	0	0	19.6622	100.656	65.8165
NC_052177.1:91147784|91150848	0	215.285	182.282	78.6488	201.312	49.3624
NC_052177.1:91147784|91180336	22.9295	0	0	78.6488	83.88	65.8165
NC_052177.1:91150664|91180336	0	0	36.4564	39.3244	33.552	0
NC_052177.1:91176054|91180336	68.7884	0	109.369	39.3244	67.104	115.179
NC_052177.1:91176054|91199228	45.8589	0	36.4564	19.6622	33.552	0
NC_052177.1:91221993|91227806	0	107.643	0	216.284	134.208	164.541
NC_052177.1:91227439|91227806	0	0	0	19.6622	16.776	0
NC_052177.1:91234338|91356012	0	0	0	39.3244	0	0
NC_052177.1:91246632|91356012	0	0	0	19.6622	0	16.4541
NC_052177.1:91262431|91267814	68.7884	53.8213	72.9129	78.6488	50.328	32.9083
NC_052177.1:91262431|91294691	0	0	0	58.9866	33.552	98.7248
NC_052177.1:91262431|91356012	0	0	0	0	33.552	65.8165
NC_052177.1:91262431|91447606	0	0	0	39.3244	50.328	16.4541
NC_052177.1:91266705|91294691	0	0	0	78.6488	117.432	65.8165
NC_052177.1:91267706|91294691	0	0	0	0	0	49.3624
NC_052177.1:91293033|91294691	22.9295	0	0	78.6488	0	49.3624
NC_052177.1:91395153|91404237	22.9295	0	0	58.9866	67.104	49.3624
NC_052177.1:91395153|91447606	0	0	0	39.3244	0	16.4541
NC_052177.1:91403881|91447606	22.9295	0	0	58.9866	67.104	49.3624
NC_052177.1:91502245|91532631	0	0	0	19.6622	33.552	0
NC_052177.1:91503537|91504840	68.7884	0	72.9129	0	0	0
NC_052177.1:91505385|91532631	91.7179	107.643	0	19.6622	100.656	32.9083
NC_052177.1:91520793|91532631	0	0	0	0	33.552	0
NC_052177.1:91529423|91532631	45.8589	53.8213	72.9129	98.311	16.776	213.904
NC_052177.1:91529423|91545098	0	0	36.4564	0	16.776	0
NC_052177.1:91991023|91998809	91.7179	215.285	218.739	255.609	218.088	180.995
NC_052177.1:91997199|91998809	22.9295	0	0	19.6622	0	0
NC_052177.1:92019601|92028764	0	0	0	39.3244	0	49.3624
NC_052177.1:92135347|92164579	0	0	0	0	67.104	32.9083
NC_052177.1:92147599|92164579	0	0	0	0	16.776	32.9083
NC_052177.1:92160495|92164579	0	0	0	19.6622	16.776	49.3624
NC_052177.1:92261762|92266136	0	0	0	0	0	82.2707
NC_052177.1:92735749|92738955	0	0	0	39.3244	16.776	49.3624
NC_052177.1:92895210|92920086	0	0	0	0	33.552	0
NC_052177.1:92900606|92902982	458.589	322.928	619.759	412.906	469.728	296.174
NC_052177.1:92900606|92910211	0	0	0	98.311	83.88	49.3624
NC_052177.1:92900606|92916511	0	0	0	0	16.776	16.4541
NC_052177.1:92900606|92920086	0	0	0	117.973	117.432	115.179
NC_052177.1:92962931|92985006	0	0	0	19.6622	50.328	16.4541
NC_052177.1:92982835|92985006	0	0	36.4564	58.9866	0	0
NC_052177.1:93091298|93241705	0	0	0	19.6622	0	32.9083
NC_052177.1:93205957|93235077	114.647	0	510.39	19.6622	100.656	148.087
NC_052177.1:93205957|93241705	22.9295	0	0	98.311	50.328	16.4541
NC_052177.1:93265263|93281735	0	0	0	19.6622	16.776	65.8165
NC_052177.1:93265263|93298435	0	0	0	0	16.776	32.9083
NC_052177.1:93273543|93298435	0	0	0	19.6622	16.776	0
NC_052177.1:93336252|93342623	22.9295	0	0	58.9866	33.552	0
NC_052177.1:94083272|94086342	389.801	107.643	36.4564	98.311	134.208	49.3624
NC_052177.1:94313222|94327898	45.8589	0	0	0	0	0
NC_052177.1:94397933|94403728	1215.26	430.571	72.9129	235.946	201.312	32.9083
NC_052177.1:94462812|94476228	183.436	376.749	72.9129	19.6622	0	0
NC_052177.1:94469200|94476228	22.9295	53.8213	72.9129	0	0	0
NC_052177.1:94570653|94574706	0	53.8213	36.4564	0	0	0
NC_052177.1:94977501|94981503	22.9295	0	0	19.6622	0	0
NC_052177.1:95728132|95734899	91.7179	53.8213	0	117.973	184.536	49.3624
NC_052177.1:95728132|95770147	0	0	0	0	16.776	16.4541
NC_052177.1:95759008|95811436	0	0	36.4564	39.3244	0	16.4541
NC_052177.1:95805174|95811436	45.8589	0	0	19.6622	0	0
NC_052177.1:96564366|96566903	0	0	0	58.9866	0	16.4541
NC_052177.1:96841714|96842373	22.9295	0	0	58.9866	50.328	0
NC_052177.1:96841714|96851617	963.038	538.213	802.042	412.906	469.728	477.17
NC_052177.1:96841714|96891441	68.7884	0	0	19.6622	16.776	32.9083
NC_052177.1:96841714|96903922	0	0	0	117.973	117.432	32.9083
NC_052177.1:96848131|96851617	0	53.8213	0	19.6622	0	32.9083
NC_052177.1:96848131|96903922	0	0	0	0	16.776	32.9083
NC_052177.1:96849737|96903922	0	53.8213	36.4564	98.311	67.104	16.4541
NC_052177.1:96981363|96982705	91.7179	161.464	255.195	0	0	32.9083
NC_052177.1:96981363|96992895	45.8589	0	0	19.6622	0	32.9083
NC_052177.1:96981363|96999586	252.224	161.464	546.847	58.9866	117.432	82.2707
NC_052177.1:96981363|97047416	22.9295	53.8213	72.9129	39.3244	16.776	49.3624
NC_052177.1:96981363|97113826	0	0	0	0	50.328	16.4541
NC_052177.1:96992226|96999586	22.9295	107.643	0	0	0	16.4541
NC_052177.1:96992226|97047416	45.8589	0	36.4564	0	0	16.4541
NC_052177.1:96992226|97113826	91.7179	269.107	0	19.6622	50.328	32.9083
NC_052177.1:96999466|97076816	22.9295	0	72.9129	0	0	16.4541
NC_052177.1:97107398|97113826	22.9295	0	0	0	0	32.9083
NC_052177.1:97239754|97246814	0	0	0	19.6622	33.552	0
NC_052177.1:97239754|97289497	0	0	36.4564	19.6622	0	16.4541
NC_052177.1:98710409|98713246	206.365	215.285	255.195	19.6622	167.76	0
NC_052177.1:98725964|98733969	22.9295	0	72.9129	19.6622	0	0
NC_052177.1:100018447|100029758	22.9295	0	72.9129	0	33.552	32.9083
NC_052177.1:100390679|100396846	0	0	0	39.3244	0	0
NC_052177.1:100795338|100795654	22.9295	53.8213	72.9129	19.6622	16.776	32.9083
NC_052177.1:100916618|100918770	91.7179	161.464	36.4564	19.6622	50.328	32.9083
NC_052177.1:100934877|100943120	22.9295	161.464	0	0	33.552	0
NC_052177.1:101039662|101045094	0	0	0	58.9866	0	0
NC_052177.1:101607849|101622044	0	107.643	36.4564	0	16.776	0
NC_052177.1:101652071|101657221	22.9295	0	109.369	0	0	0
NC_052177.1:102259112|102265217	91.7179	53.8213	72.9129	0	33.552	0
NC_052177.1:102604780|102663168	114.647	0	36.4564	19.6622	0	0
NC_052177.1:102644810|102663168	0	0	145.826	0	0	16.4541
NC_052177.1:103545399|103571374	0	0	0	19.6622	0	16.4541
NC_052177.1:103551232|103571374	0	0	36.4564	0	0	16.4541
NC_052177.1:103593964|103596145	0	0	0	39.3244	100.656	0
NC_052177.1:103664306|103670963	137.577	215.285	145.826	19.6622	16.776	0
NC_052177.1:103667096|103670963	137.577	161.464	145.826	0	167.76	131.633
NC_052177.1:103718140|103724420	91.7179	0	72.9129	19.6622	33.552	98.7248
NC_052177.1:103718140|103740584	0	161.464	0	0	33.552	16.4541
NC_052177.1:103740410|103743942	22.9295	0	0	0	16.776	0
NC_052177.1:103740410|103767087	0	0	0	0	50.328	0
NC_052177.1:103742141|103758488	0	0	0	0	16.776	16.4541
NC_052177.1:103743818|103750402	0	0	36.4564	0	16.776	0
NC_052177.1:103743818|103755281	22.9295	0	0	0	16.776	65.8165
NC_052177.1:103743818|103758488	0	53.8213	0	0	16.776	0
NC_052177.1:103752127|103767087	160.506	53.8213	109.369	98.311	100.656	82.2707
NC_052177.1:103752127|103801435	0	0	0	39.3244	16.776	0
NC_052177.1:103752127|103811080	0	53.8213	0	0	33.552	16.4541
NC_052177.1:103845634|103854145	22.9295	0	0	19.6622	0	0
NC_052177.1:103853865|103888680	0	0	36.4564	98.311	134.208	32.9083
NC_052177.1:104016375|104021531	114.647	107.643	145.826	39.3244	33.552	131.633
NC_052177.1:104016375|104034286	22.9295	0	0	117.973	16.776	32.9083
NC_052177.1:104128408|104136141	0	0	0	19.6622	67.104	49.3624
NC_052177.1:104128408|104136552	0	0	0	0	16.776	16.4541
NC_052177.1:104152666|104153801	45.8589	0	0	511.217	251.64	246.812
NC_052177.1:104158099|104180086	0	0	0	19.6622	16.776	0
NC_052177.1:104162869|104174607	0	0	0	39.3244	16.776	0
NC_052177.1:104243794|104252949	0	53.8213	36.4564	235.946	218.088	279.72
NC_052177.1:105052354|105057153	45.8589	0	0	0	0	49.3624
NC_052177.1:105052354|105063734	22.9295	0	36.4564	0	0	16.4541
NC_052177.1:105055884|105057153	0	0	36.4564	19.6622	0	0
NC_052177.1:105389647|105392959	45.8589	0	0	58.9866	67.104	65.8165
NC_052177.1:105389647|105400024	114.647	215.285	109.369	58.9866	100.656	115.179
NC_052177.1:106889895|106929823	0	0	0	78.6488	16.776	0
NC_052177.1:107053944|107087902	114.647	53.8213	109.369	0	33.552	0
NC_052177.1:107731300|107759144	0	53.8213	36.4564	0	0	0
NC_052177.1:107758915|107912046	45.8589	0	218.739	0	0	49.3624
NC_052177.1:108331837|108347365	0	0	0	39.3244	0	32.9083
NC_052177.1:108562796|108572503	0	53.8213	0	0	0	16.4541
NC_052177.1:108572380|108589090	0	0	72.9129	19.6622	0	0
NC_052177.1:108685109|108711535	0	0	0	78.6488	0	16.4541
NC_052177.1:108688007|108711535	0	0	0	78.6488	33.552	98.7248
NC_052177.1:108716960|108720299	0	0	0	78.6488	100.656	32.9083
NC_052177.1:108933026|108938086	0	0	0	0	33.552	0
NC_052177.1:108933717|108938086	0	0	0	58.9866	0	32.9083
NC_052177.1:108937932|109030403	0	0	0	19.6622	33.552	0
NC_052177.1:109013164|109030403	137.577	0	109.369	39.3244	50.328	49.3624
NC_052177.1:109013164|109040862	0	0	0	19.6622	16.776	49.3624
NC_052177.1:109057172|109066580	0	0	36.4564	98.311	0	16.4541
NC_052177.1:109057172|109068150	0	107.643	36.4564	117.973	16.776	164.541
NC_052177.1:109057172|109072049	0	0	72.9129	0	0	16.4541
NC_052177.1:109759929|109768702	0	0	0	0	33.552	32.9083
NC_052177.1:109764647|109787815	0	0	0	39.3244	0	0
NC_052177.1:109872438|109875674	137.577	107.643	36.4564	0	33.552	32.9083
NC_052177.1:109888604|109901102	22.9295	0	0	98.311	33.552	49.3624
NC_052177.1:109908517|110002068	0	0	0	58.9866	0	0
NC_052177.1:109938307|109960362	114.647	107.643	36.4564	294.933	285.192	361.991
NC_052177.1:109938307|109981648	0	0	0	19.6622	50.328	98.7248
NC_052177.1:109938307|110002068	22.9295	0	0	196.622	251.64	296.174
NC_052177.1:109953773|109960362	22.9295	0	0	19.6622	16.776	0
NC_052177.1:109953773|110002068	45.8589	0	0	19.6622	0	16.4541
NC_052177.1:109980774|110002068	91.7179	0	0	78.6488	83.88	197.45
NC_052177.1:109980774|110042954	0	0	72.9129	58.9866	0	16.4541
NC_052177.1:111331760|111385669	229.295	322.928	109.369	39.3244	117.432	32.9083
NC_052177.1:111331760|111388274	137.577	53.8213	36.4564	0	83.88	49.3624
NC_052177.1:111331760|111501896	0	269.107	72.9129	19.6622	16.776	0
NC_052177.1:111382998|111388274	114.647	53.8213	401.021	19.6622	16.776	0
NC_052177.1:111382998|111501896	0	107.643	0	0	0	49.3624
NC_052177.1:111402839|111501896	0	0	72.9129	58.9866	67.104	0
NC_052177.1:111487654|111538934	0	0	109.369	0	16.776	0
NC_052177.1:111740671|111761543	0	0	0	39.3244	0	16.4541
NC_052177.1:111945671|111949899	45.8589	0	0	19.6622	50.328	0
NC_052177.1:111945671|111990533	0	0	0	19.6622	0	16.4541
NC_052177.1:111945671|112019788	0	0	0	58.9866	0	32.9083
NC_052177.1:111989269|112093817	0	0	36.4564	39.3244	0	49.3624
NC_052177.1:112304620|112324341	0	0	109.369	19.6622	0	0
NC_052177.1:112314391|112316873	45.8589	215.285	145.826	137.635	100.656	115.179
NC_052177.1:112314391|112377320	0	0	36.4564	0	33.552	0
NC_052177.1:112324239|112351373	0	53.8213	36.4564	0	0	0
NC_052177.1:112368598|112377320	0	0	0	39.3244	16.776	0
NC_052177.1:112417074|112593807	0	0	0	0	0	32.9083
NC_052177.1:112422405|112427017	22.9295	0	0	0	0	16.4541
NC_052177.1:112422405|112563443	0	0	0	19.6622	16.776	16.4541
NC_052177.1:112549687|112613272	0	0	0	19.6622	0	16.4541
NC_052177.1:112575264|112613272	0	0	0	39.3244	16.776	0
NC_052177.1:112696509|112698712	0	53.8213	0	0	0	16.4541
NC_052177.1:112698628|112705685	91.7179	0	0	0	0	0
NC_052177.1:112801502|112812322	0	0	0	0	0	49.3624
NC_052177.1:112969223|112984973	91.7179	53.8213	36.4564	0	0	16.4541
NC_052177.1:112969223|113001587	137.577	53.8213	0	98.311	16.776	82.2707
NC_052177.1:112976907|112984973	91.7179	53.8213	109.369	39.3244	0	0
NC_052177.1:112976907|112999288	22.9295	0	72.9129	0	0	32.9083
NC_052177.1:112976907|113001587	114.647	161.464	218.739	19.6622	67.104	65.8165
NC_052177.1:112982274|113001587	596.166	376.749	109.369	0	33.552	16.4541
NC_052177.1:112997566|112999288	0	161.464	36.4564	19.6622	0	0
NC_052177.1:112997566|113001587	2201.23	1291.71	1822.82	137.635	402.624	180.995
NC_052177.1:113007965|113014759	22.9295	0	182.282	0	16.776	0
NC_052177.1:113007965|113048765	114.647	0	0	19.6622	0	0
NC_052177.1:113012009|113014759	0	0	72.9129	0	0	0
NC_052177.1:113012009|113024544	45.8589	0	36.4564	0	0	0
NC_052177.1:113014690|113024544	22.9295	53.8213	0	0	0	0
NC_052177.1:113014690|113044510	68.7884	107.643	72.9129	0	0	0
NC_052177.1:113024445|113039648	0	0	72.9129	0	0	16.4541
NC_052177.1:113033037|113039648	68.7884	0	0	0	0	0
NC_052177.1:113129037|113147248	0	0	0	58.9866	50.328	0
NC_052177.1:113129037|113150941	0	0	0	19.6622	33.552	82.2707
NC_052177.1:113129037|113161899	0	0	0	0	16.776	16.4541
NC_052177.1:113660618|113685406	22.9295	0	0	39.3244	33.552	16.4541
NC_052177.1:114004438|114010710	0	0	0	0	0	32.9083
NC_052177.1:114008959|114010710	0	53.8213	0	0	0	32.9083
NC_052177.1:114976236|114983491	114.647	0	218.739	19.6622	0	0
NC_052177.1:114982067|114983491	45.8589	53.8213	72.9129	0	0	0
NC_052177.1:115728638|115732041	206.365	53.8213	109.369	19.6622	16.776	82.2707
NC_052177.1:115728638|115736932	0	0	0	19.6622	33.552	0
NC_052177.1:115728638|115744056	22.9295	0	0	39.3244	33.552	0
NC_052177.1:115736845|115749992	0	0	36.4564	0	0	16.4541
NC_052177.1:115746783|115747879	0	0	0	19.6622	50.328	0
NC_052177.1:115746783|115749992	45.8589	0	72.9129	117.973	134.208	131.633
NC_052177.1:115793502|115798752	68.7884	0	109.369	196.622	117.432	115.179
NC_052177.1:115831659|115837043	68.7884	53.8213	0	39.3244	117.432	131.633
NC_052177.1:115835746|115856193	0	107.643	36.4564	78.6488	16.776	0
NC_052177.1:115835746|115862574	68.7884	0	0	19.6622	0	32.9083
NC_052177.1:115859660|115862574	0	0	0	19.6622	16.776	0
NC_052177.1:115968829|115984360	0	0	0	98.311	0	0
NC_052177.1:116624755|116625887	0	0	72.9129	39.3244	100.656	98.7248
NC_052177.1:116624760|116625887	91.7179	53.8213	0	0	16.776	0
NC_052177.1:116695752|116696242	0	0	0	39.3244	0	16.4541
NC_052177.1:116721957|116722220	0	0	0	98.311	0	0
NC_052177.1:116721957|116722225	22.9295	53.8213	0	58.9866	16.776	49.3624
NC_052177.1:116721957|116746481	0	0	0	39.3244	16.776	16.4541
NC_052177.1:116721957|116750590	0	0	0	19.6622	33.552	0
NC_052177.1:116745625|116750590	0	0	0	0	0	49.3624
NC_052177.1:116806387|116808143	22.9295	0	0	0	50.328	32.9083
NC_052177.1:117075966|117078716	0	0	0	19.6622	0	16.4541
NC_052177.1:118320435|118320933	68.7884	0	0	117.973	50.328	213.904
NC_052177.1:118601416|118622022	0	0	0	19.6622	33.552	16.4541
NC_052177.1:118883962|118884290	45.8589	107.643	0	137.635	134.208	131.633
NC_052177.1:119085843|119088534	45.8589	269.107	0	0	100.656	0
NC_052178.1:42144|44391	45.8589	107.643	36.4564	0	0	0
NC_052178.1:303154|310329	22.9295	53.8213	36.4564	0	16.776	98.7248
NC_052178.1:303154|320681	22.9295	0	0	19.6622	0	0
NC_052178.1:320495|330410	0	0	36.4564	58.9866	33.552	0
NC_052178.1:357931|368121	0	0	0	0	33.552	0
NC_052178.1:585817|638355	0	0	0	58.9866	67.104	148.087
NC_052178.1:598252|610789	45.8589	0	0	0	33.552	16.4541
NC_052178.1:598252|638355	0	0	0	353.92	570.384	329.083
NC_052178.1:607612|610789	22.9295	0	0	806.15	956.231	1053.06
NC_052178.1:607612|638355	0	0	0	19.6622	16.776	65.8165
NC_052178.1:607616|610789	0	0	0	117.973	16.776	98.7248
NC_052178.1:607616|638355	0	0	0	0	16.776	32.9083
NC_052178.1:621272|638355	0	0	0	19.6622	16.776	16.4541
NC_052178.1:647381|663678	0	0	0	0	67.104	16.4541
NC_052178.1:663526|669252	0	0	0	39.3244	16.776	0
NC_052178.1:677647|694957	0	0	0	0	16.776	16.4541
NC_052178.1:919558|936341	0	0	0	0	16.776	16.4541
NC_052178.1:919973|963596	0	0	0	58.9866	16.776	16.4541
NC_052178.1:936185|963666	0	0	0	78.6488	16.776	0
NC_052178.1:961171|963666	0	107.643	72.9129	58.9866	134.208	49.3624
NC_052178.1:3445928|3523923	0	0	0	0	16.776	16.4541
NC_052178.1:3523809|3546271	68.7884	0	0	157.298	67.104	164.541
NC_052178.1:3523809|3558319	0	107.643	0	19.6622	0	0
NC_052178.1:3541231|3558319	22.9295	0	0	78.6488	0	0
NC_052178.1:3619091|3625857	0	0	0	19.6622	16.776	0
NC_052178.1:3624515|3625857	0	53.8213	72.9129	0	0	0
NC_052178.1:3712935|3717799	68.7884	0	109.369	19.6622	0	32.9083
NC_052178.1:3712935|3719208	22.9295	0	72.9129	58.9866	33.552	131.633
NC_052178.1:3789169|3794411	45.8589	0	72.9129	0	16.776	16.4541
NC_052178.1:4019266|4027552	0	107.643	0	0	0	16.4541
NC_052178.1:4024482|4031349	0	107.643	36.4564	58.9866	0	0
NC_052178.1:4151855|4161537	0	0	0	0	50.328	49.3624
NC_052178.1:4250461|4252919	0	53.8213	36.4564	19.6622	0	0
NC_052178.1:4579875|4618005	0	215.285	0	0	0	16.4541
NC_052178.1:4582785|4591343	91.7179	322.928	36.4564	58.9866	0	0
NC_052178.1:4582785|4602446	0	107.643	0	19.6622	0	49.3624
NC_052178.1:4582785|4618005	22.9295	0	0	19.6622	0	0
NC_052178.1:4591178|4618005	0	0	0	19.6622	0	16.4541
NC_052178.1:4591178|4635880	0	0	0	19.6622	0	32.9083
NC_052178.1:4602366|4618005	0	0	0	19.6622	0	16.4541
NC_052178.1:4602366|4635880	0	0	72.9129	19.6622	0	0
NC_052178.1:4602366|4641847	45.8589	0	0	39.3244	16.776	16.4541
NC_052178.1:4615040|4618005	22.9295	0	0	39.3244	16.776	32.9083
NC_052178.1:4615040|4635880	45.8589	0	0	19.6622	33.552	0
NC_052178.1:4615040|4641847	22.9295	0	72.9129	39.3244	50.328	49.3624
NC_052178.1:4740596|4742950	22.9295	0	36.4564	0	0	0
NC_052178.1:4884470|4893924	0	0	0	117.973	67.104	65.8165
NC_052178.1:4884470|4904742	0	0	0	19.6622	0	16.4541
NC_052178.1:4893784|4899869	0	0	0	117.973	50.328	32.9083
NC_052178.1:4893784|4904742	0	0	0	1258.38	1023.34	855.615
NC_052178.1:4898968|4904742	0	0	0	19.6622	50.328	32.9083
NC_052178.1:4954455|4966114	0	53.8213	72.9129	78.6488	67.104	82.2707
NC_052178.1:4958834|4966114	45.8589	0	36.4564	58.9866	16.776	65.8165
NC_052178.1:4961451|4966114	137.577	107.643	255.195	314.595	318.744	378.445
NC_052178.1:5383599|5411046	0	0	0	78.6488	0	0
NC_052178.1:5751250|5764990	0	0	72.9129	0	33.552	0
NC_052178.1:6154072|6184567	0	0	0	19.6622	0	180.995
NC_052178.1:6154072|6190589	0	0	0	39.3244	0	0
NC_052178.1:6175828|6226919	0	53.8213	0	58.9866	33.552	82.2707
NC_052178.1:6184479|6226919	0	0	0	39.3244	0	0
NC_052178.1:6208310|6271367	22.9295	0	0	0	0	16.4541
NC_052178.1:6222511|6226919	45.8589	0	0	39.3244	0	16.4541
NC_052178.1:6222511|6271367	0	0	72.9129	58.9866	0	32.9083
NC_052178.1:6222511|6300337	0	0	0	39.3244	0	32.9083
NC_052178.1:6253421|6271367	0	0	0	19.6622	16.776	0
NC_052178.1:6269454|6271367	0	0	0	39.3244	0	98.7248
NC_052178.1:6292775|6314372	0	0	0	78.6488	0	0
NC_052178.1:6300105|6314372	0	0	0	39.3244	16.776	49.3624
NC_052178.1:6309010|6337421	0	0	0	58.9866	0	0
NC_052178.1:6358731|6370416	0	0	72.9129	39.3244	33.552	65.8165
NC_052178.1:6447133|6456708	229.295	322.928	145.826	0	16.776	16.4541
NC_052178.1:6780461|6789837	0	0	0	19.6622	0	32.9083
NC_052178.1:6975127|6993538	22.9295	0	0	19.6622	16.776	0
NC_052178.1:6975127|7001297	0	0	0	0	0	32.9083
NC_052178.1:6975127|7015332	0	107.643	0	0	33.552	0
NC_052178.1:6981030|7023506	0	0	0	0	0	49.3624
NC_052178.1:6991050|6993538	91.7179	53.8213	0	78.6488	33.552	0
NC_052178.1:7000599|7006521	22.9295	107.643	0	0	0	0
NC_052178.1:7000599|7013234	0	0	109.369	19.6622	0	0
NC_052178.1:7475951|7481716	45.8589	0	36.4564	39.3244	16.776	0
NC_052178.1:7538579|7604693	0	0	0	0	0	32.9083
NC_052178.1:7538579|7621851	0	0	0	58.9866	0	0
NC_052178.1:7605647|7658999	91.7179	107.643	0	0	83.88	0
NC_052178.1:7605647|7689116	45.8589	53.8213	0	19.6622	0	0
NC_052178.1:7725589|7783504	45.8589	0	0	0	0	0
NC_052178.1:7790865|7794051	45.8589	0	0	137.635	83.88	115.179
NC_052178.1:7850031|7872133	0	0	0	0	33.552	49.3624
NC_052178.1:7850031|7886432	0	0	0	39.3244	16.776	0
NC_052178.1:7857535|7886432	0	0	0	19.6622	0	49.3624
NC_052178.1:7868433|7886432	0	0	0	0	67.104	65.8165
NC_052178.1:7875418|7875818	0	0	0	19.6622	33.552	32.9083
NC_052178.1:7875418|7886432	0	0	0	98.311	117.432	49.3624
NC_052178.1:7875436|7886432	0	0	0	0	33.552	16.4541
NC_052178.1:8173184|8188393	0	0	36.4564	0	16.776	32.9083
NC_052178.1:8176610|8188393	22.9295	0	0	0	16.776	0
NC_052178.1:8179374|8180947	0	0	0	19.6622	16.776	0
NC_052178.1:8179374|8188393	0	0	72.9129	98.311	67.104	82.2707
NC_052178.1:8183381|8188393	22.9295	53.8213	0	58.9866	50.328	16.4541
NC_052178.1:8187950|8188393	0	53.8213	0	78.6488	67.104	32.9083
NC_052178.1:8424600|8426916	0	0	0	0	67.104	16.4541
NC_052178.1:8533947|8537616	0	0	0	39.3244	67.104	82.2707
NC_052178.1:8594265|8603625	22.9295	53.8213	72.9129	0	0	16.4541
NC_052178.1:8602653|8625362	0	0	0	78.6488	16.776	16.4541
NC_052178.1:8612311|8625362	0	0	0	39.3244	33.552	32.9083
NC_052178.1:8790629|8804493	0	0	0	0	16.776	16.4541
NC_052178.1:8813189|8816705	22.9295	0	0	157.298	33.552	115.179
NC_052178.1:8838032|8846103	0	0	0	58.9866	16.776	16.4541
NC_052178.1:8881513|8885671	275.154	269.107	255.195	196.622	184.536	180.995
NC_052178.1:9250233|9253305	0	53.8213	109.369	39.3244	0	32.9083
NC_052178.1:9329760|9456839	22.9295	0	0	39.3244	0	32.9083
NC_052178.1:9416641|9462567	0	0	0	19.6622	16.776	16.4541
NC_052178.1:9417809|9456839	45.8589	0	0	19.6622	16.776	0
NC_052178.1:9417809|9462567	22.9295	0	72.9129	0	50.328	16.4541
NC_052178.1:9417809|9467564	0	0	0	19.6622	67.104	0
NC_052178.1:9417809|9485710	91.7179	107.643	0	0	16.776	0
NC_052178.1:9417809|9491791	22.9295	0	36.4564	0	50.328	49.3624
NC_052178.1:9446023|9456839	22.9295	107.643	0	58.9866	16.776	65.8165
NC_052178.1:9446049|9456839	0	0	0	19.6622	0	16.4541
NC_052178.1:9449257|9456839	22.9295	0	0	0	33.552	49.3624
NC_052178.1:9483556|9491791	0	0	0	19.6622	50.328	164.541
NC_052178.1:9483573|9491791	22.9295	0	0	39.3244	0	16.4541
NC_052178.1:9650529|9666898	0	0	0	19.6622	33.552	16.4541
NC_052178.1:9650529|9682924	0	0	0	0	16.776	16.4541
NC_052178.1:9650529|9694878	0	0	0	0	100.656	0
NC_052178.1:9738489|9739006	0	0	0	58.9866	33.552	82.2707
NC_052178.1:9953846|9954197	298.083	322.928	255.195	1848.25	486.504	1332.78
NC_052178.1:10299702|10336219	91.7179	0	0	0	0	0
NC_052178.1:10673061|10676902	68.7884	53.8213	109.369	19.6622	50.328	164.541
NC_052178.1:10695925|10728976	0	0	0	0	16.776	49.3624
NC_052178.1:10696606|10747856	0	0	0	19.6622	33.552	0
NC_052178.1:10711338|10722246	22.9295	0	0	39.3244	0	32.9083
NC_052178.1:10711338|10728976	137.577	0	0	255.609	201.312	65.8165
NC_052178.1:10711338|10741954	0	0	0	0	16.776	16.4541
NC_052178.1:10711338|10747856	137.577	215.285	36.4564	98.311	100.656	32.9083
NC_052178.1:10711358|10747856	0	0	0	19.6622	16.776	0
NC_052178.1:10857255|10861485	0	0	0	58.9866	83.88	49.3624
NC_052178.1:10979264|10979486	0	0	72.9129	0	0	0
NC_052178.1:11284214|11288647	0	53.8213	0	0	0	16.4541
NC_052178.1:11413852|11423925	0	0	0	58.9866	33.552	32.9083
NC_052178.1:12472535|12478376	0	0	0	0	16.776	16.4541
NC_052178.1:12629832|12635357	68.7884	161.464	0	58.9866	33.552	131.633
NC_052178.1:12629832|12649810	22.9295	53.8213	109.369	58.9866	117.432	32.9083
NC_052178.1:13000461|13120600	0	53.8213	0	0	33.552	0
NC_052178.1:13120376|13120600	0	0	0	19.6622	0	16.4541
NC_052178.1:13473588|13477739	0	0	0	0	50.328	0
NC_052178.1:13512790|13513552	22.9295	0	0	0	16.776	0
NC_052178.1:13512790|13540715	0	0	0	39.3244	83.88	32.9083
NC_052178.1:13537761|13540715	0	0	0	0	0	32.9083
NC_052178.1:14675997|14682285	22.9295	0	0	19.6622	0	0
NC_052178.1:15799661|15819234	0	0	0	39.3244	16.776	0
NC_052178.1:15799894|15816219	22.9295	0	0	0	0	16.4541
NC_052178.1:15813617|15816219	45.8589	0	72.9129	39.3244	16.776	16.4541
NC_052178.1:15813617|15819234	22.9295	0	0	19.6622	16.776	49.3624
NC_052178.1:16432005|16454405	0	0	0	19.6622	0	16.4541
NC_052178.1:16437302|16454405	0	0	0	0	50.328	16.4541
NC_052178.1:18099871|18125436	0	0	0	19.6622	0	82.2707
NC_052178.1:18101362|18125436	0	0	0	0	16.776	16.4541
NC_052178.1:18124850|18128366	0	0	0	19.6622	0	16.4541
NC_052178.1:18172357|18189664	0	0	0	0	50.328	0
NC_052178.1:18201321|18205631	0	0	0	0	33.552	16.4541
NC_052178.1:18248730|18250362	481.519	53.8213	291.651	216.284	301.968	197.45
NC_052178.1:18746347|18762358	0	0	0	19.6622	16.776	32.9083
NC_052178.1:18913215|18922562	0	0	0	0	33.552	0
NC_052178.1:19313972|19331518	0	0	0	19.6622	33.552	65.8165
NC_052178.1:19370877|19396640	0	0	0	0	33.552	0
NC_052178.1:19391868|19396640	45.8589	53.8213	0	0	0	0
NC_052178.1:19511591|19513040	0	0	218.739	0	0	65.8165
NC_052178.1:19541583|19553118	45.8589	0	0	0	0	0
NC_052178.1:19552693|19553118	321.013	538.213	765.585	19.6622	16.776	16.4541
NC_052178.1:21577808|21585313	0	0	0	0	33.552	0
NC_052178.1:22088373|22092453	0	0	36.4564	39.3244	16.776	16.4541
NC_052178.1:22161480|22177631	0	0	0	0	0	32.9083
NC_052178.1:22161480|22204456	0	0	0	0	67.104	0
NC_052178.1:22185853|22189754	0	0	0	19.6622	0	16.4541
NC_052178.1:22185853|22210290	0	0	36.4564	0	0	16.4541
NC_052178.1:22185853|22238867	91.7179	53.8213	0	0	16.776	0
NC_052178.1:22188458|22210290	0	0	0	0	50.328	16.4541
NC_052178.1:22196672|22238867	68.7884	53.8213	72.9129	39.3244	0	0
NC_052178.1:22209952|22238867	0	0	0	117.973	201.312	148.087
NC_052178.1:22227861|22238867	114.647	215.285	182.282	235.946	150.984	279.72
NC_052178.1:22227861|22243710	0	0	0	0	33.552	32.9083
NC_052178.1:23335268|23350995	0	0	0	19.6622	0	32.9083
NC_052178.1:23460469|23476077	45.8589	0	72.9129	157.298	150.984	115.179
NC_052178.1:23492922|23519161	22.9295	53.8213	0	0	0	0
NC_052178.1:23492922|23530055	22.9295	215.285	145.826	39.3244	50.328	49.3624
NC_052178.1:23501083|23530055	22.9295	53.8213	0	0	0	0
NC_052178.1:23519030|23530055	91.7179	107.643	36.4564	19.6622	0	16.4541
NC_052178.1:23521349|23530055	68.7884	0	0	0	0	16.4541
NC_052178.1:23757721|23759746	0	0	0	58.9866	16.776	16.4541
NC_052178.1:23757721|23761955	0	0	0	0	0	49.3624
NC_052178.1:24009856|24040848	0	53.8213	0	0	0	16.4541
NC_052178.1:24009856|24044040	137.577	53.8213	0	176.96	218.088	197.45
NC_052178.1:24032883|24050589	22.9295	0	0	19.6622	0	0
NC_052178.1:24039313|24054276	0	0	0	0	16.776	16.4541
NC_052178.1:24050359|24054276	619.096	269.107	546.847	39.3244	234.864	230.358
NC_052178.1:24116133|24120855	0	107.643	0	58.9866	134.208	0
NC_052178.1:24116133|24132667	22.9295	0	0	0	33.552	32.9083
NC_052178.1:24388076|24390443	0	0	0	0	0	32.9083
NC_052178.1:24636057|24656748	0	0	0	19.6622	33.552	16.4541
NC_052178.1:24690594|24693646	0	0	0	98.311	184.536	82.2707
NC_052178.1:24706320|24708900	0	0	0	39.3244	0	16.4541
NC_052178.1:24787979|24789372	45.8589	0	0	0	16.776	32.9083
NC_052178.1:24980842|24981621	0	107.643	0	0	0	16.4541
NC_052178.1:25020196|25047827	0	0	0	0	33.552	0
NC_052178.1:25020321|25024800	22.9295	0	0	39.3244	0	0
NC_052178.1:25020321|25047827	114.647	107.643	0	117.973	67.104	65.8165
NC_052178.1:25032214|25047827	45.8589	0	109.369	137.635	218.088	49.3624
NC_052178.1:25032214|25089888	0	0	0	19.6622	50.328	0
NC_052178.1:25037826|25047827	22.9295	107.643	109.369	58.9866	16.776	131.633
NC_052178.1:25189710|25203194	68.7884	0	36.4564	0	0	0
NC_052178.1:25209125|25224597	22.9295	107.643	0	0	0	0
NC_052178.1:25209125|25232253	22.9295	322.928	72.9129	58.9866	67.104	82.2707
NC_052178.1:25209125|25262316	0	107.643	72.9129	39.3244	0	0
NC_052178.1:25209125|25293738	45.8589	0	0	39.3244	33.552	0
NC_052178.1:25217785|25232253	0	0	0	39.3244	16.776	0
NC_052178.1:25223986|25232253	0	0	72.9129	39.3244	0	16.4541
NC_052178.1:25246584|25293738	0	107.643	0	0	0	0
NC_052178.1:25264177|25268919	0	53.8213	36.4564	0	0	0
NC_052178.1:25283208|25293738	0	107.643	36.4564	0	0	0
NC_052178.1:25283208|25308405	22.9295	322.928	364.564	157.298	100.656	180.995
NC_052178.1:25283208|25310225	0	0	72.9129	216.284	134.208	82.2707
NC_052178.1:25342830|25365856	0	0	0	0	50.328	0
NC_052178.1:25344709|25361946	0	0	36.4564	39.3244	0	16.4541
NC_052178.1:25364026|25417244	0	0	0	39.3244	50.328	32.9083
NC_052178.1:25377293|25397950	0	0	0	0	0	32.9083
NC_052178.1:25377293|25424041	22.9295	0	0	0	0	16.4541
NC_052178.1:25383091|25385683	0	0	0	19.6622	0	16.4541
NC_052178.1:25397852|25446097	0	0	0	19.6622	0	32.9083
NC_052178.1:25417071|25446097	0	0	0	0	33.552	0
NC_052178.1:25543793|25549611	0	0	0	19.6622	0	16.4541
NC_052178.1:25804967|25805370	22.9295	0	0	176.96	117.432	0
NC_052178.1:25804967|25805634	137.577	0	0	196.622	117.432	213.904
NC_052178.1:26064028|26100589	0	269.107	145.826	0	0	0
NC_052178.1:26064028|26127841	160.506	1507	947.867	0	0	16.4541
NC_052178.1:26094381|26127841	114.647	376.749	291.651	0	0	0
NC_052178.1:26100385|26127841	275.154	161.464	291.651	0	0	0
NC_052178.1:26119124|26127841	45.8589	0	0	0	0	0
NC_052178.1:26869081|26876669	22.9295	269.107	255.195	78.6488	134.208	32.9083
NC_052178.1:26869081|26886265	22.9295	0	0	19.6622	0	0
NC_052178.1:26915747|26918437	0	0	0	0	16.776	49.3624
NC_052178.1:26917358|26918437	45.8589	0	328.108	0	150.984	32.9083
NC_052178.1:26927563|26928185	45.8589	0	36.4564	0	0	0
NC_052178.1:26950821|26952178	0	0	0	39.3244	0	0
NC_052178.1:26950821|26990611	68.7884	0	0	19.6622	0	32.9083
NC_052178.1:26950821|26998895	0	0	0	19.6622	50.328	0
NC_052178.1:26950821|27015976	0	0	0	19.6622	33.552	16.4541
NC_052178.1:26998776|27005096	0	0	0	0	16.776	16.4541
NC_052178.1:27872798|27879597	0	0	0	39.3244	100.656	32.9083
NC_052178.1:27872798|27887962	0	0	36.4564	19.6622	0	32.9083
NC_052178.1:27872798|27893678	0	0	0	58.9866	16.776	49.3624
NC_052178.1:27872798|27902596	0	269.107	145.826	39.3244	167.76	82.2707
NC_052178.1:27872798|27904036	0	0	0	0	33.552	16.4541
NC_052178.1:27872798|27921614	0	0	0	0	50.328	98.7248
NC_052178.1:27872798|27993888	0	0	0	19.6622	0	32.9083
NC_052178.1:27872798|28000877	0	0	0	0	50.328	0
NC_052178.1:27992144|27993888	0	0	0	0	16.776	49.3624
NC_052178.1:27992144|28000877	0	0	36.4564	0	33.552	0
NC_052178.1:27992169|27993888	0	0	0	19.6622	16.776	16.4541
NC_052178.1:27992169|28000877	0	0	0	0	67.104	16.4541
NC_052178.1:28094337|28096462	0	0	72.9129	0	16.776	16.4541
NC_052178.1:28152479|28154838	0	53.8213	109.369	19.6622	0	0
NC_052178.1:28198078|28206274	0	107.643	0	0	16.776	16.4541
NC_052178.1:28200102|28201700	0	0	0	0	67.104	49.3624
NC_052178.1:28200102|28206274	45.8589	269.107	72.9129	58.9866	83.88	98.7248
NC_052178.1:28283453|28304424	0	0	0	39.3244	16.776	0
NC_052178.1:28495588|28504590	0	0	0	0	33.552	16.4541
NC_052178.1:28501264|28504590	0	0	0	0	0	49.3624
NC_052178.1:29008824|29027306	0	0	0	39.3244	16.776	0
NC_052178.1:29211394|29220669	0	0	0	39.3244	0	16.4541
NC_052178.1:29502026|29527866	0	0	0	0	0	82.2707
NC_052178.1:29516239|29518989	45.8589	0	0	39.3244	16.776	0
NC_052178.1:29527396|29537297	229.295	0	36.4564	78.6488	50.328	49.3624
NC_052178.1:29533269|29537297	114.647	0	36.4564	0	0	0
NC_052178.1:29533269|29546131	0	0	36.4564	19.6622	0	0
NC_052178.1:29746284|29777164	0	53.8213	0	0	33.552	0
NC_052178.1:29764164|29770010	91.7179	161.464	36.4564	19.6622	184.536	32.9083
NC_052178.1:29764164|29777164	22.9295	0	0	0	16.776	16.4541
NC_052178.1:29764164|29778052	0	107.643	0	0	16.776	16.4541
NC_052178.1:29897986|29900395	0	0	0	0	16.776	32.9083
NC_052178.1:30334007|30341227	45.8589	53.8213	0	19.6622	33.552	131.633
NC_052178.1:30428065|30457878	45.8589	0	0	0	100.656	82.2707
NC_052178.1:31167321|31168463	0	107.643	0	0	33.552	0
NC_052178.1:31221472|31232713	0	0	0	117.973	50.328	115.179
NC_052178.1:31290188|31297147	0	53.8213	0	0	16.776	0
NC_052178.1:31332390|31341288	0	0	72.9129	0	0	32.9083
NC_052178.1:31335987|31341288	0	53.8213	36.4564	0	0	0
NC_052178.1:31347649|31348763	137.577	0	72.9129	0	16.776	16.4541
NC_052178.1:31611769|31630250	0	0	0	58.9866	0	0
NC_052178.1:31611769|31642473	68.7884	0	0	58.9866	100.656	32.9083
NC_052178.1:31622537|31642473	22.9295	53.8213	36.4564	39.3244	83.88	0
NC_052178.1:31627824|31642473	0	0	0	0	0	32.9083
NC_052178.1:31636004|31642473	0	0	0	19.6622	16.776	0
NC_052178.1:31873658|31874447	0	0	0	0	16.776	32.9083
NC_052178.1:32065010|32086000	0	0	0	19.6622	33.552	16.4541
NC_052178.1:32081002|32102150	68.7884	0	0	19.6622	50.328	16.4541
NC_052178.1:32204678|32209477	45.8589	0	36.4564	0	0	0
NC_052178.1:32208458|32209477	0	0	0	19.6622	0	16.4541
NC_052178.1:32212561|32226050	0	0	0	39.3244	0	16.4541
NC_052178.1:32212561|32234449	0	0	0	0	16.776	16.4541
NC_052178.1:32271153|32273749	22.9295	0	0	19.6622	0	0
NC_052178.1:32271153|32278273	22.9295	0	0	19.6622	0	16.4541
NC_052178.1:32271153|32283445	0	0	0	19.6622	16.776	0
NC_052178.1:32271153|32323354	0	0	0	19.6622	100.656	16.4541
NC_052178.1:32282089|32314208	0	0	0	0	33.552	0
NC_052178.1:32307686|32309571	114.647	269.107	72.9129	98.311	16.776	82.2707
NC_052178.1:32307793|32323354	0	0	0	58.9866	16.776	16.4541
NC_052178.1:32330535|32333428	22.9295	0	0	19.6622	0	16.4541
NC_052178.1:32330535|32339768	22.9295	0	0	0	0	49.3624
NC_052178.1:33088041|33109221	0	0	36.4564	0	16.776	0
NC_052178.1:33270222|33277861	0	0	0	19.6622	16.776	65.8165
NC_052178.1:33321244|33345747	0	0	0	0	0	32.9083
NC_052178.1:33332806|33345747	0	0	0	19.6622	16.776	16.4541
NC_052178.1:33390349|33415708	22.9295	0	0	19.6622	0	16.4541
NC_052178.1:33551669|33553699	0	0	0	629.191	369.072	329.083
NC_052178.1:33551669|33579301	0	0	0	157.298	117.432	98.7248
NC_052178.1:33613698|33624599	0	0	0	0	0	32.9083
NC_052178.1:33644433|33702918	0	0	0	19.6622	33.552	0
NC_052178.1:33644433|33714560	0	161.464	0	0	50.328	0
NC_052178.1:33671646|33714560	0	0	0	19.6622	16.776	16.4541
NC_052178.1:33685487|33714560	22.9295	0	36.4564	0	16.776	32.9083
NC_052178.1:33696246|33714560	91.7179	53.8213	145.826	39.3244	50.328	16.4541
NC_052178.1:34451544|34465431	22.9295	0	0	0	16.776	0
NC_052178.1:34451544|34591154	0	0	0	58.9866	33.552	16.4541
NC_052178.1:34515569|34524902	45.8589	0	0	39.3244	0	16.4541
NC_052178.1:34515569|34550857	0	0	0	19.6622	0	49.3624
NC_052178.1:34515569|34554675	0	0	0	58.9866	0	0
NC_052178.1:34515569|34591154	0	0	0	39.3244	16.776	0
NC_052178.1:34540862|34557558	22.9295	0	0	19.6622	0	0
NC_052178.1:34557379|34591154	0	0	0	19.6622	33.552	16.4541
NC_052178.1:34576012|34591154	0	0	0	98.311	50.328	32.9083
NC_052178.1:34581769|34591154	22.9295	107.643	0	373.582	251.64	98.7248
NC_052178.1:34581769|34619290	0	0	0	39.3244	16.776	16.4541
NC_052178.1:34585319|34591154	91.7179	53.8213	109.369	137.635	117.432	82.2707
NC_052178.1:34617043|34619290	0	0	0	19.6622	0	16.4541
NC_052178.1:34783383|34797101	0	0	0	39.3244	33.552	164.541
NC_052178.1:34795461|34797101	0	0	36.4564	117.973	134.208	65.8165
NC_052178.1:36473666|36529168	22.9295	0	36.4564	19.6622	0	0
NC_052178.1:36509525|36529168	229.295	269.107	473.934	0	117.432	16.4541
NC_052178.1:36555555|36580365	0	0	182.282	0	0	0
NC_052178.1:36579537|36580365	45.8589	107.643	36.4564	0	16.776	0
NC_052178.1:36616743|36617313	0	0	0	0	16.776	32.9083
NC_052178.1:37950249|38027830	45.8589	53.8213	36.4564	0	16.776	0
NC_052178.1:38018480|38027830	45.8589	0	72.9129	19.6622	0	16.4541
NC_052178.1:39123083|39124190	45.8589	107.643	109.369	0	16.776	16.4541
NC_052178.1:39123083|39141572	0	107.643	0	0	16.776	0
NC_052178.1:39123083|39143187	45.8589	0	0	19.6622	16.776	82.2707
NC_052178.1:39123083|39152595	0	107.643	36.4564	19.6622	50.328	0
NC_052178.1:39123083|39163666	68.7884	0	72.9129	39.3244	50.328	0
NC_052178.1:39150672|39152595	321.013	538.213	255.195	58.9866	184.536	148.087
NC_052178.1:39291901|39326759	22.9295	53.8213	0	0	16.776	16.4541
NC_052178.1:39313476|39326759	0	53.8213	0	19.6622	16.776	0
NC_052178.1:39316565|39326759	22.9295	0	0	0	16.776	0
NC_052178.1:39316565|39347754	206.365	107.643	255.195	19.6622	16.776	16.4541
NC_052178.1:39316565|39366216	45.8589	53.8213	0	0	0	0
NC_052178.1:39326725|39366216	0	53.8213	0	39.3244	0	0
NC_052178.1:39343648|39347754	137.577	53.8213	109.369	176.96	16.776	49.3624
NC_052178.1:39343648|39366216	183.436	107.643	36.4564	19.6622	0	0
NC_052178.1:41094924|41098828	91.7179	0	0	0	16.776	0
NC_052178.1:41591031|41612625	0	107.643	72.9129	0	0	0
NC_052178.1:41699388|41702594	68.7884	53.8213	109.369	117.973	100.656	82.2707
NC_052178.1:41699388|41727898	0	0	0	0	16.776	16.4541
NC_052178.1:41716336|41721776	0	0	0	58.9866	16.776	0
NC_052178.1:41998497|42016348	0	0	0	0	33.552	0
NC_052178.1:41998497|42024475	0	0	36.4564	137.635	67.104	148.087
NC_052178.1:42016312|42082016	0	0	0	19.6622	16.776	0
NC_052178.1:42016312|42090290	0	0	0	0	16.776	16.4541
NC_052178.1:42067678|42075620	0	0	36.4564	39.3244	33.552	16.4541
NC_052178.1:42067678|42082016	22.9295	0	0	19.6622	0	0
NC_052178.1:42067678|42107426	45.8589	0	0	0	0	32.9083
NC_052178.1:42081845|42101488	0	107.643	0	0	16.776	32.9083
NC_052178.1:42098994|42107426	22.9295	0	0	19.6622	33.552	0
NC_052178.1:42305534|42329604	0	0	0	39.3244	16.776	0
NC_052178.1:42309765|42316046	0	0	0	19.6622	0	16.4541
NC_052178.1:42871058|42872857	298.083	215.285	473.934	98.311	100.656	65.8165
NC_052178.1:42871058|42874357	0	0	0	39.3244	0	32.9083
NC_052178.1:42916086|42919986	0	0	0	137.635	67.104	164.541
NC_052178.1:42977934|42981087	22.9295	53.8213	36.4564	19.6622	50.328	49.3624
NC_052178.1:45880951|45888586	0	0	0	58.9866	50.328	164.541
NC_052178.1:45880951|45895478	0	0	36.4564	39.3244	16.776	16.4541
NC_052178.1:45973156|45977319	0	0	109.369	58.9866	16.776	115.179
NC_052178.1:46168188|46183794	68.7884	376.749	328.108	0	16.776	16.4541
NC_052178.1:46168188|46215973	22.9295	161.464	36.4564	0	0	0
NC_052178.1:46525587|46528797	45.8589	0	36.4564	0	0	0
NC_052178.1:46682507|46685295	0	161.464	36.4564	0	0	16.4541
NC_052178.1:47088265|47088803	22.9295	0	0	19.6622	33.552	16.4541
NC_052178.1:47117055|47123047	0	0	72.9129	0	33.552	0
NC_052178.1:47131339|47135578	160.506	53.8213	255.195	196.622	201.312	230.358
NC_052178.1:47146926|47155825	0	0	0	0	0	32.9083
NC_052178.1:47253294|47291958	0	0	0	39.3244	0	0
NC_052178.1:47995349|48004285	0	0	0	39.3244	16.776	32.9083
NC_052178.1:49610026|49619613	91.7179	53.8213	36.4564	0	33.552	0
NC_052178.1:52105095|52109955	0	0	36.4564	0	0	32.9083
NC_052178.1:52105095|52126496	160.506	269.107	218.739	0	0	82.2707
NC_052178.1:52115489|52126496	0	0	218.739	19.6622	33.552	16.4541
NC_052178.1:52126348|52154951	0	0	0	78.6488	0	0
NC_052178.1:52356320|52378541	22.9295	376.749	145.826	0	16.776	32.9083
NC_052178.1:52457713|52497659	0	53.8213	0	0	0	16.4541
NC_052178.1:52473736|52497659	160.506	269.107	109.369	19.6622	50.328	16.4541
NC_052178.1:52481038|52497659	22.9295	53.8213	0	0	0	16.4541
NC_052178.1:52902375|52904103	0	0	0	0	0	49.3624
NC_052178.1:53309463|53336753	0	107.643	0	19.6622	0	0
NC_052178.1:53312270|53336753	0	0	0	39.3244	0	16.4541
NC_052178.1:53319052|53336753	0	0	0	19.6622	16.776	16.4541
NC_052178.1:53416914|53426290	22.9295	161.464	0	98.311	50.328	98.7248
NC_052178.1:53437162|53439085	0	0	0	19.6622	0	16.4541
NC_052178.1:53478465|53483261	22.9295	0	36.4564	19.6622	16.776	16.4541
NC_052178.1:53561067|53566575	0	0	0	58.9866	0	0
NC_052178.1:54239805|54240639	0	0	0	0	16.776	32.9083
NC_052178.1:54239805|54243171	0	53.8213	72.9129	0	0	0
NC_052178.1:54239805|54247834	45.8589	107.643	36.4564	78.6488	67.104	65.8165
NC_052178.1:54239805|54269737	0	0	0	0	50.328	16.4541
NC_052178.1:54247647|54269737	0	0	0	0	0	49.3624
NC_052178.1:54252490|54269737	0	0	0	0	67.104	49.3624
NC_052178.1:54267437|54268287	45.8589	53.8213	72.9129	39.3244	33.552	16.4541
NC_052178.1:54267437|54269737	504.448	538.213	401.021	1926.9	2231.21	2073.22
NC_052178.1:54267437|54269778	22.9295	0	0	98.311	117.432	98.7248
NC_052178.1:54267441|54269737	0	0	0	0	0	32.9083
NC_052178.1:54361596|54365023	0	0	36.4564	19.6622	134.208	16.4541
NC_052178.1:54390739|54404162	0	0	0	117.973	16.776	0
NC_052178.1:54402915|54404162	22.9295	107.643	0	78.6488	100.656	98.7248
NC_052178.1:54468863|54483300	137.577	53.8213	109.369	19.6622	0	32.9083
NC_052178.1:54482522|54483300	160.506	322.928	255.195	78.6488	50.328	115.179
NC_052178.1:54655606|54663462	0	0	0	0	33.552	0
NC_052178.1:54720205|54726068	91.7179	161.464	72.9129	19.6622	83.88	16.4541
NC_052178.1:54720205|54732198	0	107.643	0	0	16.776	0
NC_052178.1:54722408|54726068	68.7884	322.928	109.369	19.6622	117.432	49.3624
NC_052178.1:54722408|54732198	0	53.8213	0	0	33.552	0
NC_052178.1:55197993|55239393	22.9295	0	72.9129	0	0	0
NC_052178.1:55217975|55239393	22.9295	53.8213	0	0	0	0
NC_052178.1:56012298|56014732	114.647	484.392	218.739	19.6622	33.552	65.8165
NC_052178.1:56025934|56027133	45.8589	0	36.4564	0	0	0
NC_052178.1:56062816|56063267	343.942	0	328.108	117.973	268.416	148.087
NC_052178.1:56075075|56075633	0	0	72.9129	0	50.328	32.9083
NC_052178.1:56691197|56710911	22.9295	0	0	39.3244	0	0
NC_052178.1:56691197|56716784	0	107.643	72.9129	39.3244	33.552	32.9083
NC_052178.1:56693063|56701516	22.9295	0	0	0	16.776	0
NC_052178.1:56693063|56710911	45.8589	0	36.4564	0	0	49.3624
NC_052178.1:56693063|56716784	22.9295	53.8213	0	0	50.328	0
NC_052178.1:57098543|57117226	0	0	36.4564	39.3244	16.776	0
NC_052178.1:57098543|57145724	0	53.8213	109.369	19.6622	16.776	49.3624
NC_052178.1:57105359|57211460	0	0	0	39.3244	50.328	0
NC_052178.1:57107294|57107970	0	0	0	19.6622	16.776	0
NC_052178.1:57124999|57211460	0	0	0	0	16.776	16.4541
NC_052178.1:57145692|57211460	45.8589	0	109.369	19.6622	50.328	164.541
NC_052178.1:57172968|57211460	183.436	0	0	19.6622	0	16.4541
NC_052178.1:57383578|57428156	45.8589	0	0	0	0	0
NC_052178.1:57405441|57417342	0	53.8213	0	0	16.776	0
NC_052178.1:57405441|57428156	1008.9	484.392	838.498	19.6622	83.88	65.8165
NC_052178.1:57406574|57428156	0	215.285	109.369	0	0	32.9083
NC_052178.1:57428033|57443481	0	0	0	19.6622	0	16.4541
NC_052178.1:57428033|57464347	45.8589	0	0	0	50.328	0
NC_052178.1:57443291|57464347	68.7884	0	72.9129	19.6622	50.328	49.3624
NC_052178.1:57443291|57477726	22.9295	0	0	19.6622	0	0
NC_052178.1:57457130|57464347	0	0	36.4564	39.3244	0	16.4541
NC_052178.1:57992991|58001436	22.9295	53.8213	0	0	0	0
NC_052178.1:57992991|58008540	68.7884	161.464	0	39.3244	0	49.3624
NC_052178.1:58001328|58008540	91.7179	53.8213	145.826	19.6622	16.776	32.9083
NC_052178.1:58867193|58878181	206.365	376.749	218.739	0	117.432	197.45
NC_052178.1:58881253|58887864	45.8589	0	0	0	0	16.4541
NC_052178.1:58908095|58920735	0	53.8213	0	19.6622	0	0
NC_052178.1:58908095|58939944	0	0	0	0	16.776	82.2707
NC_052178.1:59094215|59104712	0	0	0	39.3244	100.656	16.4541
NC_052178.1:59099154|59104712	0	0	0	39.3244	0	49.3624
NC_052178.1:59464740|59469687	68.7884	0	36.4564	0	0	0
NC_052178.1:59465972|59469687	0	53.8213	109.369	0	0	16.4541
NC_052178.1:59503917|59511760	0	0	0	58.9866	33.552	16.4541
NC_052178.1:59542494|59550756	0	0	0	19.6622	16.776	0
NC_052178.1:59551559|59552487	1238.19	322.928	1130.15	137.635	251.64	213.904
NC_052178.1:59788601|59789707	183.436	53.8213	109.369	0	67.104	65.8165
NC_052178.1:59788601|59808903	22.9295	107.643	0	0	16.776	16.4541
NC_052178.1:59788601|59817318	0	0	36.4564	19.6622	0	16.4541
NC_052178.1:59806669|59817318	0	53.8213	0	0	0	16.4541
NC_052178.1:59823527|59826365	0	0	0	58.9866	0	65.8165
NC_052178.1:60143120|60155312	0	215.285	36.4564	58.9866	67.104	65.8165
NC_052178.1:60419901|60421524	0	0	36.4564	39.3244	0	16.4541
NC_052178.1:61024276|61057098	0	0	0	19.6622	0	32.9083
NC_052178.1:61357161|61373252	0	0	0	0	0	32.9083
NC_052178.1:61612071|61625708	0	0	36.4564	0	0	16.4541
NC_052178.1:61640735|61644422	0	0	0	19.6622	16.776	0
NC_052178.1:62277301|62282179	0	0	72.9129	19.6622	0	0
NC_052178.1:62376041|62401233	68.7884	53.8213	109.369	0	0	16.4541
NC_052178.1:62679851|62747219	114.647	53.8213	255.195	19.6622	67.104	49.3624
NC_052178.1:62679851|62862810	45.8589	0	0	19.6622	16.776	0
NC_052178.1:62719204|62747219	0	0	0	0	16.776	16.4541
NC_052178.1:62731151|62733059	68.7884	0	0	0	0	16.4541
NC_052178.1:62731151|62747219	458.589	269.107	255.195	275.271	100.656	180.995
NC_052178.1:62731151|62767380	45.8589	107.643	36.4564	0	16.776	0
NC_052178.1:62767328|62862810	22.9295	53.8213	0	0	16.776	16.4541
NC_052178.1:62790616|62862810	45.8589	0	72.9129	0	0	0
NC_052178.1:62790616|62988279	137.577	0	0	0	33.552	0
NC_052178.1:62808330|62988279	22.9295	107.643	36.4564	0	33.552	0
NC_052178.1:62819110|62884772	0	0	0	0	0	32.9083
NC_052178.1:62833527|62856489	22.9295	53.8213	0	0	0	0
NC_052178.1:62833527|62988279	22.9295	0	0	58.9866	16.776	0
NC_052178.1:62842212|62862810	22.9295	0	0	0	16.776	0
NC_052178.1:62842212|62988279	22.9295	0	72.9129	0	0	0
NC_052178.1:62852175|62988279	22.9295	161.464	0	0	0	0
NC_052178.1:62884618|62988279	45.8589	0	0	0	33.552	32.9083
NC_052178.1:62915102|62988279	91.7179	161.464	109.369	0	50.328	65.8165
NC_052178.1:62949953|62988279	1444.56	1237.89	1494.71	589.866	553.608	510.078
NC_052178.1:62955030|62988279	0	53.8213	72.9129	19.6622	0	98.7248
NC_052178.1:62980424|62988279	1949	1237.89	1822.82	432.568	620.712	394.899
NC_052178.1:62982270|62988279	91.7179	53.8213	36.4564	0	33.552	0
NC_052178.1:63132682|63146345	0	0	0	19.6622	0	16.4541
NC_052178.1:63231487|63237910	68.7884	0	0	39.3244	16.776	0
NC_052178.1:63444788|63473796	68.7884	107.643	36.4564	0	83.88	32.9083
NC_052178.1:63444788|63495119	0	53.8213	36.4564	0	0	0
NC_052178.1:63771563|63785570	0	0	0	58.9866	0	16.4541
NC_052178.1:63774693|63785570	0	0	0	216.284	201.312	115.179
NC_052178.1:63778787|63785570	0	0	0	39.3244	16.776	0
NC_052178.1:63820729|63823636	481.519	484.392	145.826	176.96	218.088	197.45
NC_052178.1:63820729|63830482	22.9295	0	0	19.6622	16.776	16.4541
NC_052178.1:63820729|63835832	22.9295	0	36.4564	0	16.776	0
NC_052178.1:63820729|63844280	137.577	161.464	36.4564	39.3244	16.776	82.2707
NC_052178.1:63830354|63844280	68.7884	0	72.9129	19.6622	0	98.7248
NC_052178.1:63837028|63858328	0	0	0	19.6622	33.552	49.3624
NC_052178.1:63854658|63858328	114.647	0	36.4564	39.3244	16.776	16.4541
NC_052178.1:63856267|63858328	68.7884	53.8213	0	294.933	117.432	246.812
NC_052178.1:64088138|64099798	0	53.8213	36.4564	0	16.776	0
NC_052178.1:65251788|65263010	22.9295	0	0	0	50.328	16.4541
NC_052178.1:65566451|65575729	45.8589	53.8213	36.4564	0	0	0
NC_052178.1:65582454|65587143	22.9295	0	72.9129	0	0	0
NC_052178.1:66557402|66560125	0	0	72.9129	0	0	16.4541
NC_052178.1:66557402|66600464	0	0	0	98.311	150.984	65.8165
NC_052178.1:66564926|66600464	0	0	0	39.3244	218.088	49.3624
NC_052178.1:66576891|66600464	45.8589	107.643	0	255.609	335.52	246.812
NC_052178.1:66599515|66600464	389.801	645.856	401.021	1002.77	1006.56	1036.61
NC_052178.1:66599515|66603045	0	107.643	0	0	0	0
NC_052178.1:66599515|66612238	0	0	0	0	0	82.2707
NC_052178.1:66668081|66677938	91.7179	107.643	0	39.3244	16.776	49.3624
NC_052178.1:66670918|66673830	68.7884	53.8213	72.9129	19.6622	33.552	32.9083
NC_052178.1:66673609|66685742	0	0	0	0	0	32.9083
NC_052178.1:66676100|66680355	22.9295	0	0	0	16.776	16.4541
NC_052178.1:66954916|66956640	0	0	36.4564	0	16.776	0
NC_052178.1:66961536|66964763	91.7179	53.8213	36.4564	19.6622	67.104	16.4541
NC_052178.1:66964550|66964763	0	0	0	0	50.328	16.4541
NC_052178.1:66966255|66972739	22.9295	0	0	0	16.776	0
NC_052178.1:67218851|67219751	0	0	0	39.3244	33.552	0
NC_052178.1:67425009|67487474	0	0	0	19.6622	0	32.9083
NC_052178.1:67495138|67509815	0	0	0	157.298	16.776	246.812
NC_052178.1:67495138|67532459	0	0	0	58.9866	0	32.9083
NC_052178.1:70110513|70119562	0	0	36.4564	0	0	32.9083
NC_052178.1:72285784|72302880	0	0	0	19.6622	0	32.9083
NC_052178.1:72285784|72302920	160.506	322.928	109.369	629.191	1040.11	806.253
NC_052178.1:72285784|72309002	0	0	0	19.6622	16.776	0
NC_052178.1:72285784|72313263	22.9295	0	36.4564	19.6622	16.776	65.8165
NC_052178.1:72285784|72322997	0	0	0	39.3244	184.536	65.8165
NC_052178.1:72285784|72332416	0	0	36.4564	0	16.776	0
NC_052178.1:72285784|72333898	0	0	0	0	67.104	16.4541
NC_052178.1:72285784|72354356	0	0	36.4564	19.6622	16.776	0
NC_052178.1:72306965|72336551	0	0	36.4564	19.6622	33.552	16.4541
NC_052178.1:72306965|72357096	0	0	0	39.3244	33.552	0
NC_052178.1:72322917|72333898	0	0	0	0	50.328	0
NC_052178.1:72326293|72336551	0	0	0	19.6622	0	32.9083
NC_052178.1:72326293|72357096	0	0	0	0	33.552	16.4541
NC_052178.1:72328014|72333898	0	53.8213	0	157.298	0	65.8165
NC_052178.1:72333749|72357096	45.8589	107.643	0	0	0	49.3624
NC_052178.1:72333749|72361992	0	0	0	39.3244	33.552	49.3624
NC_052178.1:72340952|72351468	0	107.643	0	19.6622	0	32.9083
NC_052178.1:72342096|72354356	91.7179	0	0	78.6488	0	49.3624
NC_052178.1:72355603|72357096	160.506	53.8213	255.195	98.311	33.552	131.633
NC_052178.1:72358862|72374100	0	0	0	19.6622	67.104	32.9083
NC_052178.1:72515020|72531705	0	0	0	19.6622	0	16.4541
NC_052178.1:72529277|72531705	183.436	107.643	218.739	78.6488	100.656	197.45
NC_052178.1:72606316|72611729	22.9295	0	0	0	16.776	0
NC_052178.1:72712087|72781248	22.9295	0	36.4564	0	0	0
NC_052178.1:72712087|72792131	22.9295	107.643	36.4564	0	0	0
NC_052178.1:72929416|72930394	91.7179	53.8213	36.4564	0	0	0
NC_052178.1:73080017|73080698	22.9295	0	0	0	16.776	0
NC_052178.1:73115150|73120119	0	0	0	19.6622	16.776	16.4541
NC_052178.1:73266143|73303136	0	0	0	0	33.552	16.4541
NC_052178.1:73542863|73575860	0	0	0	0	33.552	0
NC_052178.1:73558735|73559399	45.8589	53.8213	0	0	0	0
NC_052178.1:73813089|73831291	160.506	107.643	0	0	0	16.4541
NC_052178.1:74024611|74043560	137.577	269.107	182.282	1061.76	754.92	1036.61
NC_052178.1:74024611|74046217	0	0	0	19.6622	33.552	98.7248
NC_052178.1:74158579|74160044	114.647	53.8213	255.195	19.6622	0	16.4541
NC_052178.1:74160640|74162661	91.7179	0	0	19.6622	16.776	32.9083
NC_052178.1:74296308|74326331	0	0	0	98.311	33.552	65.8165
NC_052178.1:74316198|74326331	45.8589	0	72.9129	39.3244	33.552	16.4541
NC_052178.1:74316198|74371386	91.7179	0	109.369	0	67.104	0
NC_052178.1:74432201|74438459	22.9295	107.643	0	39.3244	16.776	32.9083
NC_052178.1:74432201|74448904	45.8589	53.8213	0	0	0	49.3624
NC_052178.1:74435855|74438459	0	107.643	0	0	0	82.2707
NC_052178.1:74435855|74442338	0	0	0	0	16.776	32.9083
NC_052178.1:74435855|74451226	0	0	0	58.9866	16.776	49.3624
NC_052178.1:74540418|74543649	137.577	107.643	72.9129	19.6622	83.88	49.3624
NC_052178.1:74540418|74548966	366.872	538.213	364.564	98.311	67.104	312.629
NC_052178.1:74540418|74587344	0	0	0	39.3244	33.552	0
NC_052178.1:74662890|74726083	0	0	0	0	33.552	32.9083
NC_052178.1:74711849|74758474	0	0	0	98.311	33.552	16.4541
NC_052178.1:75094564|75094821	45.8589	0	0	0	0	16.4541
NC_052178.1:75140373|75145480	0	161.464	0	0	0	16.4541
NC_052178.1:75142663|75145480	504.448	269.107	437.477	235.946	201.312	49.3624
NC_052178.1:75166777|75169762	0	53.8213	0	0	16.776	32.9083
NC_052178.1:75516544|75519619	22.9295	0	0	19.6622	117.432	0
NC_052178.1:75516544|75519912	91.7179	0	0	58.9866	33.552	16.4541
NC_052178.1:75745580|75749097	0	0	36.4564	0	16.776	65.8165
NC_052178.1:75811144|75821382	22.9295	53.8213	36.4564	58.9866	117.432	49.3624
NC_052178.1:75981664|75983191	45.8589	0	0	0	0	0
NC_052178.1:76088477|76094305	0	0	0	19.6622	0	16.4541
NC_052178.1:76113022|76120776	22.9295	0	0	19.6622	0	49.3624
NC_052178.1:76113022|76130691	91.7179	53.8213	145.826	0	0	32.9083
NC_052178.1:76114322|76130691	0	0	0	58.9866	67.104	49.3624
NC_052178.1:76180033|76183918	0	107.643	109.369	19.6622	0	0
NC_052178.1:76180033|76186909	0	0	36.4564	39.3244	0	16.4541
NC_052178.1:76180033|76189182	0	0	0	19.6622	16.776	16.4541
NC_052178.1:76237188|76238351	0	0	109.369	19.6622	0	0
NC_052178.1:76851514|76949599	0	0	0	0	0	49.3624
NC_052178.1:76901954|76905517	0	0	0	39.3244	67.104	82.2707
NC_052178.1:76901954|76928615	0	0	0	39.3244	33.552	32.9083
NC_052178.1:76905344|76928615	0	0	0	0	0	49.3624
NC_052178.1:77359282|77381610	0	0	0	58.9866	16.776	0
NC_052178.1:77381471|77383296	0	0	0	98.311	16.776	16.4541
NC_052178.1:77381471|77428435	0	0	36.4564	39.3244	16.776	0
NC_052178.1:78043547|78044612	45.8589	0	36.4564	58.9866	83.88	98.7248
NC_052178.1:78090636|78096906	0	0	0	0	50.328	98.7248
NC_052178.1:78143968|78158712	0	0	0	39.3244	0	0
NC_052178.1:78147954|78164188	22.9295	53.8213	145.826	39.3244	50.328	65.8165
NC_052178.1:78150362|78168768	0	0	0	58.9866	0	49.3624
NC_052178.1:78160456|78164188	0	0	0	19.6622	16.776	0
NC_052178.1:78439259|78447471	68.7884	0	0	98.311	50.328	148.087
NC_052178.1:78439259|78477733	0	0	36.4564	39.3244	0	0
NC_052178.1:78442434|78447471	0	0	72.9129	0	16.776	0
NC_052178.1:78791019|78799607	0	0	36.4564	19.6622	50.328	65.8165
NC_052178.1:78791019|78803462	0	0	0	98.311	16.776	0
NC_052178.1:78791019|78818962	91.7179	0	0	176.96	83.88	131.633
NC_052178.1:78799485|78818962	0	0	72.9129	39.3244	16.776	16.4541
NC_052178.1:79136307|79162684	22.9295	107.643	0	0	0	0
NC_052178.1:79309222|79340384	0	0	0	19.6622	0	32.9083
NC_052178.1:79319737|79345436	0	0	0	19.6622	0	16.4541
NC_052178.1:79327528|79340384	0	0	0	0	16.776	16.4541
NC_052178.1:79327528|79346900	0	0	0	0	16.776	16.4541
NC_052178.1:79327528|79348450	0	0	0	39.3244	0	0
NC_052178.1:79327528|79364266	0	0	0	58.9866	33.552	0
NC_052178.1:79332716|79340384	0	0	0	0	0	82.2707
NC_052178.1:79332716|79346900	0	0	0	78.6488	50.328	0
NC_052178.1:79332716|79352764	0	0	0	19.6622	16.776	0
NC_052178.1:79332716|79372235	0	0	109.369	0	0	16.4541
NC_052178.1:79332716|79389897	0	0	0	0	50.328	16.4541
NC_052178.1:79334712|79363965	0	0	0	0	0	32.9083
NC_052178.1:79336516|79361010	0	0	0	0	16.776	16.4541
NC_052178.1:79360833|79389897	0	0	0	0	0	49.3624
NC_052178.1:79363847|79372235	0	0	0	19.6622	16.776	0
NC_052178.1:79363847|79380157	0	0	0	255.609	167.76	131.633
NC_052178.1:79363847|79389897	0	0	0	0	16.776	49.3624
NC_052178.1:79372138|79380157	0	0	0	216.284	100.656	246.812
NC_052178.1:79372138|79380878	0	107.643	0	0	0	16.4541
NC_052178.1:79372138|79388319	0	0	0	19.6622	16.776	0
NC_052178.1:79372138|79388325	22.9295	0	0	78.6488	83.88	49.3624
NC_052178.1:79376053|79380157	0	0	0	0	16.776	16.4541
NC_052178.1:79376053|79384882	0	0	0	98.311	167.76	164.541
NC_052178.1:79376053|79388319	0	0	0	196.622	83.88	0
NC_052178.1:79376053|79388325	0	0	0	19.6622	33.552	98.7248
NC_052178.1:79376053|79389897	0	0	0	117.973	67.104	82.2707
NC_052178.1:79379802|79388319	0	0	0	98.311	67.104	0
NC_052178.1:79379802|79388325	0	0	0	98.311	150.984	230.358
NC_052178.1:79379802|79389897	0	0	0	58.9866	16.776	65.8165
NC_052178.1:79380734|79384882	0	0	0	58.9866	50.328	49.3624
NC_052178.1:79380734|79388319	22.9295	0	0	1985.88	1342.08	0
NC_052178.1:79380734|79388325	45.8589	0	0	1455	1291.75	3109.83
NC_052178.1:79380734|79389897	0	0	0	157.298	67.104	213.904
NC_052178.1:79425334|79429881	45.8589	0	36.4564	19.6622	33.552	65.8165
NC_052178.1:79429178|79453465	0	0	0	0	83.88	65.8165
NC_052178.1:79450825|79453465	0	0	0	0	0	32.9083
NC_052178.1:79450825|79481439	0	107.643	0	19.6622	67.104	0
NC_052178.1:79746759|79759814	0	0	0	0	33.552	0
NC_052178.1:79759726|79764608	0	0	0	19.6622	0	16.4541
NC_052178.1:79803440|79871727	0	0	0	0	0	32.9083
NC_052178.1:79829981|79856973	91.7179	0	36.4564	19.6622	67.104	32.9083
NC_052178.1:79834487|79842930	22.9295	0	0	19.6622	0	0
NC_052178.1:79840446|79842930	22.9295	107.643	0	0	0	0
NC_052178.1:79840446|79856973	0	0	72.9129	0	0	0
NC_052178.1:79871678|79896499	0	0	0	0	16.776	32.9083
NC_052178.1:79880380|79896499	45.8589	107.643	0	19.6622	0	32.9083
NC_052178.1:79890675|79896499	22.9295	0	72.9129	39.3244	16.776	0
NC_052178.1:80012523|80027963	22.9295	0	72.9129	0	0	16.4541
NC_052178.1:80903162|80911050	22.9295	0	0	275.271	201.312	131.633
NC_052178.1:80903162|80915003	0	0	0	19.6622	16.776	0
NC_052178.1:80907790|80915003	0	0	0	0	16.776	32.9083
NC_052178.1:80907790|80919157	45.8589	0	0	19.6622	33.552	0
NC_052178.1:80912640|80919157	0	107.643	0	19.6622	33.552	16.4541
NC_052178.1:80949345|80958381	22.9295	0	109.369	39.3244	0	16.4541
NC_052178.1:80954046|80971132	0	0	0	58.9866	16.776	82.2707
NC_052178.1:80989402|80996066	0	53.8213	72.9129	19.6622	50.328	32.9083
NC_052178.1:81061897|81067400	0	0	0	0	67.104	0
NC_052178.1:81067269|81069855	45.8589	0	36.4564	0	0	16.4541
NC_052178.1:81069367|81073308	114.647	0	0	0	0	32.9083
NC_052178.1:81660371|81667786	22.9295	0	72.9129	98.311	117.432	65.8165
NC_052178.1:81667741|81673469	91.7179	215.285	0	0	0	0
NC_052178.1:81667741|81678301	45.8589	0	0	0	0	115.179
NC_052178.1:81670190|81673469	0	0	72.9129	39.3244	33.552	82.2707
NC_052178.1:81670190|81678301	22.9295	0	0	19.6622	0	16.4541
NC_052178.1:81962358|81971588	0	0	36.4564	0	0	16.4541
NC_052178.1:81975140|81976171	22.9295	0	0	0	50.328	0
NC_052178.1:82218328|82231174	0	0	0	19.6622	16.776	0
NC_052178.1:82218328|82335443	0	0	0	58.9866	16.776	16.4541
NC_052178.1:82253725|82304318	0	0	0	39.3244	0	0
NC_052178.1:82281909|82330025	0	0	0	19.6622	16.776	0
NC_052178.1:82286347|82291165	22.9295	0	36.4564	0	33.552	0
NC_052178.1:82286347|82304318	22.9295	0	0	19.6622	16.776	0
NC_052178.1:82304250|82330025	0	0	0	19.6622	16.776	16.4541
NC_052178.1:82307035|82317032	0	53.8213	36.4564	0	0	0
NC_052178.1:82307035|82330025	45.8589	0	0	19.6622	16.776	32.9083
NC_052178.1:82329980|82335330	0	0	0	0	0	32.9083
NC_052178.1:82329980|82335443	183.436	161.464	182.282	78.6488	234.864	98.7248
NC_052178.1:82526933|82528552	22.9295	0	0	19.6622	0	32.9083
NC_052178.1:82550777|82564618	0	0	0	0	16.776	16.4541
NC_052178.1:82614865|82616259	0	0	145.826	0	0	0
NC_052178.1:82754246|82770994	0	0	0	0	16.776	49.3624
NC_052178.1:82866138|82907413	22.9295	53.8213	36.4564	98.311	218.088	49.3624
NC_052178.1:82866138|82927677	0	53.8213	36.4564	0	33.552	82.2707
NC_052178.1:82866138|82950770	0	0	0	78.6488	33.552	16.4541
NC_052178.1:82876198|82907413	0	0	0	19.6622	50.328	65.8165
NC_052178.1:82876198|82927677	45.8589	0	0	78.6488	83.88	115.179
NC_052178.1:82876198|82950770	0	0	0	98.311	117.432	0
NC_052178.1:82905453|82927677	45.8589	53.8213	0	58.9866	33.552	65.8165
NC_052178.1:82905453|82941128	0	0	0	0	33.552	0
NC_052178.1:82905453|82950770	0	0	36.4564	157.298	67.104	98.7248
NC_052178.1:82927559|82950770	0	0	0	58.9866	50.328	49.3624
NC_052178.1:82941014|82950770	0	0	0	0	0	32.9083
NC_052178.1:83025829|83033352	22.9295	53.8213	0	19.6622	0	16.4541
NC_052178.1:83064655|83075521	0	0	72.9129	58.9866	234.864	16.4541
NC_052178.1:83453837|83459945	0	0	0	0	16.776	32.9083
NC_052178.1:83453837|83494220	0	0	0	58.9866	0	0
NC_052178.1:83453837|83516388	0	0	0	58.9866	0	0
NC_052178.1:83457513|83460706	0	53.8213	0	19.6622	0	0
NC_052178.1:83493450|83495152	45.8589	53.8213	72.9129	0	33.552	65.8165
NC_052178.1:83493450|83516388	22.9295	53.8213	109.369	668.515	385.848	608.803
NC_052178.1:83671429|83695608	22.9295	0	36.4564	78.6488	67.104	164.541
NC_052178.1:83671429|83713376	0	0	0	19.6622	83.88	65.8165
NC_052178.1:83687672|83690524	0	0	36.4564	0	0	16.4541
NC_052178.1:83687672|83695608	0	0	0	39.3244	0	16.4541
NC_052178.1:83687672|83713376	0	0	0	0	100.656	16.4541
NC_052178.1:84858607|84913977	0	0	0	39.3244	0	0
NC_052178.1:84872931|84882409	0	0	0	0	16.776	16.4541
NC_052178.1:85031344|85040630	0	0	0	0	33.552	16.4541
NC_052178.1:85272298|85274830	0	0	0	58.9866	16.776	0
NC_052178.1:85291105|85294259	0	53.8213	0	0	0	32.9083
NC_052178.1:86320417|86332047	0	0	0	19.6622	16.776	49.3624
NC_052178.1:86320417|86338723	0	0	72.9129	0	0	16.4541
NC_052178.1:86321913|86332047	22.9295	53.8213	0	157.298	83.88	82.2707
NC_052178.1:86322735|86332047	22.9295	0	0	58.9866	0	32.9083
NC_052178.1:86351582|86359593	22.9295	0	0	0	50.328	0
NC_052178.1:86450586|86451457	22.9295	0	36.4564	0	0	0
NC_052178.1:86888660|86896518	68.7884	53.8213	0	19.6622	16.776	0
NC_052178.1:86896377|86969397	0	0	0	19.6622	16.776	0
NC_052178.1:86911515|86913592	183.436	322.928	145.826	0	33.552	49.3624
NC_052178.1:86911515|86919389	160.506	0	218.739	19.6622	33.552	0
NC_052178.1:86911515|86969397	0	0	0	39.3244	117.432	164.541
NC_052178.1:87086818|87102021	0	0	0	19.6622	33.552	0
NC_052178.1:87284327|87296257	389.801	215.285	291.651	176.96	100.656	180.995
NC_052178.1:87303630|87304072	0	0	0	0	0	82.2707
NC_052178.1:87321644|87323509	160.506	0	109.369	3893.12	2935.8	2287.12
NC_052178.1:87321644|87326528	0	0	36.4564	1415.68	838.8	921.432
NC_052178.1:87321644|87328179	0	0	0	19.6622	16.776	32.9083
NC_052178.1:87438701|87444526	0	0	0	0	0	49.3624
NC_052178.1:87438701|87452526	0	0	0	19.6622	0	49.3624
NC_052178.1:87439546|87515228	0	0	0	58.9866	50.328	0
NC_052178.1:87439546|87598213	0	0	0	39.3244	0	0
NC_052178.1:87441869|87444526	0	0	36.4564	19.6622	83.88	32.9083
NC_052178.1:87441869|87452526	0	0	0	58.9866	50.328	16.4541
NC_052178.1:87441869|87515228	0	0	36.4564	176.96	150.984	98.7248
NC_052178.1:87441869|87571180	0	0	0	39.3244	33.552	16.4541
NC_052178.1:87441869|87598213	0	0	0	98.311	50.328	65.8165
NC_052178.1:87444431|87515228	0	0	0	0	16.776	16.4541
NC_052178.1:87444431|87565212	0	0	0	0	16.776	49.3624
NC_052178.1:87444431|87571180	22.9295	0	0	58.9866	16.776	49.3624
NC_052178.1:87444431|87598213	22.9295	107.643	36.4564	157.298	134.208	148.087
NC_052178.1:87444498|87598213	0	0	0	19.6622	16.776	0
NC_052178.1:87486205|87489193	0	0	0	0	16.776	16.4541
NC_052178.1:87515137|87598213	0	107.643	0	39.3244	33.552	49.3624
NC_052178.1:87545123|87598213	0	0	36.4564	19.6622	0	0
NC_052178.1:87555643|87598213	0	0	0	19.6622	16.776	16.4541
NC_052178.1:87557340|87571180	114.647	0	109.369	39.3244	16.776	16.4541
NC_052178.1:87557340|87598213	940.108	1076.43	1677	196.622	234.864	246.812
NC_052178.1:87557340|87654532	0	0	0	19.6622	0	16.4541
NC_052178.1:87565170|87571180	45.8589	0	72.9129	0	0	0
NC_052178.1:87565170|87598213	114.647	215.285	72.9129	19.6622	16.776	16.4541
NC_052178.1:90060735|90062041	0	0	0	39.3244	0	16.4541
NC_052178.1:90612938|90643621	0	53.8213	36.4564	0	0	0
NC_052178.1:92865690|92905927	0	53.8213	0	0	16.776	0
NC_052178.1:94371466|94380823	91.7179	0	0	78.6488	184.536	115.179
NC_052178.1:94528185|94531175	0	0	0	19.6622	0	32.9083
NC_052178.1:94854160|94864743	0	53.8213	36.4564	0	0	0
NC_052178.1:95319710|95398868	0	0	0	39.3244	0	0
NC_052178.1:95341263|95398868	0	0	0	0	16.776	32.9083
NC_052178.1:95667249|95667481	0	0	72.9129	0	0	0
NC_052178.1:95751707|95761537	22.9295	53.8213	72.9129	0	16.776	0
NC_052178.1:95751707|95792117	0	0	0	19.6622	83.88	0
NC_052178.1:95775470|95792117	45.8589	0	36.4564	0	0	0
NC_052178.1:95962374|95985775	91.7179	215.285	72.9129	0	0	0
NC_052178.1:96099398|96144750	45.8589	53.8213	0	0	0	0
NC_052178.1:96116634|96164390	0	215.285	0	0	0	0
NC_052178.1:96142595|96164390	114.647	0	109.369	0	0	0
NC_052178.1:96615713|96616818	0	0	0	58.9866	33.552	16.4541
NC_052178.1:96726805|96751027	0	0	0	0	0	82.2707
NC_052178.1:97876063|97894586	0	0	0	98.311	0	16.4541
NC_052178.1:97876124|97894586	0	0	0	196.622	218.088	263.266
NC_052178.1:97876136|97894586	0	0	0	0	67.104	65.8165
NC_052178.1:97893409|97923649	0	0	0	78.6488	16.776	0
NC_052178.1:97900189|97903707	0	215.285	0	157.298	16.776	82.2707
NC_052178.1:97923455|97927880	0	0	36.4564	0	16.776	0
NC_052178.1:98025177|98032899	45.8589	53.8213	145.826	0	0	16.4541
NC_052178.1:98456025|98491909	0	0	0	0	16.776	16.4541
NC_052178.1:98698293|98710743	0	0	0	39.3244	0	0
NC_052178.1:98698293|98718008	0	0	0	39.3244	50.328	0
NC_052178.1:98713851|98715106	160.506	161.464	72.9129	78.6488	50.328	32.9083
NC_052178.1:98717807|98725067	0	0	36.4564	39.3244	67.104	49.3624
NC_052178.1:98770346|98869497	68.7884	0	0	19.6622	33.552	49.3624
NC_052178.1:98808718|98869497	0	0	0	0	50.328	32.9083
NC_052178.1:98839450|98875843	0	0	36.4564	137.635	16.776	16.4541
NC_052178.1:98839450|98997702	0	0	0	19.6622	33.552	16.4541
NC_052178.1:98839450|99021500	22.9295	0	0	0	83.88	49.3624
NC_052178.1:98839450|99033962	0	0	0	0	33.552	0
NC_052178.1:98843601|98869497	0	0	0	78.6488	16.776	65.8165
NC_052178.1:98869333|98875843	0	0	0	0	50.328	16.4541
NC_052178.1:98869333|98895277	0	0	0	19.6622	33.552	0
NC_052178.1:98869333|98997702	0	0	0	19.6622	0	65.8165
NC_052178.1:98869333|99021500	22.9295	0	0	19.6622	50.328	32.9083
NC_052178.1:98869333|99033962	0	0	0	19.6622	33.552	65.8165
NC_052178.1:98975303|98997702	0	0	0	39.3244	0	0
NC_052178.1:98978896|98997702	22.9295	0	0	78.6488	0	16.4541
NC_052178.1:98980180|98997702	0	0	0	117.973	134.208	164.541
NC_052178.1:98980180|99021500	114.647	0	0	1238.72	1107.22	1217.61
NC_052178.1:98980180|99033962	0	0	0	58.9866	0	16.4541
NC_052178.1:98997603|99021500	0	0	0	0	50.328	0
NC_052178.1:99163050|99163351	22.9295	0	145.826	157.298	67.104	82.2707
NC_052178.1:99320065|99365537	0	107.643	0	0	0	16.4541
NC_052178.1:99348016|99365537	22.9295	107.643	0	0	0	0
NC_052178.1:102642161|102661208	0	0	0	39.3244	0	0
NC_052178.1:102775252|102782444	45.8589	0	0	19.6622	0	16.4541
NC_052178.1:102775252|102874546	0	0	0	19.6622	16.776	0
NC_052178.1:102810612|102861197	0	0	36.4564	0	16.776	0
NC_052178.1:102810612|102869710	0	0	0	19.6622	0	16.4541
NC_052178.1:102810612|102879954	91.7179	0	145.826	19.6622	0	65.8165
NC_052178.1:102822961|102827890	0	0	109.369	0	16.776	0
NC_052178.1:102823774|102861197	0	161.464	0	19.6622	0	32.9083
NC_052178.1:102823774|102879954	45.8589	0	36.4564	0	0	0
NC_052178.1:102825315|102827890	22.9295	53.8213	0	0	0	0
NC_052178.1:102825315|102879954	22.9295	53.8213	0	19.6622	0	0
NC_052178.1:102840137|102879954	481.519	53.8213	145.826	157.298	117.432	279.72
NC_052178.1:102861067|102879949	0	107.643	36.4564	0	0	0
NC_052178.1:102861067|102879954	985.967	538.213	802.042	176.96	285.192	115.179
NC_052178.1:102861067|102907243	0	0	0	0	16.776	16.4541
NC_052178.1:102869489|102907243	0	0	0	0	16.776	49.3624
NC_052178.1:102963597|102966548	0	0	0	19.6622	33.552	16.4541
NC_052178.1:102963597|102970956	0	0	0	58.9866	0	16.4541
NC_052178.1:103112278|103115967	0	0	0	0	16.776	16.4541
NC_052178.1:103112278|103117195	0	0	0	0	16.776	32.9083
NC_052178.1:103126884|103132349	22.9295	53.8213	0	19.6622	67.104	16.4541
NC_052178.1:103131817|103132349	0	0	36.4564	39.3244	0	16.4541
NC_052178.1:103140037|103145483	22.9295	0	109.369	0	33.552	0
NC_052178.1:103140037|103156539	0	53.8213	0	0	50.328	16.4541
NC_052178.1:103144101|103147283	0	53.8213	0	0	0	16.4541
NC_052178.1:103144101|103156539	0	0	0	19.6622	33.552	0
NC_052178.1:103151367|103152579	0	0	36.4564	0	0	16.4541
NC_052178.1:103151367|103156539	0	53.8213	0	0	16.776	0
NC_052178.1:103180345|103192189	0	0	0	0	33.552	16.4541
NC_052178.1:103180345|103211235	0	0	0	19.6622	0	16.4541
NC_052178.1:103187413|103189670	0	0	72.9129	19.6622	16.776	0
NC_052178.1:103217092|103217713	0	0	0	0	50.328	16.4541
NC_052178.1:103358669|103365196	343.942	322.928	218.739	39.3244	67.104	65.8165
NC_052178.1:103389961|103399397	45.8589	53.8213	0	0	0	0
NC_052178.1:103432802|103454616	0	0	0	39.3244	33.552	0
NC_052178.1:103432802|103463326	0	0	0	39.3244	0	16.4541
NC_052178.1:103443387|103444013	0	0	0	0	0	32.9083
NC_052178.1:103443387|103446526	45.8589	53.8213	0	19.6622	16.776	0
NC_052178.1:103443387|103449772	22.9295	0	0	39.3244	0	0
NC_052178.1:103443387|103454616	0	0	0	19.6622	0	32.9083
NC_052178.1:103443387|103461003	0	0	0	19.6622	16.776	32.9083
NC_052178.1:103443387|103463326	0	0	0	19.6622	0	32.9083
NC_052178.1:103443387|103473247	0	0	0	39.3244	67.104	98.7248
NC_052178.1:103446494|103469769	0	0	0	98.311	33.552	16.4541
NC_052178.1:103446494|103473247	0	0	0	19.6622	16.776	16.4541
NC_052178.1:103453484|103461003	22.9295	0	0	0	0	16.4541
NC_052178.1:103453484|103473247	22.9295	107.643	109.369	78.6488	100.656	16.4541
NC_052178.1:103552922|103557153	0	53.8213	72.9129	19.6622	33.552	0
NC_052178.1:103571020|103577527	22.9295	0	0	0	33.552	16.4541
NC_052178.1:103656237|103673316	0	0	0	39.3244	33.552	16.4541
NC_052178.1:103687482|103688442	22.9295	0	0	0	33.552	16.4541
NC_052178.1:103718683|103748977	0	0	0	19.6622	0	16.4541
NC_052178.1:103784449|103797476	0	0	0	39.3244	33.552	16.4541
NC_052178.1:103784449|103800428	0	0	0	19.6622	16.776	0
NC_052178.1:103784449|103803018	0	0	0	117.973	268.416	230.358
NC_052178.1:103784449|103805488	0	0	0	216.284	33.552	49.3624
NC_052178.1:103796083|103800428	45.8589	107.643	145.826	19.6622	16.776	16.4541
NC_052178.1:103798335|103800428	22.9295	0	36.4564	19.6622	0	16.4541
NC_052178.1:103831161|103831984	0	0	72.9129	39.3244	16.776	82.2707
NC_052178.1:103997696|104002634	22.9295	0	0	0	50.328	32.9083
NC_052178.1:104711935|104716351	137.577	107.643	72.9129	0	16.776	65.8165
NC_052178.1:105008233|105009789	22.9295	0	145.826	19.6622	16.776	0
NC_052178.1:106419831|106451719	22.9295	0	0	19.6622	100.656	65.8165
NC_052178.1:106419831|106505711	0	0	0	19.6622	33.552	32.9083
NC_052178.1:106493125|106505711	0	0	0	19.6622	16.776	16.4541
NC_052178.1:106493125|106505765	0	0	0	117.973	0	0
NC_052178.1:106647315|106658165	0	0	0	39.3244	67.104	0
NC_052178.1:106647315|106696744	22.9295	0	0	39.3244	0	0
NC_052178.1:106647315|106731920	0	0	0	78.6488	33.552	82.2707
NC_052178.1:106647315|106763878	0	0	0	39.3244	33.552	16.4541
NC_052178.1:106658028|106731920	0	0	0	19.6622	16.776	32.9083
NC_052178.1:106658028|106738377	0	53.8213	0	78.6488	50.328	32.9083
NC_052178.1:106684665|106731920	0	0	0	39.3244	33.552	32.9083
NC_052178.1:106684665|106738377	0	0	0	176.96	117.432	148.087
NC_052178.1:106694913|106731920	0	0	0	0	33.552	0
NC_052178.1:106717992|106738377	0	0	0	39.3244	0	0
NC_052178.1:106731806|106738377	0	0	0	137.635	16.776	131.633
NC_052178.1:106789326|106819415	68.7884	53.8213	0	0	16.776	49.3624
NC_052178.1:106789326|106832018	0	0	0	58.9866	16.776	32.9083
NC_052178.1:106819241|106832018	22.9295	0	0	39.3244	0	0
NC_052178.1:106905134|106953435	0	0	0	0	0	32.9083
NC_052178.1:106946738|106953435	0	0	0	0	33.552	0
NC_052178.1:107115232|107117058	22.9295	161.464	0	0	0	0
NC_052178.1:107237109|107244951	0	0	36.4564	0	0	16.4541
NC_052178.1:107244712|107267587	45.8589	0	0	19.6622	16.776	0
NC_052178.1:107262509|107267587	252.224	0	0	235.946	50.328	230.358
NC_052178.1:107325875|107329111	45.8589	0	0	0	0	0
NC_052178.1:107325875|107345552	45.8589	0	72.9129	0	0	16.4541
NC_052178.1:107330643|107331065	0	107.643	0	39.3244	0	0
NC_052178.1:107330643|107345552	22.9295	53.8213	109.369	0	0	0
NC_052178.1:107330643|107351873	137.577	430.571	218.739	19.6622	50.328	82.2707
NC_052178.1:107337361|107345552	0	53.8213	0	0	0	16.4541
NC_052178.1:107338602|107345552	45.8589	0	0	0	0	0
NC_052178.1:107344666|107348829	45.8589	53.8213	36.4564	0	50.328	16.4541
NC_052178.1:107344666|107351873	0	0	0	39.3244	0	16.4541
NC_052178.1:107346572|107351873	756.672	1184.07	1567.63	98.311	436.176	246.812
NC_052178.1:107371886|107372931	137.577	53.8213	36.4564	0	0	82.2707
NC_052178.1:107371886|107395625	137.577	107.643	0	176.96	33.552	82.2707
NC_052178.1:107409417|107411273	45.8589	0	0	19.6622	0	0
NC_052178.1:107430685|107431593	68.7884	0	0	117.973	100.656	115.179
NC_052178.1:107430690|107431593	22.9295	0	36.4564	137.635	134.208	148.087
NC_052178.1:107430703|107431593	0	0	0	0	0	32.9083
NC_052178.1:107436372|107452772	0	53.8213	0	0	16.776	0
NC_052178.1:107436372|107526423	22.9295	53.8213	0	19.6622	0	32.9083
NC_052178.1:107448341|107526423	22.9295	0	0	0	16.776	0
NC_052178.1:107454709|107526423	45.8589	0	0	58.9866	67.104	49.3624
NC_052178.1:107463411|107473266	0	0	36.4564	19.6622	16.776	32.9083
NC_052178.1:107463411|107477704	0	0	0	0	33.552	0
NC_052178.1:107463411|107518768	0	0	109.369	39.3244	16.776	16.4541
NC_052178.1:107472475|107473266	0	0	0	19.6622	16.776	65.8165
NC_052178.1:107477579|107524359	0	0	0	0	16.776	65.8165
NC_052178.1:107488325|107526423	0	53.8213	72.9129	0	0	0
NC_052178.1:107490006|107509769	0	0	0	19.6622	0	16.4541
NC_052178.1:107508018|107518768	22.9295	0	0	19.6622	33.552	16.4541
NC_052178.1:107508018|107522074	0	0	0	117.973	0	32.9083
NC_052178.1:107508018|107526423	160.506	161.464	72.9129	609.528	486.504	361.991
NC_052178.1:107516436|107522074	22.9295	161.464	0	0	0	16.4541
NC_052178.1:107518669|107522074	91.7179	53.8213	0	0	0	98.7248
NC_052178.1:107518669|107526423	114.647	0	36.4564	39.3244	167.76	82.2707
NC_052178.1:107526244|107530306	0	0	0	19.6622	0	16.4541
NC_052178.1:107582457|107597918	114.647	0	0	58.9866	50.328	32.9083
NC_052178.1:107583626|107597918	0	0	0	19.6622	0	16.4541
NC_052178.1:107594355|107597918	0	0	36.4564	39.3244	16.776	0
NC_052178.1:107639001|107652835	22.9295	107.643	72.9129	19.6622	0	0
NC_052178.1:107639001|107656434	0	0	0	19.6622	33.552	65.8165
NC_052178.1:107646752|107656434	0	0	36.4564	19.6622	0	16.4541
NC_052178.1:107698245|107709374	0	0	0	19.6622	67.104	0
NC_052178.1:107722596|107732049	0	0	0	39.3244	0	0
NC_052178.1:107728212|107731771	0	0	0	19.6622	16.776	0
NC_052178.1:107728212|107732049	45.8589	0	0	0	0	32.9083
NC_052178.1:108037486|108059297	45.8589	53.8213	72.9129	78.6488	16.776	65.8165
NC_052178.1:108048522|108059297	22.9295	0	36.4564	39.3244	0	0
NC_052178.1:108055220|108059297	137.577	269.107	109.369	98.311	16.776	49.3624
NC_052178.1:108055220|108068534	0	0	72.9129	0	16.776	0
NC_052178.1:108055220|108073105	91.7179	484.392	109.369	157.298	16.776	65.8165
NC_052178.1:108059137|108071989	0	107.643	0	0	33.552	0
NC_052178.1:108072930|108076834	229.295	0	255.195	78.6488	83.88	115.179
NC_052178.1:108078284|108095760	0	0	0	0	16.776	16.4541
NC_052178.1:108089891|108095760	137.577	53.8213	0	0	16.776	32.9083
NC_052178.1:108104098|108113362	0	0	0	58.9866	0	0
NC_052178.1:108224065|108375401	0	53.8213	109.369	0	50.328	0
NC_052178.1:108311124|108311529	22.9295	0	36.4564	19.6622	0	0
NC_052178.1:108311124|108375401	137.577	161.464	291.651	58.9866	83.88	98.7248
NC_052178.1:108311124|108393124	22.9295	0	0	0	0	32.9083
NC_052178.1:108311124|108393750	91.7179	107.643	36.4564	0	33.552	16.4541
NC_052178.1:108311124|108498513	0	0	0	0	50.328	0
NC_052178.1:108371629|108375401	0	0	0	39.3244	50.328	0
NC_052178.1:108371629|108393750	45.8589	0	0	0	50.328	0
NC_052178.1:108498343|108568081	45.8589	53.8213	72.9129	0	0	0
NC_052178.1:108610213|108622975	0	0	0	0	33.552	0
NC_052178.1:108730573|108734278	0	0	0	0	0	49.3624
NC_052178.1:108749837|108754108	68.7884	0	109.369	19.6622	33.552	65.8165
NC_052178.1:108749837|108813159	0	0	72.9129	0	16.776	0
NC_052178.1:108753230|108754108	22.9295	53.8213	0	0	0	0
NC_052178.1:108801634|108808121	45.8589	107.643	0	58.9866	83.88	32.9083
NC_052178.1:108803107|108813159	0	0	0	39.3244	67.104	131.633
NC_052178.1:108803107|108814531	0	0	0	78.6488	0	49.3624
NC_052178.1:108803107|108851170	0	0	0	19.6622	0	16.4541
NC_052178.1:108803107|108897163	0	0	0	0	33.552	65.8165
NC_052178.1:108812898|108839291	0	0	0	0	0	32.9083
NC_052178.1:108869287|108897163	0	0	0	0	0	32.9083
NC_052178.1:108878562|108881572	504.448	322.928	692.672	39.3244	50.328	65.8165
NC_052178.1:108878562|108888079	22.9295	0	36.4564	0	16.776	0
NC_052178.1:109098252|109098994	22.9295	0	0	0	0	49.3624
NC_052178.1:110589523|110613812	0	0	0	0	50.328	49.3624
NC_052178.1:110602738|110613812	68.7884	484.392	36.4564	98.311	134.208	180.995
NC_052178.1:110602738|110617217	0	53.8213	182.282	0	33.552	16.4541
NC_052178.1:110606487|110613812	45.8589	0	0	235.946	83.88	32.9083
NC_052178.1:110612007|110617217	0	0	109.369	0	0	16.4541
NC_052178.1:110988207|110999985	22.9295	0	72.9129	58.9866	0	0
NC_052178.1:110997606|110999985	0	0	0	58.9866	0	0
NC_052178.1:111764541|111767656	22.9295	0	0	98.311	33.552	0
NC_052178.1:111918019|111923898	45.8589	0	72.9129	39.3244	83.88	0
NC_052178.1:112715457|112716348	0	107.643	72.9129	0	0	0
NC_052178.1:112740266|112740812	91.7179	107.643	0	0	0	0
NC_052178.1:114118391|114137992	0	0	0	0	16.776	16.4541
NC_052178.1:114119509|114137992	0	0	0	0	16.776	16.4541
NC_052178.1:114405186|114434019	0	0	0	117.973	16.776	32.9083
NC_052178.1:114405186|114434725	0	0	0	0	16.776	49.3624
NC_052178.1:114414533|114434019	0	0	0	0	16.776	32.9083
NC_052178.1:114742901|114765610	0	0	0	19.6622	16.776	32.9083
NC_052178.1:114742901|114773720	0	0	0	0	16.776	16.4541
NC_052178.1:114772244|114774883	0	0	0	19.6622	0	32.9083
NC_052178.1:114970955|114985065	0	0	0	0	0	98.7248
NC_052178.1:114974711|114998682	22.9295	0	182.282	0	0	0
NC_052178.1:114984589|114998682	68.7884	107.643	109.369	19.6622	33.552	32.9083
NC_052178.1:115131459|115137210	45.8589	0	0	0	50.328	16.4541
NC_052178.1:115131459|115151983	114.647	0	0	0	0	0
NC_052178.1:115131459|115169252	22.9295	53.8213	0	0	83.88	115.179
NC_052178.1:115136702|115144301	0	0	0	39.3244	33.552	0
NC_052178.1:115136702|115151983	0	0	0	78.6488	33.552	0
NC_052178.1:115144237|115206755	0	0	36.4564	39.3244	0	0
NC_052178.1:115151919|115200414	0	0	0	39.3244	0	0
NC_052178.1:115199901|115206755	22.9295	0	0	19.6622	0	0
NC_052178.1:115262539|115273984	22.9295	53.8213	36.4564	0	0	0
NC_052178.1:115301448|115303646	22.9295	0	0	0	0	16.4541
NC_052178.1:116388384|116389410	0	0	0	19.6622	0	32.9083
NC_052178.1:117605537|117613953	0	0	0	19.6622	16.776	32.9083
NC_052178.1:117672515|117679109	0	0	0	0	16.776	32.9083
NC_052178.1:118203423|118217250	0	0	0	78.6488	0	0
NC_052178.1:118657715|118668685	0	0	0	0	50.328	0
NC_052178.1:118668637|118683798	0	0	0	19.6622	16.776	0
NC_052178.1:118844440|118853994	22.9295	107.643	36.4564	0	0	0
NC_052178.1:118878078|118880123	321.013	538.213	145.826	19.6622	33.552	16.4541
NC_052178.1:119045954|119051580	0	0	0	0	67.104	16.4541
NC_052178.1:119078060|119079028	22.9295	0	36.4564	0	33.552	16.4541
NC_052178.1:119123801|119125404	22.9295	53.8213	36.4564	0	16.776	0
NC_052178.1:119123801|119128876	0	0	36.4564	98.311	150.984	32.9083
NC_052178.1:119123801|119132007	22.9295	0	0	19.6622	0	49.3624
NC_052178.1:119123801|119157634	68.7884	0	145.826	0	0	49.3624
NC_052178.1:119141187|119165472	0	0	0	0	0	32.9083
NC_052178.1:119285666|119290977	0	0	0	98.311	50.328	65.8165
NC_052178.1:119285666|119299084	0	0	0	58.9866	50.328	0
NC_052178.1:119285666|119325622	0	0	0	39.3244	0	0
NC_052178.1:119293907|119313642	22.9295	0	0	0	0	16.4541
NC_052178.1:119318776|119323010	68.7884	0	0	0	50.328	0
NC_052178.1:119318776|119328168	0	0	0	19.6622	0	65.8165
NC_052178.1:119350042|119389123	0	0	0	19.6622	0	16.4541
NC_052178.1:119354940|119389123	0	0	0	0	0	32.9083
NC_052178.1:119430294|119430462	0	161.464	0	0	0	0
NC_052178.1:119488990|119497939	22.9295	0	0	0	33.552	16.4541
NC_052178.1:119488990|119503264	0	0	0	19.6622	16.776	16.4541
NC_052178.1:119492340|119497939	45.8589	0	36.4564	0	16.776	0
NC_052178.1:119492340|119512154	22.9295	0	0	0	33.552	65.8165
NC_052178.1:119512016|119531832	0	0	0	0	67.104	0
NC_052178.1:119531581|119531832	45.8589	0	145.826	58.9866	16.776	65.8165
NC_052178.1:119531581|119546775	0	0	0	39.3244	50.328	65.8165
NC_052178.1:119602537|119610625	22.9295	0	0	19.6622	0	0
NC_052178.1:120175116|120186679	22.9295	0	0	0	16.776	49.3624
NC_052178.1:120175116|120198400	0	0	0	19.6622	50.328	0
NC_052178.1:120175116|120225957	0	53.8213	0	19.6622	0	0
NC_052178.1:120179108|120186679	68.7884	0	145.826	0	0	32.9083
NC_052178.1:120179108|120197033	22.9295	0	0	0	50.328	0
NC_052178.1:120179108|120198400	22.9295	53.8213	36.4564	0	0	0
NC_052178.1:120207269|120225957	45.8589	0	36.4564	0	0	0
NC_052178.1:120207269|120231422	0	0	0	0	33.552	0
NC_052178.1:121148080|121156015	0	0	36.4564	0	16.776	0
NC_052178.1:121148080|121171260	45.8589	0	0	0	16.776	32.9083
NC_052178.1:121155775|121165358	68.7884	0	0	0	0	0
NC_052178.1:121155775|121171260	160.506	107.643	72.9129	19.6622	16.776	16.4541
NC_052178.1:121164244|121165358	229.295	107.643	72.9129	58.9866	33.552	82.2707
NC_052178.1:121164244|121171260	573.237	322.928	328.108	39.3244	83.88	131.633
NC_052178.1:121309974|121345097	0	0	0	0	33.552	16.4541
NC_052178.1:121309974|121373833	22.9295	0	0	19.6622	0	16.4541
NC_052178.1:121309974|121387853	0	0	36.4564	19.6622	33.552	0
NC_052178.1:121309974|121409741	0	0	36.4564	0	16.776	0
NC_052178.1:121309974|121445812	0	0	72.9129	19.6622	0	0
NC_052178.1:121336596|121373833	0	0	0	0	16.776	16.4541
NC_052178.1:121336596|121409741	0	0	0	39.3244	0	0
NC_052178.1:121405341|121409741	0	0	0	19.6622	33.552	0
NC_052178.1:121573775|121574547	45.8589	0	0	0	0	65.8165
NC_052178.1:122025398|122027134	45.8589	0	0	0	16.776	0
NC_052178.1:122044110|122075114	0	0	109.369	0	0	0
NC_052178.1:122387594|122398596	0	53.8213	0	0	0	16.4541
NC_052178.1:122500975|122643592	0	0	0	0	50.328	32.9083
NC_052178.1:122607944|122643592	22.9295	0	0	0	50.328	49.3624
NC_052178.1:122616040|122643592	45.8589	0	0	39.3244	16.776	0
[truncated: 17,693 more rows]
