# Supplementary material for: Identification of Circular RNAs of Testis and Caput Epididymis and Prediction of Their Potential Functional Roles in Donkeys
Source: Genes (Basel). 2022 Dec 25;14(1):66. doi: 10.3390/genes14010066 (PMC9858477; doi:10.3390/genes14010066)
Supplement: Supplementary file 1 [file genes-14-00066-s001.zip › Supplementary Table S4.xlsx]

## Sheet: Table S4
Supplementary Table S4: The KEGG pathways for the the co-expressed and specifically expressed host genes in testis and caput epididymis.
Terms_for coexpressed genes	KEGG_ID	Input number	Background number	P-Value	Corrected P-Value	Input
Ubiquitin mediated proteolysis	ko04120	47	137	9.145e-21	2.7435e-18	UBE2Q2|WWP2|UBE2J1|ITCH|WWP1|BIRC6|HUWE1|UBE2D2|BIRC2|FBXO4|ELOC|PIAS2|SMURF2|SKP1|UBE3B|UBE3C|UBE3A|FBXW8|UBR5|UBE2G1|CUL5|DDB1|CUL1|CUL2|CUL3|TRIM37|UBE2R2|UBA6|HERC3|HERC2|UBA2|HERC4|TRIP12|ANAPC5|ANAPC4|ANAPC7|HERC1|UBE2K|FANCL|CBL|UBE2F|CUL4A|NEDD4L|SAE1|PIAS1|FBXW7|UBE2W
Endocytosis	ko04144	60	244	5.47078e-20	8.20618e-18	MVB12B|CAPZB|SNX1|DNM3|ITCH|WWP1|EGFR|RAB7A|SMAD2|SMAD3|ZFYVE9|WASHC3|ARFGAP3|CLTC|AP2B1|WASHC5|SMAP1|SMURF2|ARAP2|EEA1|WASHC4|SNX4|ZFYVE16|GRK3|VPS37A|PSD3|RAB22A|RABEP1|VTA1|PRKCI|TGFBR2|IGF1R|EPS15|RUFY1|ARPC2|GRK4|ACAP2|SH3GLB1|AGAP1|WASHC2A|ARFGEF1|ARFGEF2|CYTH1|VPS26A|FGFR2|RAB11FIP3|USP8|PARD3|VPS35|VPS36|PIP5K1B|KIF5C|CBL|NEDD4L|GIT2|RAB4A|CDC42|GBF1|ASAP1|WASL
Metabolic pathways	ko01100	146	1433	6.68757e-13	6.68757e-11	RPN1|AGL|PGM2L1|GALC|OAT|PI4K2B|HIBADH|SQLE|UGP2|CERS6|OGDH|AHCYL2|PAFAH1B1|PIK3CB|TUSC3|INPP4B|PDE10A|NADK2|PYGB|GUCY1A2|NDUFA10|MAN1A2|MTMR6|NNT|MTMR3|PIP4K2B|PCCA|DERA|HMGCL|MTM1|EXTL3|XYLT1|GSR|PIK3C2A|PIK3C2G|PIK3C3|GK|PDE8A|PDE8B|GMPS|SGMS1|SC5D|PTGES3|PTEN|PIP5K1B|DBT|HSD17B12|UGCG|PDXK|AK7|GAB1|DGKH|ACADM|PDHX|PANK3|CMAS|FIG4|PLCH1|RRM2B|NLK|KYAT3|B4GALT6|NUDT9|PLCB4|PIKFYVE|ACSF3|MAN2A1|…
Protein processing in endoplasmic reticulum	ko04141	37	165	7.24828e-12	4.84129e-10	RPN1|GANAB|BAG1|RAD23B|UBE2J1|TUSC3|UBE2D2|SEC63|NPLOC4|NGLY1|SEC31A|SEC23A|SEC23B|SKP1|MAP3K5|UBE2G1|CEBPZ|MAPK8|MAPK9|CUL1|UGGT1|SEC13|HSPA4L|SEC24D|AMFR|SEC24A|EDEM3|SEC24B|STT3B|MAN1A2|SIL1|EIF2AK2|DNAJC1|DNAJC3|TRAM1|ATF6|SEC61A1
Adherens junction	ko04520	25	72	8.06881e-12	4.84129e-10	TGFBR2|SMAD4|EGFR|SMAD2|SMAD3|INSR|WASL|SORBS1|IQGAP1|YES1|NECTIN3|MAPK1|ERBB2|TCF4|IGF1R|VCL|TJP1|FER|PTPN1|EP300|CTNNA1|PARD3|LMO7|PTPRM|CDC42
MAPK signaling pathway	ko04010	49	295	4.83021e-11	2.41511e-09	NFATC1|MAP4K3|NFATC3|MAP2K5|RRAS2|EGFR|RAP1B|INSR|AKT3|RAPGEF2|MAP2K4|MAPKAPK5|FLT1|PPM1B|MAP3K3|CACNA1C|NTRK2|MAP3K5|MAPK1|SOS1|NF1|CEBPZ|MAPK8|MAPK9|PPP3CC|ERBB2|TGFBR2|IGF1R|PDGFD|TAOK1|PRKCA|VEGFC|NFKB1|CACNA2D3|DUSP16|FGFR2|RASA1|RASA2|TAOK3|RPS6KA3|TP53|RPS6KA5|RPS6KA6|TAB2|EFL1|PRKACB|PPP3CB|ATF2|CDC42
Autophagy - animal	ko04140	31	128	6.86285e-11	2.94122e-09	RPS6KB1|RRAS2|RAB7A|PRKAA1|AKT3|RB1CC1|TSC1|ATG2B|ATG16L1|PIK3CB|UVRAG|ATG3|MAPK1|ATG5|MAPK8|MAPK9|MTMR3|ULK2|IGF1R|SUPT20H|SH3GLB1|ATG10|ATG13|HIF1A|PIK3C3|ATG4C|ITPR1|PTEN|PRKACB|PDPK1|RHEB
Pathways in cancer	ko05200	66	530	1.69033e-09	6.33874e-08	PTK2|TGFBR2|SMAD4|ROCK2|MSH2|MSH3|EGFR|BIRC2|SMAD2|SMAD3|AKT3|EML4|AXIN1|FH|POLK|GNAI1|NCOA3|NCOA1|STAT1|GLI3|PIK3CB|PRKCA|TPM3|RB1|ELOC|GNB5|MAPK1|JAK2|NFKB1|MAPK8|MAPK9|CUL1|CUL2|TXNRD1|ERBB2|TCF4|IGF1R|PLCB4|RPS6KB1|CAMK2D|GNB1|IL13RA1|TPR|APPL1|COL4A4|CCDC6|HIF1A|VEGFC|TP53|EP300|FGFR2|CTNNA1|RPS6KA5|EGLN1|LRP6|GNAQ|SOS1|ESR1|SKP1|ROCK1|CBL|TXNRD3|PTEN|GNA13|PRKACB|CDC42
mTOR signaling pathway	ko04150	31	153	2.95287e-09	9.72103e-08	SEH1L|PRKAA1|INSR|AKT3|RICTOR|NPRL3|TSC1|FNIP1|PIK3CB|RPS6KB1|MAPKAP1|CLIP1|MAPK1|ULK2|FLCN|IGF1R|PRKCA|SEC13|SLC38A9|EIF4E|EIF4B|RPS6KA3|LRP6|SOS1|RPS6KA6|ATP6V1E1|PTEN|DEPDC5|PDPK1|ATP6V1C1|RHEB
Proteoglycans in cancer	ko05205	36	203	3.77777e-09	9.72103e-08	CTTN|RRAS2|EGFR|SMAD2|FRS2|AKT3|CBL|IQGAP1|DROSHA|SLC9A1|PIK3CB|RPS6KB1|PRKCA|MAPK1|PPP1R12A|PPP1R12B|PDCD4|PTK2|ERBB2|IGF1R|CAMK2D|RDX|GPC3|HIF1A|ITPR1|EIF4B|TP53|SOS1|ESR1|PTPN11|ROCK1|ROCK2|PRKACB|PDPK1|VAV3|CDC42
Neurotrophin signaling pathway	ko04722	27	119	3.81395e-09	9.72103e-08	RAP1B|FRS2|FOXO3|AKT3|RAPGEF1|MAP2K5|MAP3K3|PIK3CB|NTRK2|MAP3K5|MAPK1|SOS1|NFKB1|MAPK8|MAPK9|CAMK2D|KIDINS220|IRAK3|RPS6KA3|TP53|RPS6KA5|RPS6KA6|PTPN11|PRDM4|RIPK2|PDPK1|CDC42
RNA transport	ko03013	32	165	4.18933e-09	9.72103e-08	SEH1L|EIF5|UPF2|EIF5B|EIF2S3|NMD3|EIF3A|NUP107|NDC1|NUP188|NUP214|SEC13|RANBP2|XPOT|NUP98|NUP160|FXR1|FXR2|TGS1|TPR|EIF4E|THOC2|THOC1|EIF4B|NUP210L|NUP54|SRRM1|NUP35|NUP153|EIF4G3|NUP155|NUP205
Regulation of actin cytoskeleton	ko04810	37	214	4.21245e-09	9.72103e-08	ITGA8|MYH10|PTK2|ENAH|DOCK1|EGFR|WASL|DIAPH3|IQGAP1|NCKAP1|SLC9A1|ARHGEF6|PIK3CB|MYH9|MAPK1|PPP1R12A|PPP1R12B|PIP4K2B|SPATA13|RRAS2|PDGFD|PIKFYVE|ARPC2|VCL|RDX|SSH2|ARHGAP35|FGFR2|SOS1|ABI2|PIP5K1B|VAV3|ROCK1|ROCK2|GNA13|PAK3|CDC42
Thyroid hormone signaling pathway	ko04919	26	119	1.43736e-08	3.08005e-07	ATP2A2|KAT2B|HIF1A|AKT3|NCOR1|NCOA2|NCOA3|NCOA1|SLC9A1|STAT1|PIK3CB|MED12L|MAPK1|SLC16A10|MED17|PLCB4|PRKCA|OPA1|EP300|MED13|TP53|ESR1|MED13L|PRKACB|PDPK1|RHEB
Cellular senescence	ko04218	30	160	2.45731e-08	4.76328e-07	NFATC1|NFATC2|NFATC3|RRAS2|SMAD2|SMAD3|FOXO3|HIPK2|HIPK1|AKT3|TSC1|ITPR1|PIK3CB|RB1|MAPK1|NBN|NFKB1|TRPM7|TGFBR2|RBL1|RBL2|BRF1|HIPK3|PPP3CC|TP53|LIN9|CDS1|PTEN|PPP3CB|RHEB
Tight junction	ko04530	31	170	2.54041e-08	4.76328e-07	AMOTL1|PRKCI|CTTN|HSPA4|PRKAG2|PRKAA1|RAPGEF6|WASL|RAPGEF2|DLG1|ARHGAP17|MYH9|MAP3K5|MYH10|MAPK8|MAPK9|MPDZ|ERBB2|ARHGEF18|RDX|TJP1|CGNL1|PALS1|PARD3|ROCK1|ROCK2|ACTR3B|NEDD4L|PRKACB|AMOT|CDC42
Inositol phosphate metabolism	ko00562	20	74	3.38637e-08	5.97595e-07	PIK3C2G|PIK3C3|PLCB4|PI4KA|PIKFYVE|MTM1|PIK3CB|SYNJ1|INPP4B|PIP5K1B|PTEN|PIK3C2A|PLCH1|PI4K2B|SACM1L|FIG4|MTMR6|MINPP1|MTMR3|PIP4K2B
Insulin signaling pathway	ko04910	27	137	4.96005e-08	8.26675e-07	PRKAG2|PRKAA1|PRKAR2A|INSR|AKT3|RAPGEF1|SORBS1|TSC1|PIK3CB|RPS6KB1|PHKB|PYGB|MAPK1|MAPK8|MAPK9|PRKCI|ACACB|PHKA1|GYS1|PRKAR1A|EIF4E|PTPN1|SOS1|CBL|PRKACB|PDPK1|RHEB
Sphingolipid signaling pathway	ko04071	25	119	5.25449e-08	8.29657e-07	PPP2R3C|PPP2R3A|GAB2|AKT3|SGMS1|GNAI1|CERS6|PIK3CB|MAP3K5|MAPK1|NFKB1|MAPK8|MAPK9|PLCB4|PRKCA|PDPK1|TP53|GNAQ|ROCK1|ROCK2|PTEN|GNA13|PPP2R5E|ABCC1|PPP2R5C
TGF-beta signaling pathway	ko04350	22	94	6.4237e-08	9.48468e-07	ACVR1|ACVR2A|SMAD4|SMAD5|SMAD2|SMAD3|BMPR1A|BMPR1B|SMURF2|SKP1|ZFYVE16|NEO1|CUL1|TGFBR2|RBL1|LTBP1|RPS6KB1|EP300|ZFYVE9|ROCK1|BMPR2|MAPK1
Focal adhesion	ko04510	33	199	6.78912e-08	9.48468e-07	ITGA8|PTK2|DOCK1|EGFR|RAP1B|AKT3|RAPGEF1|ARHGAP5|FLT1|PIK3CB|TLN2|MAPK1|PPP1R12A|PPP1R12B|MAPK8|MAPK9|ERBB2|IGF1R|PDGFD|PRKCA|VCL|BIRC2|COL4A4|VEGFC|SOS1|VAV3|ROCK1|ROCK2|PTEN|ARHGAP35|PDPK1|PAK3|CDC42
Yersinia infection	ko05135	25	121	6.95543e-08	9.48468e-07	NFATC1|NFATC2|NFATC3|DOCK1|AKT3|WASL|MAP2K4|TBK1|PIK3CB|MAPK1|NFKB1|MAPK8|MAPK9|PTK2|PKN2|RPS6KA3|RPS6KA6|PIP5K1B|VAV3|ROCK1|ROCK2|ACTR3B|GIT2|TAB2|CDC42
Axon guidance	ko04360	31	181	8.87211e-08	1.15723e-06	NFATC2|NFATC3|RYK|ENAH|SRGAP1|SRGAP2|BMPR1B|TRPC1|BOC|GNAI1|NTNG1|PIK3CB|PRKCA|NEO1|PTK2|CAMK2D|PARD3|ABLIM1|RASA1|PPP3CC|NCK1|PTPN11|ROCK1|ROCK2|EFL1|MAPK1|BMPR2|SSH2|PPP3CB|PAK3|CDC42
Longevity regulating pathway	ko04211	21	89	1.12872e-07	1.4109e-06	EHMT1|IGF1R|ADIPOR2|ATG5|AKT3|PIK3CB|PRKAG2|RPS6KB1|PRKAA1|FOXO3|APPL1|INSR|ATG13|TP53|TSC1|PRKACB|EIF4E|NFKB1|RB1CC1|RHEB|ATF2
Pancreatic cancer	ko05212	19	75	1.75175e-07	2.1021e-06	ERBB2|TGFBR2|TP53|STAT1|ARHGEF6|EGFR|PIK3CB|RPS6KB1|SMAD2|SMAD3|MAPK1|AKT3|RB1|NFKB1|MAPK8|MAPK9|POLK|SMAD4|CDC42
FoxO signaling pathway	ko04068	25	132	2.95509e-07	3.40972e-06	SMAD4|PRKAG2|CPD|SMAD2|SMAD3|FOXO3|INSR|AKT3|EP300|PIK3CB|MAPK1|FBXO25|HOMER1|MAPK8|MAPK9|TGFBR2|IGF1R|RBL2|EGFR|PRKAA1|USP7|SGK3|SOS1|PTEN|PDPK1
Cell cycle	ko04110	24	124	3.58966e-07	3.98851e-06	SMAD4|SMAD2|PRKDC|EP300|SKP1|MAD1L1|SMC3|RB1|CUL1|RBL1|RBL2|STAG2|ORC4|ORC5|SMAD3|ANAPC5|ANAPC4|ANAPC7|TP53|CDS1|CDC14A|DBF4|CDK7|TFDP2
Mitophagy - animal	ko04137	17	65	5.26002e-07	5.63574e-06	TAX1BP1|USP8|RAB7A|FUNDC1|TP53|ATG5|TBK1|CALCOCO2|RRAS2|HIF1A|FOXO3|RHOT1|USP15|USP30|MAPK8|MAPK9|BCL2L13
Ras signaling pathway	ko04014	34	232	5.73301e-07	5.9307e-06	RRAS2|GAB2|RAP1B|RAPGEF5|INSR|AKT3|REL|FLT1|TBK1|PIK3CB|NTRK2|PRKCA|MAPK1|NF1|NFKB1|MAPK8|MAPK9|IGF1R|PDGFD|GNB5|EGFR|GNB1|VEGFC|FGFR2|RASA1|RASA2|EXOC2|SOS1|PTPN11|EFL1|SHOC2|PRKACB|PAK3|CDC42
Lysine degradation	ko00310	16	59	7.51083e-07	7.31771e-06	EHMT1|KMT2C|KMT2A|NSD2|KMT2E|AASS|DLST|HADHA|KMT5B|SETD2|PRDM2|ALDH7A1|NSD1|SETD3|DOT1L|NSD3
Wnt signaling pathway	ko04310	27	160	7.56164e-07	7.31771e-06	NFATC1|NFATC2|NFATC3|RYK|LGR4|SMAD4|SMAD3|TP53|AXIN1|SKP1|PRKCA|MAPK8|MAPK9|CUL1|TCF4|PLCB4|CAMK2D|TBL1X|EP300|CBY1|RSPO3|LRP6|TBL1XR1|ROCK2|PRKACB|PPP3CB|PPP3CC
Colorectal cancer	ko05210	19	86	1.05488e-06	9.88954e-06	TCF4|TP53|AXIN1|SOS1|TGFBR2|SMAD4|EGFR|MSH2|MSH3|RPS6KB1|SMAD2|SMAD3|APPL1|AKT3|MAPK1|MAPK8|MAPK9|POLK|PIK3CB
Rap1 signaling pathway	ko04015	31	210	1.54583e-06	1.4053e-05	EVL|ENAH|EGFR|RAP1B|DOCK4|RAPGEF4|RAPGEF5|INSR|AKT3|RAPGEF1|RAPGEF2|PDGFD|GNAI1|PIK3CB|TLN2|MAPK1|FLT1|PRKCI|IGF1R|PLCB4|PRKCA|VEGFC|KRIT1|FGFR2|PARD3|GNAQ|VAV3|RAPGEF6|EFL1|PRKD3|CDC42
Hepatocellular carcinoma	ko05225	27	168	1.73341e-06	1.52399e-05	SMARCC1|TGFBR2|SMAD4|EGFR|SMAD2|SMAD3|AKT3|SMARCA2|POLK|AXIN1|PIK3CB|RPS6KB1|RB1|MAPK1|TXNRD3|TXNRD1|TCF4|IGF1R|SMARCB1|PRKCA|ARID2|TP53|LRP6|SOS1|ARID1B|ARID1A|PTEN
Valine, leucine and isoleucine degradation	ko00280	14	48	1.77799e-06	1.52399e-05	HMGCS1|ACSF3|HMGCL|AUH|HADHA|ACADM|PCCA|MCCC2|BCKDHB|HIBCH|ALDH7A1|HIBADH|OXCT1|DBT
Phosphatidylinositol signaling system	ko04070	20	99	1.85889e-06	1.54908e-05	PIK3C2G|DGKH|PIK3C3|PLCB4|PI4KA|PIKFYVE|PRKCA|MTM1|PIK3CB|SYNJ1|INPP4B|PTEN|PIK3C2A|PI4K2B|SACM1L|PIP5K1B|MTMR6|ITPR1|MTMR3|PIP4K2B
PI3K-Akt signaling pathway	ko04151	43	354	1.96719e-06	1.59502e-05	ITGA8|PTK2|PPP2R3C|PPP2R3A|EGFR|PRKAA1|FOXO3|PHLPP2|INSR|AKT3|FLT1|PIK3CB|RPS6KB1|NTRK2|PRKCA|MAPK1|JAK2|NFKB1|TSC1|ERBB2|IGF1R|PDGFD|RBL2|GNB5|PKN2|GNB1|GYS1|COL4A4|VEGFC|PPP2R5E|EIF4E|TP53|PHLPP1|FGFR2|EIF4B|RHEB|SGK3|SOS1|EFL1|PTEN|PDPK1|ATF2|PPP2R5C
Human papillomavirus infection	ko05165	41	330	2.03244e-06	1.60456e-05	ITGA8|PTK2|PPP2R3C|PPP2R3A|EGFR|AKT3|AXIN1|TSC1|DLG1|NFX1|STAT1|MAML1|RBPJ|UBE3A|RPS6KB1|RB1|MAPK1|NFKB1|PRKCI|TCF4|RBL1|RBL2|COL4A4|EP300|PALS1|UBR4|RHEB|TP53|TBK1|SOS1|EIF2AK2|ATP6V1E1|PARD3|PTEN|ATP6V0A1|PRKACB|PPP2R5E|ATP6V1C1|PPP2R5C|PIK3CB|CDC42
Human cytomegalovirus infection	ko05163	32	225	2.15311e-06	1.65624e-05	NFATC1|NFATC2|NFATC3|EGFR|RIPK1|AKT3|AKAP13|GNAI1|TBK1|PIK3CB|RPS6KB1|RB1|PRKCA|MAPK1|NFKB1|TSC1|PTK2|PLCB4|GNB5|GNB1|ITPR1|PPP3CC|TP53|GNAQ|SOS1|ROCK1|ROCK2|GNA13|PRKACB|PPP3CB|RHEB|ATF2
Relaxin signaling pathway	ko04926	23	130	2.41091e-06	1.80818e-05	EGFR|SMAD2|SMAD3|AKT3|MAP2K4|GNAI1|RXFP1|PIK3CB|PRKCA|MAPK1|NFKB1|MAPK8|MAPK9|TGFBR2|PLCB4|GNB5|GNB1|COL4A4|VEGFC|SOS1|RLF|PRKACB|ATF2
Human T-cell leukemia virus 1 infection	ko05166	31	219	3.35979e-06	2.45838e-05	NFATC1|NFATC2|NFATC3|SMAD4|KAT2B|SMAD2|SMAD3|AKT3|MAP2K4|DLG1|MAD1L1|MAP3K3|PIK3CB|TLN2|RB1|MAPK1|NFKB1|MAPK8|MAPK9|TGFBR2|EP300|ANAPC5|ANAPC4|ANAPC7|TP53|CDS1|PTEN|PRKACB|PPP3CB|PPP3CC|ATF2
Renal cell carcinoma	ko05211	16	69	4.30614e-06	3.07581e-05	FLCN|EGLN1|EP300|SOS1|PTPN11|RAP1B|HIF1A|AKT3|ELOC|FH|MAPK1|PAK3|RAPGEF1|PIK3CB|CUL2|CDC42
Glucagon signaling pathway	ko04922	20	106	4.60992e-06	3.21622e-05	PPP3CC|ITPR1|PLCB4|GNAQ|ACACB|CAMK2D|EP300|PRKAG2|PHKA1|PRKAA1|PPP4R3A|GYS1|PYGB|AKT3|PRKACB|PPP3CB|PHKB|LDHA|PPP4R3B|ATF2
Insulin resistance	ko04931	20	108	5.89442e-06	3.88862e-05	RPS6KA3|RPS6KA6|ACACB|PIK3CB|MAPK9|PTPN11|PRKAG2|RPS6KB1|PYGB|PRKAA1|GYS1|PTEN|INSR|AKT3|NFKB1|PDPK1|MAPK8|GFPT1|OGA|PTPN1
PD-L1 expression and PD-1 checkpoint pathway in cancer	ko05235	18	89	5.90407e-06	3.88862e-05	NFATC1|NFATC2|NFATC3|STAT1|MAP3K3|PTPN11|RPS6KB1|EML4|PTEN|AKT3|JAK2|HIF1A|NFKB1|PPP3CB|PPP3CC|PIK3CB|MAPK1|EGFR
Oocyte meiosis	ko04114	22	128	5.96255e-06	3.88862e-05	CPEB3|CPEB2|SKP1|MAD1L1|SMC3|MAPK1|AURKA|CUL1|IGF1R|CAMK2D|SLK|ITPR1|ANAPC5|ANAPC4|ANAPC7|RPS6KA3|RPS6KA6|PRKACB|PPP2R5E|PPP3CB|PPP3CC|PPP2R5C
Signaling pathways regulating pluripotency of stem cells	ko04550	23	140	7.15998e-06	4.5702e-05	ACVR1|SMAD4|SMAD5|JARID2|ZFHX3|SMAD3|BMPR1A|BMPR1B|AKT3|LIFR|AXIN1|PIK3CB|MAPK1|JAK2|SMARCAD1|ACVR2A|IGF1R|SMAD2|FGFR2|PCGF3|PCGF5|BMPR2|KAT6A
Dopaminergic synapse	ko04728	22	131	8.25562e-06	5.15976e-05	CLOCK|PPP2R3C|PPP2R3A|PPP2R5C|AKT3|GNAI1|CACNA1C|GNB5|MAPK8|MAPK9|PLCB4|CAMK2D|GNB1|PRKCA|ITPR1|GNAQ|KIF5C|PRKACB|PPP2R5E|PPP3CB|PPP3CC|ATF2
Hepatitis B	ko05161	25	163	8.51101e-06	5.21083e-05	NFATC1|NFATC2|NFATC3|SMAD4|SMAD2|SMAD3|AKT3|MAP2K4|TBK1|PIK3CB|RB1|MAPK1|JAK2|NFKB1|MAPK8|MAPK9|TGFBR2|PRKCA|EP300|DDB1|TP53|STAT1|SOS1|TAB2|ATF2
Oxytocin signaling pathway	ko04921	24	153	9.15178e-06	5.49107e-05	NFATC1|NFATC2|NFATC3|PRKAG2|EGFR|PRKAA1|MAP2K5|GNAI1|CACNA1C|PRKCA|GUCY1A2|PPP1R12A|PPP1R12B|PLCB4|CAMK2D|CACNA2D3|ITPR1|GNAQ|ROCK1|ROCK2|PRKACB|MAPK1|PPP3CB|PPP3CC
Endometrial cancer	ko05213	14	58	1.14281e-05	6.72239e-05	ERBB2|TCF4|TP53|AXIN1|SOS1|PIK3CB|EGFR|FOXO3|PTEN|AKT3|PDPK1|POLK|CTNNA1|MAPK1
ErbB signaling pathway	ko04012	17	85	1.20622e-05	6.93982e-05	ERBB2|PTK2|NCK1|SOS1|CAMK2D|EGFR|PIK3CB|RPS6KB1|CBL|PRKCA|AKT3|MAP2K4|MAPK1|MAPK8|MAPK9|NRG4|PAK3
Human immunodeficiency virus 1 infection	ko05170	29	212	1.22604e-05	6.93982e-05	NFATC1|NFATC2|NFATC3|RIPK1|AKT3|ELOC|GNAI1|TBK1|SKP1|PIK3CB|RPS6KB1|PRKCA|MAPK1|NFKB1|MAPK8|DDB1|PTK2|CUL1|GNB5|GNB1|CUL5|ITPR1|MAPK9|GNAQ|TAB2|CUL4A|PPP3CB|PPP3CC|PAK3
Shigellosis	ko05131	15	68	1.42493e-05	7.91629e-05	CTTN|ARPC2|DOCK1|UBE2D2|ROCK1|ROCK2|MAPK1|WASL|ATG5|NFKB1|MAPK8|MAPK9|RIPK2|VCL|CDC42
Adrenergic signaling in cardiomyocytes	ko04261	23	149	1.75063e-05	9.54888e-05	ATP2A2|PPP2R3C|PPP2R3A|RAPGEF4|MYL4|AKT3|GNAI1|SLC9A1|CACNA1C|TPM3|PRKCA|MAPK1|PLCB4|CAMK2D|KCNQ1|ATP2B1|CACNA2D3|RPS6KA5|GNAQ|PRKACB|PPP2R5E|PPP2R5C|ATF2
EGFR tyrosine kinase inhibitor resistance	ko01521	16	79	1.88371e-05	0.000100913	ERBB2|IGF1R|PDGFD|SOS1|PRKCA|EGFR|PIK3CB|RPS6KB1|FOXO3|PTEN|AKT3|JAK2|NF1|EIF4E|MAPK1|FGFR2
HIF-1 signaling pathway	ko04066	19	109	2.11065e-05	0.000111087	ERBB2|EGLN1|CAMK2D|EGFR|PIK3CB|CUL2|RPS6KB1|IGF1R|HIF1A|PRKCA|INSR|AKT3|ELOC|EIF4E|NFKB1|EP300|LDHA|MAPK1|FLT1
AMPK signaling pathway	ko04152	20	120	2.29955e-05	0.000118942	GYS1|IGF1R|PRKAG2|ADIPOR2|TSC1|ACACB|TBC1D1|PIK3CB|PPP2R3A|RPS6KB1|PPP2R5E|PRKAA1|FOXO3|INSR|AKT3|PPP2R3C|PDPK1|RHEB|RAB14|PPP2R5C
AGE-RAGE signaling pathway in diabetic complications	ko04933	18	100	2.36655e-05	0.000120333	NFATC1|MAPK9|PLCB4|STAT1|TGFBR2|PRKCA|PIK3CB|SMAD2|SMAD3|MAPK1|AKT3|JAK2|VEGFC|NFKB1|MAPK8|COL4A4|SMAD4|CDC42
Kaposi sarcoma-associated herpesvirus infection	ko05167	26	186	2.42432e-05	0.000121216	NFATC1|NFATC2|NFATC3|EP300|HIF1A|AKT3|MAP2K4|ITPR1|STAT1|PREX1|PIK3CB|RB1|ATG3|MAPK1|JAK2|NFKB1|MAPK8|MAPK9|GNB5|GNB1|PIK3C3|TP53|TBK1|EIF2AK2|PPP3CB|PPP3CC
mRNA surveillance pathway	ko03015	17	91	2.60716e-05	0.000128221	FIP1L1|GSPT1|SMG6|SRRM1|PPP2R3C|PPP2R3A|PPP2R5E|PAPOLG|HBS1L|WDR33|UPF2|CPSF6|RNGTT|RNMT|CPSF3|PAPOLA|PPP2R5C
T cell receptor signaling pathway	ko04660	18	103	3.34292e-05	0.000161754	DLG1|NFATC1|NFATC2|NFATC3|NCK1|SOS1|PIK3CB|MAPK9|VAV3|MAPK1|AKT3|NFKB1|PDPK1|PPP3CB|CDC42|MAPK8|PPP3CC|PAK3
Homologous recombination	ko03440	11	41	4.32739e-05	0.000206066	RBBP8|RAD54B|BARD1|PALB2|RPA1|BLM|POLD3|NBN|ECD|RAD51C|UIMC1
Long-term potentiation	ko04720	14	67	4.57611e-05	0.000214505	RPS6KA3|PLCB4|GNAQ|RPS6KA6|CAMK2D|EP300|CACNA1C|RAP1B|PRKCA|MAPK1|PRKACB|PPP3CB|ITPR1|PPP3CC
Propanoate metabolism	ko00640	10	34	4.99924e-05	0.000230734	PCCA|ACACB|ACSS3|HADHA|DBT|SUCLG2|SUCLG1|BCKDHB|HIBCH|LDHA
Prostate cancer	ko05215	17	97	5.29975e-05	0.000240898	ERBB2|TCF4|IGF1R|PDGFD|TP53|SOS1|ZEB1|PIK3CB|EGFR|RB1|PTEN|AKT3|NFKB1|PDPK1|EP300|FGFR2|MAPK1
Endocrine resistance	ko01522	17	98	5.93238e-05	0.000265629	ERBB2|NCOA3|IGF1R|PTK2|TP53|SOS1|ESR1|EGFR|PIK3CB|RPS6KB1|RB1|AKT3|PRKACB|MAPK1|MAPK8|MAPK9|NCOR1
Transcriptional misregulation in cancer	ko05202	25	186	6.10741e-05	0.000269444	PTK2|IGF1R|BCL11B|AFF1|REL|POLK|NCOR1|FLT1|BMP2K|CDK14|MLLT3|KDM6A|JMJD1C|CEBPZ|DOT1L|TGFBR2|KMT2A|FLI1|SS18|NFKB1|ZEB1|PBX3|TP53|NSD2|FUT8
RNA degradation	ko03018	15	79	6.49511e-05	0.000280169	DCP2|CNOT6L|BTG3|XRN2|EDC3|PNPT1|TENT4B|MTREX|XRN1|DCP1A|CNOT2|CNOT1|HSPA9|DHX36|CNOT4
Choline metabolism in cancer	ko05231	17	99	6.63068e-05	0.000280169	MAPK9|PDGFD|SOS1|PRKCA|PIP5K1B|PIK3CB|RPS6KB1|HIF1A|TSC1|MAPK1|DGKH|AKT3|WASL|PDPK1|MAPK8|RHEB|EGFR
Progesterone-mediated oocyte maturation	ko04914	17	99	6.63068e-05	0.000280169	IGF1R|RPS6KA3|RPS6KA6|MAD1L1|PIK3CB|CPEB3|CPEB2|AKT3|AURKA|PRKACB|MAPK1|MAPK8|MAPK9|ANAPC5|ANAPC4|ANAPC7|GNAI1
Viral carcinogenesis	ko05203	26	201	7.78678e-05	0.000324449	HDAC9|KAT2B|USP7|REL|DLG1|MAD1L1|RBPJ|UBE3A|RB1|MAPK1|NFKB1|DDB1|RBL1|RBL2|GTF2H2|GTF2H1|EP300|RASA2|UBR4|SNW1|TP53|EIF2AK2|PRKACB|CDC42|PIK3CB|ATF2
Chemokine signaling pathway	ko04062	25	190	8.29746e-05	0.000340992	PTK2|DOCK2|RAP1B|FOXO3|AKT3|WASL|GNAI1|STAT1|PREX1|GRK4|GRK3|MAPK1|JAK2|NFKB1|PLCB4|GNB5|GNB1|PARD3|SOS1|VAV3|ROCK1|ROCK2|PRKACB|PIK3CB|CDC42
Protein export	ko03060	8	23	0.000108613	0.000440323	SEC11A|SRP54|SRPRB|SEC63|SRP68|IMMP1L|SRP72|SEC61A1
Bacterial invasion of epithelial cells	ko05100	14	74	0.000116429	0.000460802	CTTN|CLTC|DNM3|ARPC2|PIK3CB|DOCK1|VCL|CBL|PTK2|WASL|ARHGAP10|ARHGEF26|CTNNA1|CDC42
Phospholipase D signaling pathway	ko04072	21	148	0.000116736	0.000460802	PLCB4|TSC1|SOS1|PRKCA|PIP5K1B|PTPN11|RRAS2|GAB2|AGPAT5|RAPGEF4|INSR|AKT3|GNA13|DNM3|CYTH1|MAPK1|EGFR|RHEB|PDGFD|PIK3CB|DGKH
Apelin signaling pathway	ko04371	20	137	0.000119141	0.000464184	SLC9A1|PRKAG2|PLCB4|GNAQ|RPS6KB1|GNB5|GNA13|RRAS2|GNB1|SMAD2|SMAD3|SMAD4|MYL4|AKT3|PRKAA1|PIK3C3|PRKACB|MAPK1|ITPR1|GNAI1
Non-small cell lung cancer	ko05223	13	66	0.000142181	0.00054685	ERBB2|TP53|SOS1|PRKCA|PIK3CB|EGFR|EML4|FOXO3|MAPK1|AKT3|RB1|PDPK1|POLK
Chronic myeloid leukemia	ko05220	14	76	0.000149049	0.000566008	TGFBR2|TP53|SOS1|SMAD4|PTPN11|GAB2|RB1|SMAD3|MAPK1|AKT3|CBL|NFKB1|POLK|PIK3CB
Th17 cell differentiation	ko04659	17	107	0.000153597	0.000575989	NFATC1|NFATC2|NFATC3|STAT1|TGFBR2|SMAD4|MAPK9|SMAD2|SMAD3|MAPK1|JAK2|HIF1A|NFKB1|PPP3CB|PPP3CC|MAPK8|ROR1
Autophagy - other	ko04136	9	32	0.000157784	0.000584384	ULK2|ATG4C|ATG2B|ATG16L1|ATG10|ATG3|ATG13|ATG5|PIK3C3
cAMP signaling pathway	ko04024	26	214	0.000193127	0.000706563	NFATC1|ATP2A2|RRAS2|RAP1B|RAPGEF4|AKT3|GNAI1|SLC9A1|PIK3CB|CACNA1C|GLI3|MAPK1|PPP1R12A|NFKB1|MAPK8|MAPK9|CAMK2D|ATP2B1|EP300|PDE10A|VAV3|ROCK1|ROCK2|PRKACB|ABCC4|PDE4D
cGMP-PKG signaling pathway	ko04022	22	167	0.000211785	0.000765488	NFATC1|NFATC2|NFATC3|ATP2A2|INSR|AKT3|GNAI1|CACNA1C|KCNU1|PPP1R12A|PLCB4|ATP2B1|ITPR1|GNAQ|ROCK1|ROCK2|GNA13|GUCY1A2|MAPK1|PPP3CB|PPP3CC|ATF2
Leukocyte transendothelial migration	ko04670	17	112	0.000249052	0.00088947	PECAM1|PTK2|CD99|PRKCA|VAV3|PTPN11|VCL|RAP1B|ROCK2|ROCK1|RAPGEF4|PIK3CB|ARHGAP35|ARHGAP5|GNAI1|CTNNA1|CDC42
Glutamatergic synapse	ko04724	17	114	0.000299695	0.00105775	PPP3CC|PLCB4|GNAQ|GNB5|GNB1|CACNA1C|CPD|GRK3|PRKCA|TRPC1|PRKACB|HOMER1|MAPK1|PPP3CB|ITPR1|SHANK2|GNAI1
GnRH signaling pathway	ko04912	15	93	0.00031786	0.00110882	MAPK9|PLCB4|GNAQ|SOS1|CAMK2D|MAP3K3|CACNA1C|EGFR|PRKCA|MAPK1|MAP2K4|PRKACB|MAPK8|ITPR1|CDC42
C-type lectin receptor signaling pathway	ko04625	16	104	0.000327178	0.0011282	NFATC1|NFATC2|NFATC3|STAT1|PIK3CB|MAPK9|PTPN11|RRAS2|MAPK1|AKT3|CYLD|NFKB1|PPP3CB|ITPR1|MAPK8|PPP3CC
Salmonella infection	ko05132	14	83	0.000332922	0.00113496	RAB7A|TJP1|ARPC2|PKN2|ROCK1|ROCK2|MAPK1|WASL|KLC1|NFKB1|MAPK8|MAPK9|DYNC2H1|CDC42
Fanconi anemia pathway	ko03460	11	54	0.00035316	0.00119043	WDR48|RAD51C|PALB2|RPA1|BLM|REV3L|FANCC|REV1|POLN|FANCL|POLK
Nucleotide excision repair	ko03420	10	47	0.000481457	0.00160486	RAD23B|GTF2H2|GTF2H1|RPA1|CUL4A|POLE|POLD3|CDK7|MNAT1|DDB1
Citrate cycle (TCA cycle)	ko00020	8	30	0.000492815	0.00162466	OGDH|DLST|SUCLG2|ACO1|SUCLG1|CS|SDHC|FH
Cushing syndrome	ko04934	20	155	0.00050946	0.00166128	USP8|TCF4|KMT2A|PLCB4|GNAQ|AXIN1|ATF2|CAMK2D|CACNA1C|EGFR|RAP1B|RB1|MAPK1|RBBP5|PRKACB|FH|ITPR1|PDE8A|PDE8B|GNAI1
Spliceosome	ko03040	18	135	0.000673368	0.00215923	CDC5L|SNW1|SRSF1|AQR|SAP130|DDX42|HNRNPU|SF3B3|DDX46|RBM25|RBM17|HNRNPM|SF3A3|THOC2|THOC1|HNRNPC|TRA2B|PRPF6
TNF signaling pathway	ko04668	16	112	0.000676559	0.00215923	RPS6KA5|ITCH|TAB3|TAB2|PIK3CB|BIRC2|MAP3K5|RIPK1|MAPK1|AKT3|VEGFC|MAP2K4|NFKB1|MAPK8|MAPK9|ATF2
Platelet activation	ko04611	17	124	0.000709152	0.00223943	PRKCI|PLCB4|GNAQ|GNA13|PIK3CB|ROCK1|TLN2|RAP1B|ROCK2|GUCY1A2|AKT3|PPP1R12A|PRKACB|ARHGAP35|MAPK1|ITPR1|GNAI1
Apoptosis	ko04210	18	136	0.000727469	0.00226922	MAPK9|CTSK|LAMB2|TP53|PTPN13|SPTAN1|PIK3CB|BIRC2|MAP3K5|RIPK1|PARP4|AKT3|CEBPZ|NFKB1|PDPK1|MAPK8|ITPR1|MAPK1
N-Glycan biosynthesis	ko00510	10	50	0.000733713	0.00226922	RPN1|GANAB|ALG9|ST6GAL2|TUSC3|MAN2A1|MGAT4A|STT3B|MAN1A2|FUT8
Epithelial cell signaling in Helicobacter pylori infection	ko05120	12	70	0.000762987	0.00233568	TJP1|EGFR|PTPN11|MAP2K4|ATP6V1E1|ATP6V0A1|ADAM17|NFKB1|MAPK8|MAPK9|ATP6V1C1|CDC42
Gastric cancer	ko05226	19	149	0.000789167	0.00239142	ERBB2|TCF4|LRP6|AXIN1|SOS1|TGFBR2|SMAD4|FGFR2|PIK3CB|RPS6KB1|SMAD2|SMAD3|AKT3|RB1|MAPK1|EGFR|POLK|CTNNA1|TP53
Platinum drug resistance	ko01524	12	73	0.00105588	0.00316763	ERBB2|TP53|MSH2|MSH3|BIRC2|MAP3K5|MAPK1|REV3L|AKT3|PDPK1|TOP2B|PIK3CB
Hippo signaling pathway	ko04390	19	154	0.0011238	0.00333802	DLG1|TCF4|PARD3|PRKCI|AXIN1|LATS2|SMAD4|BIRC2|SMAD2|SMAD3|BMPR1A|BMPR1B|BMPR2|TGFBR2|MOB1A|TEAD1|CTNNA1|PALS1|AMOT
Glioma	ko05214	12	75	0.00129879	0.00380787	IGF1R|TP53|SOS1|PTEN|CAMK2D|PIK3CB|EGFR|RB1|PRKCA|AKT3|MAPK1|POLK
Circadian entrainment	ko04713	14	97	0.00130737	0.00380787	ITPR1|PLCB4|RPS6KA5|CAMK2D|CACNA1C|GNB1|PER3|GNB5|MAPK1|PRKCA|GUCY1A2|PRKACB|GNAI1|GNAQ
Starch and sucrose metabolism	ko00500	8	36	0.00136856	0.00394777	PGM2L1|MGA|AGL|GYS1|PYGB|GBE1|NLK|UGP2
Gap junction	ko04540	13	88	0.00159077	0.00454505	TJP1|PLCB4|GNAQ|SOS1|PRKCA|EGFR|MAPK1|GUCY1A2|MAP2K5|PRKACB|PDGFD|ITPR1|GNAI1
Breast cancer	ko05224	18	147	0.00161416	0.00456839	ERBB2|TCF4|IGF1R|NCOA1|LRP6|AXIN1|SOS1|ESR1|EGFR|PIK3CB|RPS6KB1|NCOA3|RB1|PTEN|AKT3|TP53|MAPK1|POLK
Lysosome	ko04142	16	123	0.00164146	0.00460221	AP3B1|MFSD8|CTSK|SUMF1|MANBA|ARSB|LAPTM4B|GNPTAB|HEXB|POGZ|GGA2|ATP6V0A1|CLTC|GALC|AP3S1|M6PR
Hedgehog signaling pathway	ko04340	9	47	0.00173922	0.00481391	SMURF2|CSNK1G3|GRK3|GLI3|CSNK1G1|PRKACB|BOC|CUL1|CUL3
Cholinergic synapse	ko04725	15	112	0.00174905	0.00481391	PLCB4|GNAQ|CAMK2D|PIK3CB|CACNA1C|GNB1|KCNQ1|GNB5|AKT3|PRKCA|PRKACB|JAK2|ITPR1|MAPK1|GNAI1
Fc epsilon RI signaling pathway	ko04664	11	68	0.00188335	0.0051364	SOS1|PRKCA|VAV3|GAB2|MAPK1|AKT3|MAP2K4|PDPK1|MAPK8|MAPK9|PIK3CB
Estrogen signaling pathway	ko04915	17	138	0.00202342	0.0054687	NCOA2|NCOA3|NCOA1|PLCB4|GNAQ|SOS1|ESR1|PIK3CB|EGFR|ATF2|AKT3|FKBP5|EBAG9|PRKACB|MAPK1|ITPR1|GNAI1
Fluid shear stress and atherosclerosis	ko05418	17	139	0.00216731	0.00580528	PECAM1|PTK2|ACVR1|TP53|ACVR2A|PIK3CB|PRKAA1|MAP3K5|BMPR1A|BMPR1B|AKT3|BMPR2|MAP2K5|MAP2K4|NFKB1|MAPK8|MAPK9
Th1 and Th2 cell differentiation	ko04658	13	92	0.00226438	0.00601162	NFATC1|NFATC2|NFATC3|STAT1|MAML1|MAPK9|RBPJ|MAPK1|JAK2|NFKB1|PPP3CB|PPP3CC|MAPK8
Prolactin signaling pathway	ko04917	11	70	0.00230737	0.00607202	STAT1|SOS1|ESR1|PIK3CB|FOXO3|MAPK1|AKT3|JAK2|NFKB1|MAPK8|MAPK9
NOD-like receptor signaling pathway	ko04621	20	178	0.00233011	0.00607854	PAN3|MAPK9|ITPR1|PLCB4|TBK1|STAT1|TAB3|ERBIN|ATG5|BIRC2|RIPK1|MAPK1|COP1|TP53BP1|ATG16L1|NFKB1|MAPK8|TRPM7|RIPK2|TAB2
Osteoclast differentiation	ko04380	16	128	0.00236472	0.00611565	NFATC1|NFATC2|MAPK9|STAT1|TGFBR2|TAB2|PIK3CB|GAB2|MAPK1|AKT3|CYLD|CTSK|NFKB1|PPP3CB|PPP3CC|MAPK8
Circadian rhythm	ko04710	7	31	0.00250077	0.00641224	CLOCK|SKP1|PRKAG2|PRKAA1|PER3|CUL1|ROR1
Endocrine and other factor-regulated calcium reabsorption	ko04961	9	50	0.00252296	0.00641431	PLCB4|GNAQ|ESR1|PRKCA|DNM3|CLTC|PRKACB|ATP2B1|AP2B1
Fc gamma R-mediated phagocytosis	ko04666	13	94	0.0026801	0.00675655	RPS6KB1|PRKCA|ARPC2|VAV3|GAB2|ASAP1|DOCK2|AKT3|WASL|PIP5K1B|MAPK1|PIK3CB|CDC42
Purine metabolism	ko00230	16	130	0.00272011	0.00680027	PAPSS1|NUDT9|AK9|ADK|NT5C3A|HPRT1|AK7|PDE8A|GUCY1A2|RRM2B|RRM1|ADSL|PDE4D|PDE10A|PDE8B|GMPS
Longevity regulating pathway - multiple species	ko04213	10	62	0.00303604	0.00752737	IGF1R|ATG5|PIK3CB|PRKAG2|RPS6KB1|PRKAA1|FOXO3|INSR|AKT3|PRKACB
Selenocompound metabolism	ko00450	5	17	0.00402212	0.00989047	PAPSS1|TXNRD3|KYAT3|SEPSECS|TXNRD1
Thermogenesis	ko04714	23	231	0.00463061	0.0112942	KDM1A|SMARCC1|PRKAG2|PRKAA1|FRS2|NDUFAF6|SMARCA2|TSC1|RPS6KB1|MAP3K5|NDUFA10|ZNF516|SMARCB1|RPS6KA3|RPS6KA6|SOS1|ARID1B|ARID1A|NDUFS1|PRKACB|SDHC|RHEB|ATF2
Chagas disease (American trypanosomiasis)	ko05142	13	103	0.00539107	0.0130429	TGFBR2|PLCB4|GNAQ|PIK3CB|SMAD2|SMAD3|MAPK1|AKT3|MAP2K4|NFKB1|MAPK8|MAPK9|GNAI1
Thyroid cancer	ko05216	7	37	0.00585286	0.0140469	TCF4|TP53|TPM3|MAPK1|CCDC6|TPR|POLK
Adipocytokine signaling pathway	ko04920	10	69	0.0059581	0.0140742	ADIPOR2|ACACB|PTPN11|PRKAG2|PRKAA1|AKT3|JAK2|NFKB1|MAPK8|MAPK9
Central carbon metabolism in cancer	ko05230	10	69	0.0059581	0.0140742	ERBB2|TP53|PIK3CB|EGFR|HIF1A|PTEN|AKT3|MAPK1|FGFR2|LDHA
Carbon metabolism	ko01200	14	117	0.00605616	0.0141941	OGDH|PCCA|DLST|HADHA|FH|HIBCH|SUCLG2|ACO1|SUCLG1|ADPGK|CS|SDHC|NLK|ESD
Notch signaling pathway	ko04330	8	48	0.00646441	0.0150335	SNW1|MAML1|RBPJ|KAT2B|NUMB|ADAM17|EP300|NCOR2
VEGF signaling pathway	ko04370	9	59	0.00663057	0.0152793	NFATC2|PTK2|PRKCA|PIK3CB|AKT3|MAPK1|PPP3CB|PPP3CC|CDC42
Parathyroid hormone synthesis, secretion and action	ko04928	13	106	0.00667196	0.0152793	LRP6|GNAQ|ATF2|PRKCA|GNA13|EGFR|MAPK1|AKAP13|PRKACB|PLCB4|ITPR1|PDE4D|GNAI1
B cell receptor signaling pathway	ko04662	11	82	0.00674183	0.0153223	NFATC1|NFATC2|NFATC3|SOS1|VAV3|MAPK1|AKT3|NFKB1|PPP3CB|PPP3CC|PIK3CB
Long-term depression	ko04730	9	60	0.00729461	0.016454	IGF1R|PLCB4|GNAQ|PRKCA|MAPK1|GNA13|GUCY1A2|ITPR1|GNAI1
Melanoma	ko05218	10	72	0.00773611	0.0173196	IGF1R|PDGFD|TP53|PIK3CB|EGFR|RB1|PTEN|AKT3|MAPK1|POLK
Epstein-Barr virus infection	ko05169	20	201	0.00793736	0.0176277	SNW1|NCOR2|STAT1|TBK1|TAB2|RBPJ|EIF2AK2|PSMD1|RB1|USP7|RIPK1|AKT3|TP53|MAP2K4|ECD|NFKB1|MAPK8|MAPK9|POLK|PIK3CB
Vibrio cholerae infection	ko05110	8	50	0.00799123	0.0176277	TJP1|PRKCA|ATP6V1E1|KCNQ1|ATP6V0A1|PRKACB|ATP6V1C1|SEC61A1
Non-homologous end-joining	ko03450	4	13	0.00880578	0.0192209	XRCC6|XRCC5|XRCC4|PRKDC
Non-alcoholic fatty liver disease (NAFLD)	ko04932	16	149	0.00884161	0.0192209	ADIPOR2|ITCH|PIK3CB|PRKAG2|PRKAA1|MAP3K5|NDUFS1|INSR|AKT3|NDUFA10|CEBPZ|NFKB1|SDHC|MAPK9|MAPK8|CDC42
Insulin secretion	ko04911	11	86	0.0091869	0.0198278	PLCB4|GNAQ|CAMK2D|CACNA1C|RAPGEF4|PRKCA|KCNU1|KCNN2|PRKACB|RIMS2|ATF2
Gastric acid secretion	ko04971	10	75	0.00989721	0.0212083	SLC9A1|PLCB4|GNAQ|CAMK2D|KCNQ1|PRKCA|HRH2|PRKACB|ITPR1|GNAI1
Tuberculosis	ko05152	18	179	0.0103571	0.0220363	EP300|RAB7A|PPP3CC|STAT1|CAMK2D|MAPK9|HSPA9|NFYC|EEA1|AKT3|JAK2|ATP6V0A1|NFKB1|PPP3CB|PIK3C3|RIPK2|MAPK8|MAPK1
Mismatch repair	ko03430	5	23	0.0117112	0.0247421	MLH3|MSH2|POLD3|RPA1|MSH3
Serotonergic synapse	ko04726	13	115	0.0120044	0.025184	PLCB4|GNAQ|GNB5|CACNA1C|GNB1|HTT|PRKCA|TRPC1|KCNN2|PRKACB|MAPK1|ITPR1|GNAI1
Synaptic vesicle cycle	ko04721	10	78	0.01249	0.0260208	DNM3|ATP6V1E1|NSF|AP2B1|HTT|UNC13B|ATP6V0A1|CLTC|ATP6V1C1|RIMS1
Pathogenic Escherichia coli infection	ko05130	8	55	0.0129787	0.0268526	CTTN|NCK1|PRKCA|ARPC2|ROCK1|ROCK2|WASL|CDC42
Morphine addiction	ko05032	11	91	0.0131448	0.0270098	GNB5|GRK4|GNB1|GRK3|PDE8A|PRKCA|PRKACB|PDE4D|PDE10A|PDE8B|GNAI1
Toll-like receptor signaling pathway	ko04620	12	104	0.0134693	0.0274884	CTSK|STAT1|TBK1|TAB2|PIK3CB|RIPK1|MAPK1|AKT3|MAP2K4|NFKB1|MAPK8|MAPK9
Vascular smooth muscle contraction	ko04270	14	132	0.0150146	0.0302944	PLCB4|GNAQ|PRKCA|CACNA1C|ROCK1|ROCK2|GUCY1A2|KCNU1|PPP1R12A|PPP1R12B|PRKACB|MAPK1|ITPR1|GNA13
IL-17 signaling pathway	ko04657	11	93	0.0150462	0.0302944	SRSF1|TBK1|TAB3|TAB2|MAPK1|MAPK6|NFKB1|MAPK8|MAPK9|ANAPC5|USP25
Renin secretion	ko04924	9	69	0.0157764	0.0315528	PPP3CC|PLCB4|GNAQ|CACNA1C|GUCY1A2|PRKACB|PPP3CB|ITPR1|GNAI1
Retrograde endocannabinoid signaling	ko04723	15	148	0.0171079	0.0339893	MAPK9|PLCB4|GNAQ|NDUFS1|GNB5|CACNA1C|GNB1|PRKCA|MAPK1|NDUFA10|PRKACB|MAPK8|ITPR1|RIMS1|GNAI1
DNA replication	ko03030	6	36	0.017431	0.0344034	RNASEH2B|RNASEH1|RPA1|POLE|POLD3|PRIM2
Sphingolipid metabolism	ko00600	7	47	0.0175877	0.0344856	CERS6|ACER3|UGCG|CERK|SGMS1|GALC|B4GALT6
Aldosterone-regulated sodium reabsorption	ko04960	6	37	0.0194243	0.0378395	PRKCA|PIK3CB|NEDD4L|INSR|MAPK1|PDPK1
Calcium signaling pathway	ko04020	18	193	0.0196839	0.0380978	ERBB2|PPP3CC|PLCB4|GNAQ|ATP2A2|CAMK2D|PHKA1|CACNA1C|ASPH|PHKB|PRKCA|HRH2|PRKACB|ATP2B1|PPP3CB|ITPR1|P2RX4|EGFR
Synthesis and degradation of ketone bodies	ko00072	3	10	0.0245312	0.0471753	HMGCL|HMGCS1|OXCT1
Bladder cancer	ko05219	6	41	0.0289356	0.0552909	ERBB2|TP53|RPS6KA5|EGFR|RB1|MAPK1
Cortisol synthesis and secretion	ko04927	8	65	0.0291928	0.0554293	PLCB4|GNAQ|CACNA1C|PRKACB|ITPR1|PDE8A|PDE8B|ATF2
Ribosome biogenesis in eukaryotes	ko03008	11	105	0.0310448	0.058575	MDN1|RIOK1|NMD3|FCF1|DROSHA|WDR43|XRN1|XRN2|MPHOSPH10|NVL|WDR75
Antifolate resistance	ko01523	5	31	0.0323816	0.0607155	ABCC4|NFKB1|RFC1|ABCC1|ABCC5
Small cell lung cancer	ko05222	10	93	0.0336022	0.0626127	PTK2|TP53|COL4A4|PIK3CB|BIRC2|RB1|PTEN|AKT3|NFKB1|POLK
Huntington disease	ko05016	17	193	0.035453	0.0656538	DNAH3|EP300|DNAH10|GNAQ|DNAH12|NDUFS1|TAF4B|NDUFA10|TP53|CLTC|POLR2B|PLCB4|SDHC|ITPR1|AP2B1|DCTN4|DNAH7
Amoebiasis	ko05146	10	95	0.0376294	0.0692565	RAB7A|PTK2|PLCB4|GNAQ|PRKCA|PIK3CB|VCL|COL4A4|PRKACB|NFKB1
Other types of O-glycan biosynthesis	ko00514	4	22	0.0387751	0.07093	ST3GAL3|ST6GAL2|GXYLT1|B3GLCT
Basal transcription factors	ko03022	6	45	0.0410844	0.0746989	TAF2|GTF2H2|GTF2H1|TAF4B|CDK7|MNAT1
Pancreatic secretion	ko04972	10	98	0.0442759	0.0795375	PLCB4|GNAQ|ATP2A2|PRKCA|RAP1B|KCNQ1|TRPC1|ATP2B1|ITPR1|SLC9A1
Aldosterone synthesis and secretion	ko04925	10	98	0.0442759	0.0795375	PLCB4|GNAQ|ATF2|CAMK2D|CACNA1C|PRKCA|PRKACB|ATP2B1|ITPR1|PRKD3
Type II diabetes mellitus	ko04930	6	46	0.0445552	0.0795628	PIK3CB|CACNA1C|INSR|MAPK1|MAPK8|MAPK9
Toxoplasmosis	ko05145	11	113	0.0468548	0.0831743	STAT1|TAB2|BIRC2|MAPK1|AKT3|JAK2|NFKB1|PDPK1|MAPK8|MAPK9|GNAI1
Terms_for specifically expressed genes in testis	KEGG_ID	Input number	Background number	P-Value	Corrected P-Value	Input
Metabolic pathways	ko01100	94	1433	5.28611e-10	1.59112e-07	AGK|TGDS|IPMK|AGXT2|DHTKD1|P4HA1|PAH|HPSE2|AHCYL1|CERS3|NDST1|DDX31|PDE7A|PYGL|MTMR2|CBLB|GPAT4|LIPH|AHRR|L2HGDH|HMGCR|PAFAH1B2|NME7|INPP5F|ACSL3|ADCY9|GUCY1B1|TRAK2|ATP6V1H|RXYLT1|PANK1|PAICS|GMDS|GUCY2C|TK2|CSGALNACT2|ASPA|MTHFD2|PIK3CA|POMT1|ECHDC1|EARS2|PLCZ1|NAMPT|RBKS|ME1|ADCY10|PDE11A|GLS|FECH|MTHFD2L|BHMT|PDE3B|AZI2|DPM1|GALNTL5|NDUFA7|ACACA|ACSS2|SRR|GALM|ALG13|AK8|B3GALNT2|PPAT|AGPAT2|P…
Oocyte meiosis	ko04114	18	128	8.37029e-07	8.57557e-05	YWHAZ|FBXW11|CALM2|CALM3|PPP3R1|CDC27|PLCZ1|FBXO43|PPP2CB|CDC25C|ADCY9|SPDYA|CDK1|MAD2L1|SMC1B|PPP3CA|PPP2R5A|BTRC
Fanconi anemia pathway	ko03460	12	54	8.96197e-07	8.57557e-05	BRCA2|FANCD2|RAD51|RMI1|RPA2|POLI|FANCB|FANCA|BRIP1|UBE2T|FANCI|POLH
Basal transcription factors	ko03022	11	45	1.13961e-06	8.57557e-05	GTF2E1|TBPL1|TAF4|TAF3|TAF1|GTF2F2|TAF5|GTF2A1L|GTF2A1|GTF2E2|GTF2I
Insulin signaling pathway	ko04910	18	137	2.01322e-06	0.000121196	SHC4|RPTOR|SOCS7|CALM2|CALM3|SHC3|ACACA|PIK3CA|PRKAA2|PDE3B|MAPK10|BRAF|PRKAR1B|MTOR|CRK|GSK3B|PYGL|SOS2
Purine metabolism	ko00230	16	130	1.53745e-05	0.000771289	GUCY2C|DDX31|PAPSS2|PDE1A|ADCY9|NME7|PDE3B|PDE7A|PAICS|PDE9A|AK8|GUCY1B1|ADCY10|PDE11A|PPAT|NT5C2
Cell cycle	ko04110	15	124	3.36978e-05	0.001449	YWHAZ|MAD2L1|RAD21|CDC27|CDC25A|BUB1B|CDC25C|ORC3|MCM4|GSK3B|CDK1|SMC1B|CDK6|WEE1|TFDP1
Progesterone-mediated oocyte maturation	ko04914	13	99	5.18247e-05	0.00174083	MAD2L1|CDC27|PIK3CA|STK10|CDC25C|ADCY9|PDE3B|CDK1|MAPK10|BRAF|HSP90AA1|SPDYA|CDC25A
ErbB signaling pathway	ko04012	12	85	5.31902e-05	0.00174083	SHC4|SOS2|ERBB4|SHC3|PIK3CA|PRKCB|GSK3B|MAPK10|BRAF|MTOR|CRK|NRG2
Hedgehog signaling pathway	ko04340	9	47	5.7835e-05	0.00174083	SMURF1|FBXW11|CSNK1A1|BTRC|SPOPL|GSK3B|CSNK1G2|CSNK1D|GPR161
Neurotrophin signaling pathway	ko04722	14	119	8.00032e-05	0.00218918	SHC4|CALM2|CALM3|SHC3|PIK3CA|PSEN1|GSK3B|IRAK2|MAPK10|BRAF|SORT1|CRK|IRAK4|SOS2
Apelin signaling pathway	ko04371	15	137	9.46505e-05	0.00237415	TGFBR1|CALM2|HDAC4|PRKAA2|RYR2|PRKCE|ADCY9|PDE3B|MEF2A|PIK3R4|MTOR|ADCY10|SLC8A3|CALM3|NRF1
Calcium signaling pathway	ko04020	18	193	0.000132732	0.0027871	ADRA1A|LHCGR|PRKCB|CALM2|TPCN1|PPP3R1|STIM1|PLCZ1|PDE1A|RYR2|ADCY9|CACNA1E|HTR4|SLC25A31|PPP3CA|SLC8A3|ERBB4|CALM3
Huntington disease	ko05016	18	193	0.000132732	0.0027871	DNAH14|NDUFA7|TBPL1|TAF4|DNAH6|DNAL1|POLR2D|DNAH8|GRIN2B|PPARG|DNAH17|SLC25A31|AP2A2|CLTA|SIN3A|DNAH2|APAF1|NRF1
Cellular senescence	ko04218	16	160	0.000148152	0.0027871	TGFBR1|FBXW11|CALM2|CALM3|PPP3R1|PIK3CA|LIN37|BTRC|CDK1|SLC25A31|CDK6|RAD9B|MTOR|PPP3CA|LIN54|CDC25A
Wnt signaling pathway	ko04310	16	160	0.000148152	0.0027871	LGR5|FBXW11|RUVBL1|CSNK1A1|PPP3R1|DAAM1|PSEN1|PRKCB|GSK3B|CTNNB1|FZD3|MAPK10|PPP3CA|WIF1|CSNK2A1|BTRC
Circadian rhythm	ko04710	7	31	0.000159102	0.00281705	FBXW11|FBXL3|BTRC|PRKAA2|CRY1|CSNK1D|ROR2
Protein processing in endoplasmic reticulum	ko04141	16	165	0.000204609	0.00342152	OS9|UBE4B|SELENOS|DNAJC5B|EIF2AK3|ERO1B|EIF2AK4|ATXN3|SSR1|MAPK10|HSP90AA1|ATF6B|ERO1A|UGGT2|SEC31B|SEC61A2
mTOR signaling pathway	ko04150	15	153	0.000286551	0.00412991	CAB39L|RPTOR|FNIP2|FZD3|SOS2|PIK3CA|CAB39|PRKAA2|WDR59|GSK3B|ATP6V1H|PRKCB|NPR3|MTOR|BRAF
Endocytosis	ko04144	20	244	0.00028664	0.00412991	SMURF1|RAB11FIP2|TGFBR1|RAB31|SNX5|VPS45|TSG101|AP2A2|NEDD4|HGS|IST1|CLTA|ASAP2|DNM2|IQSEC1|WIPF2|RAB11FIP5|STAM|SH3GL3|SNX6
AMPK signaling pathway	ko04152	13	120	0.000297718	0.00412991	CPT1A|CAB39L|PPP2CB|ACACA|PPP2R2D|CAB39|PRKAA2|PPARG|RPTOR|MTOR|HMGCR|PIK3CA|PPP2R5A
Bacterial invasion of epithelial cells	ko05100	10	74	0.000301854	0.00412991	SHC4|SHC3|PIK3CA|CTNNB1|SEPTIN2|CLTA|DNM2|CRK|ELMO1|CTNNA2
Glioma	ko05214	10	75	0.000332599	0.00432693	SHC4|CALM2|CALM3|SHC3|PIK3CA|PRKCB|MTOR|BRAF|CDK6|SOS2
Rap1 signaling pathway	ko04015	18	210	0.000345005	0.00432693	CTNNB1|SIPA1L1|CALM2|CALM3|PIK3CA|PRKCB|ADCY9|TLN1|GRIN2B|TIAM1|ITGAM|CRK|ANGPT2|FARP2|SIPA1L3|PRKD1|RALA|BRAF
cGMP-PKG signaling pathway	ko04022	15	167	0.000668426	0.00788617	ADRA1A|CALM2|CALM3|PPP3R1|PRKCE|ADCY9|PDE3B|MEF2A|GNA12|SLC25A31|GUCY1B1|PPP3CA|ATF6B|GTF2I|SLC8A3
Homologous recombination	ko03440	7	41	0.000706886	0.00788617	BRCA2|TOPBP1|RPA2|RAD51|BABAM2|BRIP1|RAD51B
Hepatocellular carcinoma	ko05225	15	168	0.000707397	0.00788617	SHC4|TGFBR1|FZD3|PHF10|CSNK1A1|SHC3|PIK3CA|PRKCB|GSK3B|CTNNB1|MTOR|BRAF|CDK6|PBRM1|SOS2
Colorectal cancer	ko05210	10	86	0.00088003	0.00946032	TGFBR1|SOS2|PIK3CA|MSH6|GSK3B|CTNNB1|MAPK10|BRAF|MTOR|RALA
Hepatitis C	ko05160	14	155	0.000947296	0.00983228	YWHAZ|PPP2CB|SOS2|PIK3CA|EIF2AK3|PPARA|EIF2AK4|GSK3B|CTNNB1|BRAF|CDK6|PPP2R2D|OCLN|APAF1
Longevity regulating pathway	ko04211	10	89	0.00111737	0.0112109	RPTOR|EHMT2|SESN1|SESN3|PIK3CA|ADCY9|PRKAA2|PPARG|MTOR|ATF6B
Pancreatic cancer	ko05212	9	75	0.00128609	0.0124876	TGFBR1|BRCA2|RAD51|PIK3CA|MAPK10|BRAF|CDK6|MTOR|RALA
Autophagy - animal	ko04140	12	128	0.00159488	0.0150018	RPTOR|PIK3CA|EIF2AK3|PPP2CB|EIF2AK4|PRKAA2|PIK3R4|MAPK10|ATG7|STX17|MTOR|AMBRA1
EGFR tyrosine kinase inhibitor resistance	ko01521	9	79	0.00178634	0.0162936	SHC4|SOS2|SHC3|PIK3CA|PRKCB|GSK3B|MTOR|BRAF|NRG2
Endocrine and other factor-regulated calcium reabsorption	ko04961	7	50	0.00198885	0.0176072	PRKCB|HK1|DNM2|ADCY9|CLTA|AP2A2|SLC8A3
Phosphatidylinositol signaling system	ko04070	10	99	0.0023114	0.019878	PRKCB|CALM2|CALM3|INPP5F|PIK3CA|IPMK|PPIP5K2|PLCZ1|DGKA|MTMR2
Hippo signaling pathway	ko04390	13	154	0.00246616	0.0206198	YWHAZ|TGFBR1|FBXW11|PPP2R2D|PPP2CB|GSK3B|CTNNB1|CSNK1D|FZD3|NF2|SAV1|CTNNA2|BTRC
Prolactin signaling pathway	ko04917	8	70	0.00310308	0.025244	SHC4|LHCGR|SOCS7|SOS2|SHC3|PIK3CA|GSK3B|MAPK10
Ribosome biogenesis in eukaryotes	ko03008	10	105	0.0034182	0.0270757	XPO1|BMS1|WDR3|NOP58|GTPBP4|WDR36|REXO5|SPATA5|CSNK2A1|NAT10
Glucagon signaling pathway	ko04922	10	106	0.00363786	0.0280768	CPT1A|CALM2|CALM3|PPP3R1|ACACA|PRKAA2|PDE3B|PPARA|PPP3CA|PYGL
Insulin resistance	ko04931	10	108	0.00411069	0.0309329	CPT1A|PIK3CA|PRKCB|PRKCE|PRKAA2|GSK3B|MAPK10|PPARA|MTOR|PYGL
Breast cancer	ko05224	12	147	0.0045532	0.0334272	SHC4|BRCA2|CSNK1A1|SHC3|PIK3CA|GSK3B|CTNNB1|FZD3|MTOR|BRAF|CDK6|SOS2
Phospholipase D signaling pathway	ko04072	12	148	0.00478548	0.0336258	SHC4|PLPP1|SOS2|SHC3|PIK3CA|ADCY9|GNA12|AGPAT2|DNM2|MTOR|DGKA|RALA
Chronic myeloid leukemia	ko05220	8	76	0.00489791	0.0336258	SHC4|TGFBR1|SOS2|SHC3|PIK3CA|BRAF|CDK6|CRK
Gastric cancer	ko05226	12	149	0.00502711	0.0336258	SHC4|TGFBR1|FZD3|CSNK1A1|SHC3|PIK3CA|GSK3B|CTNNB1|MTOR|BRAF|CTNNA2|SOS2
Adrenergic signaling in cardiomyocytes	ko04261	12	149	0.00502711	0.0336258	ADRA1A|PPP2CB|CALM2|CALM3|PPP2R2D|RYR2|ADCY9|CREM|CACNB2|ATF6B|SLC8A3|PPP2R5A
Dopaminergic synapse	ko04728	11	131	0.0053184	0.0344741	PRKCB|CALM2|CALM3|PPP2R2D|PPP2CB|GSK3B|GRIN2B|MAPK10|PPP3CA|ATF6B|PPP2R5A
Glycerolipid metabolism	ko00561	7	61	0.00542181	0.0344741	PLPP1|AGK|ARL1|LIPH|GPAT4|AGPAT2|DGKA
Type II diabetes mellitus	ko04930	6	46	0.00562211	0.0344741	SOCS7|PIK3CA|PRKCE|CACNA1E|MTOR|MAPK10
Human immunodeficiency virus 1 infection	ko05170	15	212	0.00569071	0.0344741	FBXW11|CALM2|CALM3|PPP3R1|CDC25C|PIK3CA|PRKCB|CDK1|MAPK10|CRK|MTOR|PPP3CA|WEE1|IRAK4|BTRC
Autophagy - other	ko04136	5	32	0.0057266	0.0344741	RPTOR|PIK3R4|PPP2CB|MTOR|ATG7
Propanoate metabolism	ko00640	5	34	0.007185	0.0417176	ACSS2|ACACA|ABAT|ECHDC1|BCKDHA
Ubiquitin mediated proteolysis	ko04120	11	137	0.00720703	0.0417176	SMURF1|UBE4B|UBE4A|FBXW11|CDC27|UBE2B|NEDD4|PPIL2|PIAS4|UBA1|BTRC
Human T-cell leukemia virus 1 infection	ko05166	15	219	0.00745529	0.0423404	XPO1|TBPL1|MAD2L1|PPP3R1|BUB1B|CDC27|PIK3CA|ADCY9|TLN1|MAPK10|TGFBR1|PPP3CA|SLC25A31|ATF6B|VAC14
Terpenoid backbone biosynthesis	ko00900	4	22	0.00832951	0.0460578	PDSS1|FNTA|HMGCR|PDSS2
Yersinia infection	ko05135	10	121	0.00847884	0.0460578	ARHGEF7|PIK3CA|GSK3B|MAPK10|IRAK4|WIPF2|CRK|BAIAP2|ACTR2|PAK2
Long-term potentiation	ko04720	7	67	0.00856889	0.0460578	CALM2|CALM3|PPP3R1|PRKCB|GRIN2B|BRAF|PPP3CA
Alanine, aspartate and glutamate metabolism	ko00250	5	36	0.00888416	0.0461057	GLS|PPAT|ASPA|ABAT|AGXT2
DNA replication	ko03030	5	36	0.00888416	0.0461057	POLA1|DNA2|PRIM1|MCM4|RPA2
Amphetamine addiction	ko05031	7	68	0.00920147	0.0466213	CALM2|CALM3|PPP3R1|PRKCB|GRIN2B|PPP3CA|ATF6B
Human cytomegalovirus infection	ko05163	15	225	0.00929328	0.0466213	CALM2|CALM3|PPP3R1|PIK3CA|PRKCB|ADCY9|GSK3B|CTNNB1|GNA12|CDK6|CRK|MTOR|PPP3CA|ATF6B|SOS2
Adipocytokine signaling pathway	ko04920	7	69	0.00986755	0.0479054	CPT1A|ACSL3|PRKAA2|MAPK10|ACSBG2|PPARA|MTOR
Renin secretion	ko04924	7	69	0.00986755	0.0479054	CALM2|CALM3|PPP3R1|PDE1A|PDE3B|GUCY1B1|PPP3CA
Terms_for specifically expressed genes in caput	KEGG_ID	Input number	Background number	P-Value	Corrected P-Value	Input
Pathways in cancer	ko05200	27	530	1.18367e-09	2.94734e-07	HDAC2|GSTA4|MAP2K1|IFNAR1|RUNX1T1|GNG11|ETS1|PIK3R1|JAK1|LAMA4|TRAF6|GNB4|RXRA|COL4A3|SUFU|LEF1|EGLN3|ADCY7|PLD1|ADCY2|LRP5|TFG|FOXO1|NOTCH2|STAT5B|RUNX1|MMP2
Metabolic pathways	ko01100	43	1433	9.53028e-08	1.18652e-05	GNS|GSTA4|LCLAT1|IDS|H6PD|SMPD4|GLB1|FKTN|TPK1|EXT2|PGD|GPAM|CTPS2|IPPK|GUCY1A1|DHFR|FASN|SPTLC3|HMGCLL1|MTMR7|SPTLC2|ENPP1|MTMR1|B3GALT5|PLPP3|ST3GAL6|PDE5A|UPRT|NUDT12|PANK2|GART|GALNT7|BDH2|HPGDS|GALNT2|GALNT3|ADCY7|PLD1|ADCY2|GALNT18|NDUFS4|DGKD|PRUNE1
Human T-cell leukemia virus 1 infection	ko05166	13	219	5.2296e-06	0.000328538	ADCY7|MAML2|ADCY2|CREB5|MAP3K1|STAT5B|MAP2K1|ETS1|CANX|PIK3R1|JAK1|NRP1|IL1R1
Human papillomavirus infection	ko05165	16	330	5.27773e-06	0.000328538	ITGA9|HDAC2|ITGB5|MAML3|ITGA1|CREB5|MAP2K1|NOTCH2|ITGA7|FOXO1|IFNAR1|COL4A3|PIK3R1|JAK1|LAMA4|PATJ
Relaxin signaling pathway	ko04926	10	130	7.82146e-06	0.000389509	ADCY7|ADCY2|GNB4|CREB5|GNG11|MAPK14|MAP2K1|COL4A3|PIK3R1|MMP2
Epstein-Barr virus infection	ko05169	12	201	1.13578e-05	0.000471349	HDAC2|TRAF6|CD58|PDIA3|MAP3K7|MAPK14|IFNAR1|PIK3R1|JAK1|CIR1|PSMC2|BLNK
Cholinergic synapse	ko04725	9	112	1.6058e-05	0.00057011	ADCY7|ADCY2|GNB4|CREB5|GNG11|MAP2K1|PIK3R1|CHRNA3|ITPR2
Glutamatergic synapse	ko04724	9	114	1.83168e-05	0.00057011	ADCY7|SLC38A1|PLD1|ADCY2|GNB4|GNG11|GRM8|ITPR2|SHANK3
GnRH signaling pathway	ko04912	8	93	3.01689e-05	0.000813772	ADCY7|PLD1|ADCY2|MAP3K1|MAPK14|MAP2K1|ITPR2|MMP2
Human cytomegalovirus infection	ko05163	12	225	3.26816e-05	0.000813772	ADCY7|ADCY2|GNB4|CREB5|PDIA3|GNG11|MAPK14|MAP2K1|PIK3R1|JAK1|ITPR2|IL1R1
Osteoclast differentiation	ko04380	9	128	4.30502e-05	0.0009745	TRAF6|MAP3K7|MAPK14|MAP2K1|IFNAR1|PIK3R1|JAK1|IL1R1|BLNK
Hepatitis B	ko05161	10	163	4.88213e-05	0.00101304	TRAF6|CREB5|MAP3K1|MAP3K7|MAPK14|STAT5B|MAP2K1|IFNAR1|PIK3R1|JAK1
cGMP-PKG signaling pathway	ko04022	10	167	5.9181e-05	0.00113354	KCNMB3|ADCY7|ADCY2|CREB5|GUCY1A1|ITPR2|MAP2K1|TRPC6|SLC8A1|PDE5A
Arrhythmogenic right ventricular cardiomyopathy (ARVC)	ko05412	7	77	6.85844e-05	0.0011916	ITGA9|ITGB5|ITGA1|ITGA7|PKP2|SLC8A1|LEF1
Parathyroid hormone synthesis, secretion and action	ko04928	8	106	7.17834e-05	0.0011916	ADCY7|PLD1|ADCY2|LRP5|CREB5|RXRA|MAP2K1|ITPR2
ECM-receptor interaction	ko04512	7	86	0.000130829	0.00203603	ITGA9|ITGB5|LAMA4|ITGA1|ITGA7|COL4A3|FRAS1
Thyroid hormone signaling pathway	ko04919	8	119	0.000152794	0.00223799	HDAC2|MAP2K1|TBC1D4|THRB|RXRA|NOTCH2|FOXO1|PIK3R1
PI3K-Akt signaling pathway	ko04151	14	354	0.000163106	0.0022563	ITGA9|ITGB5|ITGA1|RXRA|JAK1|GNG11|ITGA7|MAP2K1|IFNAR1|COL4A3|PIK3R1|GNB4|LAMA4|CREB5
Fc gamma R-mediated phagocytosis	ko04666	7	94	0.00021888	0.00275822	PLPP3|PLD1|MAP2K1|MARCKS|PTPRC|PIK3R1|MYO10
Acute myeloid leukemia	ko05221	6	66	0.000227321	0.00275822	STAT5B|MAP2K1|RUNX1|RUNX1T1|PIK3R1|LEF1
Amoebiasis	ko05146	7	95	0.000232621	0.00275822	LAMA4|ACTN4|C9|GNA14|COL4A3|PIK3R1|IL1R1
Dilated cardiomyopathy (DCM)	ko05414	7	96	0.000247048	0.00279613	ITGA9|ADCY7|ITGB5|ADCY2|ITGA1|ITGA7|SLC8A1
Endocrine resistance	ko01522	7	98	0.000278062	0.00296352	ADCY7|ADCY2|NOTCH2|MAPK14|MAP2K1|PIK3R1|MMP2
Choline metabolism in cancer	ko05231	7	99	0.000294701	0.00296352	PLPP3|PLD1|MAP2K1|PIK3R1|SLC22A3|DGKD|GPCPD1
Vascular smooth muscle contraction	ko04270	8	132	0.000297542	0.00296352	MYH11|KCNMB3|ADCY7|ADCY2|CALCRL|GUCY1A1|MAP2K1|ITPR2
Human immunodeficiency virus 1 infection	ko05170	10	212	0.000374282	0.00358447	TRAF6|GNB4|AP1M1|PDIA3|GNG11|MAP3K7|MAPK14|MAP2K1|PIK3R1|ITPR2
Sphingolipid metabolism	ko00600	5	47	0.000391906	0.00358836	SMPD4|PLPP3|SPTLC2|SPTLC3|GLB1
Thyroid hormone synthesis	ko04918	6	74	0.000403511	0.00358836	LRP2|ADCY7|ADCY2|CREB5|ITPR2|CANX
Phospholipase D signaling pathway	ko04072	8	148	0.00061239	0.00508284	PLPP3|ADCY7|PLD1|ADCY2|MAP2K1|GRM8|PIK3R1|DGKD
Retrograde endocannabinoid signaling	ko04723	8	148	0.00061239	0.00508284	ADCY7|ADCY2|GNB4|NAPEPLD|GNG11|MAPK14|NDUFS4|ITPR2
Mucin type O-glycan biosynthesis	ko00512	4	31	0.00078841	0.00628441	GALNT7|GALNT18|GALNT2|GALNT3
Cushing syndrome	ko04934	8	155	0.000815959	0.00628441	WDR5|ADCY7|ADCY2|CREB5|MAP2K1|ITPR2|LEF1|PBX1
Sphingolipid signaling pathway	ko04071	7	119	0.000832873	0.00628441	PLD1|MAPK14|MAP2K1|SPTLC2|SPTLC3|PIK3R1|NSMAF
Yersinia infection	ko05135	7	121	0.000913691	0.00669144	PAN2|TRAF6|MAP3K7|MAPK14|MAP2K1|PIK3R1|FYB1
Focal adhesion	ko04510	9	199	0.000964864	0.00686243	ITGA9|ITGB5|ACTN4|ITGA1|ITGA7|MAP2K1|COL4A3|PIK3R1|LAMA4
Cellular senescence	ko04218	8	160	0.000992158	0.00686243	MAP2K1|MAPK14|FOXO1|ETS1|PIK3R1|RAD50|ITPR2|MCU
Longevity regulating pathway - multiple species	ko04213	5	62	0.00125796	0.00846574	FOXO1|HDAC2|ADCY7|PIK3R1|ADCY2
Purine metabolism	ko00230	7	130	0.00135686	0.00889099	ADCY7|ADCY2|ENPP1|GUCY1A1|PRUNE1|GART|PDE5A
Tight junction	ko04530	8	170	0.00143551	0.0089714	MYH11|ACTN4|MAP3K1|ARHGEF2|EZR|RUNX1|WHAMM|PATJ
Thyroid cancer	ko05216	4	37	0.00144119	0.0089714	TFG|LEF1|RXRA|MAP2K1
Glycerophospholipid metabolism	ko00564	6	97	0.00152579	0.00905565	PLPP3|GPAM|PLD1|LCLAT1|DGKD|GPCPD1
Cortisol synthesis and secretion	ko04927	5	65	0.00153111	0.00905565	ITPR2|CREB5|ADCY7|ADCY2|PBX1
Regulation of actin cytoskeleton	ko04810	9	214	0.00156383	0.00905565	ITGA9|ITGB5|ACTN4|ITGA1|EZR|ITGA7|MAP2K1|GIT1|PIK3R1
Progesterone-mediated oocyte maturation	ko04914	6	99	0.00168346	0.00931513	ADCY7|ADCY2|CPEB4|MAPK14|MAP2K1|PIK3R1
Phosphatidylinositol signaling system	ko04070	6	99	0.00168346	0.00931513	MTMR7|DGKD|PIK3R1|ITPR2|IPPK|MTMR1
Inflammatory mediator regulation of TRP channels	ko04750	6	100	0.00176678	0.00936019	ADCY7|ADCY2|MAPK14|PIK3R1|ITPR2|IL1R1
AGE-RAGE signaling pathway in diabetic complications	ko04933	6	100	0.00176678	0.00936019	MAPK14|STAT5B|FOXO1|COL4A3|PIK3R1|MMP2
Apelin signaling pathway	ko04371	7	137	0.00180532	0.0093651	ADCY7|ADCY2|GNB4|GNG11|ITPR2|MAP2K1|SLC8A1
Estrogen signaling pathway	ko04915	7	138	0.00187778	0.00954219	ADCY7|ADCY2|CREB5|MAP2K1|PIK3R1|ITPR2|MMP2
Fluid shear stress and atherosclerosis	ko05418	7	139	0.00195247	0.00957003	GSTA4|ARHGEF2|MAP3K7|MAPK14|PIK3R1|MMP2|IL1R1
Renal cell carcinoma	ko05211	5	69	0.00196013	0.00957003	PRCC|EGLN3|MAP2K1|ETS1|PIK3R1
RIG-I-like receptor signaling pathway	ko04622	5	70	0.00207983	0.00982475	UBL5|MAPK14|MAP3K1|MAP3K7|TRAF6
Axon guidance	ko04360	8	181	0.00209121	0.00982475	EFNB2|SEMA3C|EPHA5|EPHA3|TRPC6|PIK3R1|L1CAM|NRP1
Toll-like receptor signaling pathway	ko04620	6	104	0.00213171	0.00982957	TRAF6|MAP3K7|MAPK14|MAP2K1|IFNAR1|PIK3R1
Glycosaminoglycan degradation	ko00531	3	19	0.00221006	0.0100056	GNS|IDS|GLB1
Th17 cell differentiation	ko04659	6	107	0.0024407	0.010552	RXRA|MAPK14|STAT5B|RUNX1|JAK1|IL1R1
Kaposi sarcoma-associated herpesvirus infection	ko05167	8	186	0.00245789	0.010552	GNB4|GNG11|MAPK14|MAP2K1|IFNAR1|PIK3R1|JAK1|ITPR2
Transcriptional misregulation in cancer	ko05202	8	186	0.00245789	0.010552	HDAC2|ETV6|PRCC|RXRA|FOXO1|RUNX1|RUNX1T1|PBX1
Cell adhesion molecules (CAMs)	ko04514	7	146	0.00254179	0.0107272	ITGA9|NLGN1|CD58|NECTIN1|PTPRC|L1CAM|CDH3
Chronic myeloid leukemia	ko05220	5	76	0.00291286	0.0120884	HDAC2|STAT5B|MAP2K1|RUNX1|PIK3R1
Leukocyte transendothelial migration	ko04670	6	112	0.00302892	0.0123639	TXK|ACTN4|EZR|MAPK14|PIK3R1|MMP2
Hedgehog signaling pathway	ko04340	4	47	0.00323809	0.0130046	LRP2|CDON|EVC|SUFU
Notch signaling pathway	ko04330	4	48	0.00347527	0.0137356	CIR1|HDAC2|MAML3|NOTCH2
Viral carcinogenesis	ko05203	8	201	0.00386611	0.0150416	HDAC2|ACTN4|HDAC8|CREB5|STAT5B|HNRNPK|PIK3R1|JAK1
Proteoglycans in cancer	ko05205	8	203	0.00409311	0.0156797	ITGB5|EZR|MAPK14|MAP2K1|ANK3|PIK3R1|ITPR2|MMP2
Lysosome	ko04142	6	123	0.00468841	0.0176881	GNS|CTSC|AP1M1|IDS|GLB1|IGF2R
Insulin secretion	ko04911	5	86	0.00479917	0.0178213	TRPM4|KCNMB3|ADCY7|CREB5|ADCY2
Platelet activation	ko04611	6	124	0.00486686	0.0178213	GUCY1A1|ADCY7|ADCY2|MAPK14|PIK3R1|ITPR2
Gap junction	ko04540	5	88	0.0052607	0.0186943	GUCY1A1|ITPR2|MAP2K1|ADCY7|ADCY2
Regulation of lipolysis in adipocytes	ko04923	4	55	0.00547275	0.0186943	ADCY7|ADCY2|PIK3R1|ABHD5
PD-L1 expression and PD-1 checkpoint pathway in cancer	ko05235	5	89	0.00550285	0.0186943	MAPK14|MAP2K1|TRAF6|PIK3R1|JAK1
GABAergic synapse	ko04727	5	89	0.00550285	0.0186943	GNB4|ADCY7|SLC38A1|GNG11|ADCY2
Longevity regulating pathway	ko04211	5	89	0.00550285	0.0186943	FOXO1|ADCY7|CREB5|PIK3R1|ADCY2
Autophagy - animal	ko04140	6	128	0.00563082	0.0186943	RRAGD|VMP1|TRAF6|MAP3K7|MAP2K1|PIK3R1
Oocyte meiosis	ko04114	6	128	0.00563082	0.0186943	ADCY7|ADCY2|CPEB4|MAPK14|MAP2K1|ITPR2
Hypertrophic cardiomyopathy (HCM)	ko05410	5	90	0.00575276	0.0188479	SLC8A1|ITGA1|ITGA9|ITGB5|ITGA7
Th1 and Th2 cell differentiation	ko04658	5	92	0.00627638	0.0202963	MAPK14|STAT5B|MAML3|NOTCH2|JAK1
Hippo signaling pathway - multiple species	ko04392	3	29	0.0065167	0.020646	WWTR1|TEAD3|WWC1
Small cell lung cancer	ko05222	5	93	0.00655034	0.020646	TRAF6|LAMA4|COL4A3|RXRA|PIK3R1
NOD-like receptor signaling pathway	ko04621	7	178	0.00712916	0.0221895	TRAF6|MAP3K7|MAPK14|IFNAR1|JAK1|ITPR2|MCU
Long-term depression	ko04730	4	60	0.00729259	0.0223814	GUCY1A1|ITPR2|MAP2K1|GNAZ
Alcoholism	ko05034	7	180	0.00754303	0.0223814	HDAC2|HDAC8|CREB5|GNG11|CAMKK1|MAP2K1|GNB4
Glycerolipid metabolism	ko00561	4	61	0.00769886	0.0223814	LCLAT1|PLPP3|GPAM|DGKD
Antifolate resistance	ko01523	3	31	0.007725	0.0223814	DHFR|GART|ABCG2
Prostate cancer	ko05215	5	97	0.00773013	0.0223814	LEF1|FOXO1|CREB5|MAP2K1|PIK3R1
Circadian entrainment	ko04713	5	97	0.00773013	0.0223814	GUCY1A1|GNB4|ADCY7|GNG11|ADCY2
Measles	ko05162	6	138	0.00791959	0.0226664	TRAF6|MAP3K7|STAT5B|IFNAR1|PIK3R1|JAK1
Synthesis and degradation of ketone bodies	ko00072	2	10	0.00870094	0.0246197	BDH2|HMGCLL1
T cell receptor signaling pathway	ko04660	5	103	0.00976503	0.0272346	MAPK14|MAP2K1|PTPRC|MAP3K7|PIK3R1
Chemokine signaling pathway	ko04062	7	190	0.00988326	0.0272346	ADCY7|ADCY2|GNB4|GNG11|STAT5B|MAP2K1|PIK3R1
Non-small cell lung cancer	ko05223	4	66	0.00995319	0.0272346	STAT5B|MAP2K1|RXRA|PIK3R1
Prolactin signaling pathway	ko04917	4	70	0.0120358	0.0325751	MAPK14|STAT5B|MAP2K1|PIK3R1
Adherens junction	ko04520	4	72	0.013174	0.034691	LEF1|NECTIN1|MAP3K7|ACTN4
Bile secretion	ko04976	4	72	0.013174	0.034691	ABCG2|ADCY7|RXRA|ADCY2
Hepatitis C	ko05160	6	155	0.0132355	0.034691	TRAF6|RXRA|MAP2K1|IFNAR1|PIK3R1|JAK1
TNF signaling pathway	ko04668	5	112	0.0134635	0.034921	MAPK14|MAP2K1|CREB5|PIK3R1|MAP3K7
Toxoplasmosis	ko05145	5	113	0.0139252	0.0357462	MAPK14|LAMA4|MAP3K7|TRAF6|JAK1
Leishmaniasis	ko05140	4	74	0.0143786	0.0365333	MAPK14|MAP3K7|TRAF6|JAK1
Pancreatic cancer	ko05212	4	75	0.0150061	0.0373652	MAP2K1|PLD1|PIK3R1|JAK1
Gastric acid secretion	ko04971	4	75	0.0150061	0.0373652	ITPR2|ADCY7|ADCY2|EZR
Neurotrophin signaling pathway	ko04722	5	119	0.0169199	0.0417135	MAPK14|MAP2K1|MAP3K1|TRAF6|PIK3R1
AMPK signaling pathway	ko04152	5	120	0.0174573	0.0426164	FOXO1|FASN|CREB5|PIK3R1|MAP3K7
EGFR tyrosine kinase inhibitor resistance	ko01521	4	79	0.0176877	0.0427597	NRG1|MAP2K1|PIK3R1|JAK1
ErbB signaling pathway	ko04012	4	85	0.0222381	0.0532431	NRG1|STAT5B|MAP2K1|PIK3R1
Dopaminergic synapse	ko04728	5	131	0.0241241	0.0572086	MAPK14|ITPR2|CREB5|GNG11|GNB4
Pantothenate and CoA biosynthesis	ko00770	2	19	0.025794	0.0605917	PANK2|ENPP1
Protein digestion and absorption	ko04974	4	90	0.0265277	0.0611611	COL18A1|SLC8A1|DPP4|COL4A3
Salivary secretion	ko04970	4	90	0.0265277	0.0611611	GUCY1A1|ITPR2|ADCY7|ADCY2
Morphine addiction	ko05032	4	91	0.0274409	0.062686	GNB4|ADCY7|GNG11|ADCY2
One carbon pool by folate	ko00670	2	20	0.0281524	0.0636335	DHFR|GART
Ubiquitin mediated proteolysis	ko04120	5	137	0.0283668	0.0636335	MAP3K1|KLHL13|UBE2E1|TRAF6|MID1
Signaling pathways regulating pluripotency of stem cells	ko04550	5	140	0.0306543	0.068151	MAPK14|MAP2K1|RIF1|PIK3R1|JAK1
Huntington disease	ko05016	6	193	0.0331653	0.0724401	HDAC2|DNAH11|CREB5|DNAH9|AP2A1|NDUFS4
Calcium signaling pathway	ko04020	6	193	0.0331653	0.0724401	ADCY7|ADCY2|ITPR2|GNA14|SLC8A1|MCU
Aldosterone synthesis and secretion	ko04925	4	98	0.0343558	0.0743878	ITPR2|CREB5|ADCY7|ADCY2
Pyrimidine metabolism	ko00240	3	57	0.0352185	0.0755983	ENPP1|UPRT|CTPS2
Breast cancer	ko05224	5	147	0.036432	0.0768375	MAP2K1|LEF1|NOTCH2|PIK3R1|LRP5
NF-kappa B signaling pathway	ko04064	4	100	0.0365007	0.0768375	MAP3K7|TRAF6|IL1R1|BLNK
Endometrial cancer	ko05213	3	58	0.0367215	0.0768375	MAP2K1|LEF1|PIK3R1
Melanogenesis	ko04916	4	101	0.0376014	0.0774472	MAP2K1|ADCY7|LEF1|ADCY2
Adrenergic signaling in cardiomyocytes	ko04261	5	149	0.0381975	0.0774472	MAPK14|SLC8A1|CREB5|ADCY7|ADCY2
Gastric cancer	ko05226	5	149	0.0381975	0.0774472	MAP2K1|LEF1|RXRA|PIK3R1|LRP5
VEGF signaling pathway	ko04370	3	59	0.0382571	0.0774472	MAPK14|MAP2K1|PIK3R1
Chagas disease (American trypanosomiasis)	ko05142	4	103	0.0398597	0.0800408	MAPK14|GNA14|TRAF6|PIK3R1
Oxytocin signaling pathway	ko04921	5	153	0.041883	0.0827688	GUCY1A1|ITPR2|MAP2K1|ADCY7|ADCY2
mTOR signaling pathway	ko04150	5	153	0.041883	0.0827688	MIOS|RRAGD|MAP2K1|PIK3R1|LRP5
Hippo signaling pathway	ko04390	5	154	0.0428368	0.083987	WWTR1|TEAD3|WWC1|PATJ|LEF1
Glucagon signaling pathway	ko04922	4	106	0.0433889	0.0844049	ITPR2|FOXO1|CREB5|ADCY2
Insulin resistance	ko04931	4	108	0.0458362	0.0884745	FOXO1|TBC1D4|CREB5|PIK3R1
Rap1 signaling pathway	ko04015	6	210	0.0462835	0.0886507	ADCY7|ADCY2|MAPK14|MAP2K1|PIK3R1|FYB1
Glycosphingolipid biosynthesis - lacto and neolacto series	ko00601	2	27	0.0468551	0.0890604	B3GALT5|ST3GAL6
cAMP signaling pathway	ko04024	6	214	0.0497774	0.0932609	ADCY7|PLD1|ADCY2|CREB5|MAP2K1|PIK3R1
Butanoate metabolism	ko00650	2	28	0.0498141	0.0932609	BDH2|HMGCLL1
