# Supplementary material for: Identification of Circular RNAs of Testis and Caput Epididymis and Prediction of Their Potential Functional Roles in Donkeys
Source: Genes (Basel). 2022 Dec 25;14(1):66. doi: 10.3390/genes14010066 (PMC9858477; doi:10.3390/genes14010066)
Supplement: Supplementary file 1 [file genes-14-00066-s001.zip › Supplementary Table S5.xlsx]

## Sheet: Table S5
Supplementary Table S5: The data quality of small RNA sequencing
Sample	Raw_reads	Raw_Base(bp)	clean_reads	Clean_Base(bp)	Q20	Q30	GC_content	5_adapter_contamine	3_adapter_null_or_insert_null	with_ployA/T/G/C	reads<18 or >40	clean_reads
caput-1	15244903	762245150	15244887	762244337	99.19	96.94	49.44	50617(0.33%)	60134(0.39%)	280720(1.84%)	170711(1.12%)	14682705(96.31%)
caput-2	13781225	689061250	13781216	689060790	99.27	97.37	49.57	47190(0.34%)	52117(0.38%)	271162(1.97%)	230045(1.67%)	13180702(95.64%)
caput-3	14581022	729051100	14580736	729036726	98.85	95.95	49.51	45674(0.31%)	72498(0.50%)	258471(1.77%)	235359(1.61%)	13968734(95.80%)
testis-1	13935040	696752000	13935027	696751292	99.09	96.96	48.69	75450(0.54%)	196914(1.41%)	863314(6.20%)	91922(0.66%)	12707427(91.19%)
testis-2	13954916	697745800	13954898	697744888	99.23	97.22	49.19	69696(0.50%)	74994(0.54%)	703896(5.04%)	260197(1.86%)	12846115(92.05%)
testis-3	17783619	889180950	17783595	889179699	99.13	97.25	49.6	104212(0.59%)	71519(0.40%)	788551(4.43%)	1251824(7.04%)	15567489(87.54%)
