# Supplementary material for: Identification of Circular RNAs of Testis and Caput Epididymis and Prediction of Their Potential Functional Roles in Donkeys
Source: Genes (Basel). 2022 Dec 25;14(1):66. doi: 10.3390/genes14010066 (PMC9858477; doi:10.3390/genes14010066)
Supplement: Supplementary file 1 [file genes-14-00066-s001.zip › Supplementary Table S6.xlsx]

## Sheet: Table S6
Supplementary Table S6: The expression of identified microRNAs in testis and caput epididymids.
microRNA_ID	caput-1	caput-2	caput-3	testis-1	testis-2	testis-3	geneLength
eca-let-7a	17623.7	14427.7	16023.9	22816.5	25253.9	24217	22
eca-let-7c	13626.5	16089.8	15439.2	9915.42	11338.6	10790.2	22
eca-let-7d	299.84	242.53	285.1	502.2	481.64	406.18	22
eca-let-7e	1404.79	1209.24	1196.28	1396.37	1562.12	1441.4	22
eca-let-7f	14384.4	8768	11643.3	21257.8	21836.4	20498.2	22
eca-let-7g	7262.05	4611.82	6920.32	13767.7	13595.9	11123.4	22
eca-miR-1	178.18	190.99	338.76	3135.7	1294.49	1983.82	22
eca-miR-100	41424.6	41233.2	43227.8	40108.8	54415.9	41196.1	22
eca-miR-101	3177.9	3007.97	3343.51	4247.28	5143.31	8108.77	21
eca-miR-103	1218.93	1047.4	1038.3	4672.93	3226.73	2711.2	23
eca-miR-105	1.57	0.19	0.53	21.44	44.6	62.04	23
eca-miR-106a	77.56	77.46	86.37	2048.62	1342.89	1146.19	23
eca-miR-106b	53.02	68.82	63.56	104.11	108.19	146.55	21
eca-miR-107a	1160.85	989.02	979.78	4259.53	3013.67	2554.34	23
eca-miR-107b	96.86	83.72	101.4	529.76	522.45	422.33	23
eca-miR-10a	102414	133572	77044	1904.69	794.82	713.32	23
eca-miR-10b	85283.7	84619.6	58526.4	33843.5	21799.4	20679.9	23
eca-miR-1180	155.47	147.13	102.9	162.3	146.63	109.33	22
eca-miR-1185	0	0.09	0.53	0	0	0.7	21
eca-miR-1197	0.87	0.57	0.71	3.06	13.76	6.32	21
eca-miR-122	160.79	161.85	13.17	5738.57	873.59	611.25	22
eca-miR-124	0.09	0.28	0	0	0.47	0.7	20
eca-miR-1248	2.1	2.09	1.41	21.44	5.69	8.9	27
eca-miR-1249	3.84	11.87	6.54	24.5	26.1	8.43	23
eca-miR-125a-3p	5.15	7.12	6.63	0	4.27	7.96	22
eca-miR-125a-5p	2204.31	2379.67	1993.59	2547.76	2313.75	1528.49	24
eca-miR-125b-5p	11211.4	14333	12513.3	7664.7	8705.52	7435.71	22
eca-miR-126-3p	3785.88	3950.67	4606.89	6344.89	5430.39	8363.71	22
eca-miR-126-5p	131.27	114.1	156.56	287.85	231.57	358.89	21
eca-miR-127	1770.31	2013.92	2275.51	2088.42	5632.06	4317.17	22
eca-miR-1271a	102.28	87.33	71.87	88.8	115.31	110.5	22
eca-miR-1271b	2.36	2.09	3.09	6.12	1.42	5.15	22
eca-miR-128	264.99	40.82	65.15	73.49	121.95	129.7	21
eca-miR-1291a	0.09	0	0.18	3.06	0.47	1.17	24
eca-miR-1296	5.68	5.6	4.24	12.25	5.22	6.32	22
eca-miR-1298	0.09	0.38	5.48	21.44	9.02	15.45	22
eca-miR-129a-3p	7.25	11.68	7.25	0	0.47	1.87	22
eca-miR-129a-5p	108.65	221.17	153.38	119.43	103.92	81.47	21
eca-miR-129b-3p	5.42	18.61	10.7	12.25	15.66	15.69	22
eca-miR-129b-5p	108.65	221.17	153.38	119.43	103.92	81.47	21
eca-miR-1301	5.42	3.99	3.89	12.25	7.59	3.51	24
eca-miR-1307	379.06	271.01	214.82	563.45	630.16	445.74	25
eca-miR-130a	43.85	60.47	45	85.74	72.6	82.41	22
eca-miR-130b	0.35	0.47	0.44	3.06	0.47	0.94	22
eca-miR-132	5.94	10.06	8.93	39.81	21.83	21.54	22
eca-miR-133a	15.81	21.83	24.58	300.1	57.42	70.7	22
eca-miR-133b	0.52	0.85	0.88	3.06	2.37	4.45	22
eca-miR-134	9.08	4.56	4.07	3.06	17.08	22.01	22
eca-miR-135a	1262.25	1126	1032.82	52.06	48.88	86.62	23
eca-miR-135b	0.87	1.42	8.93	263.35	183.16	219.83	23
eca-miR-136	7.77	5.03	6.98	12.25	28.95	21.07	22
eca-miR-137	0.52	0.28	0	3.06	0	0.23	23
eca-miR-1379	55.2	34.46	30.15	79.62	222.55	163.41	24
eca-miR-138	0.35	1.23	0	21.44	0.95	6.09	23
eca-miR-1388	794.1	821	889.78	1035.03	1818.36	1612.06	24
eca-miR-139-3p	1.57	4.84	3.45	3.06	2.37	5.15	22
eca-miR-139-5p	113.98	163.46	151.7	205.17	96.33	86.39	22
eca-miR-140-3p	425	517.43	488.34	753.3	1167.79	1194.18	21
eca-miR-140-5p	135.55	80.12	96.89	652.25	511.53	460.02	22
eca-miR-141	25.42	16.9	38.28	18.37	2.37	1.64	22
eca-miR-142-3p	24.8	25.25	35.72	110.24	92.06	119.86	23
eca-miR-142-5p	109.61	107.64	211.55	223.54	483.53	542.19	21
eca-miR-143	162163	183630	261284	185570	185202	239700	21
eca-miR-144	0.61	0.57	0.44	0	1.42	0.7	20
eca-miR-145	3842.83	4124.29	4381.9	5955.99	2997.06	2995.87	23
eca-miR-1468	61.66	64.36	84.78	153.11	175.1	186.58	21
eca-miR-146a	159.92	165.36	386.15	1025.84	621.15	683.59	22
eca-miR-146b-3p	17.73	18.04	17.95	30.62	12.81	19.2	22
eca-miR-146b-5p	1782.98	1161.12	1264.08	2958.09	974.66	1608.08	22
eca-miR-148a	38426.2	34762.8	42869.4	53946.9	61716.4	66259.1	22
eca-miR-148b-3p	882.58	487.15	579.75	1871.01	1321.06	1277.99	22
eca-miR-148b-5p	48.12	28.48	31.65	39.81	66.91	57.59	22
eca-miR-149	68.91	90.27	59.5	33.68	50.3	43.08	23
eca-miR-150	152.93	381.88	402.06	293.97	452.22	280.23	22
eca-miR-151-5p	104.55	170.39	131.37	189.86	316.03	313.47	21
eca-miR-153	11.44	5.32	4.95	0	0.47	0.23	22
eca-miR-1543	0.44	0.09	0.09	0	0	0.47	23
eca-miR-154a	4.98	3.61	4.42	3.06	13.76	8.66	22
eca-miR-155	65.16	86.38	138.62	572.63	287.56	270.39	23
eca-miR-15a	5.5	6.64	13.35	36.75	18.03	24.11	22
eca-miR-15b	39.22	38.35	47.03	183.73	125.27	157.32	22
eca-miR-16	281.15	394.89	424.34	2235.41	1375.63	1654.9	22
eca-miR-17	81.4	80.78	89.99	2403.83	1483.82	1242.88	23
eca-miR-181a	1268.19	1265.44	1200.25	2504.88	2481.73	2084.26	23
eca-miR-181b	132.23	135.93	138.88	306.22	237.73	229.89	23
eca-miR-182	1376.67	719.72	823.83	183.73	37.96	40.5	25
eca-miR-183	1312.56	645.77	590.09	266.41	62.16	44.71	22
eca-miR-1839	224.9	199.72	229.94	523.64	478.31	424.9	22
eca-miR-184	0.7	0.66	0.27	27.56	88.26	7.02	22
eca-miR-1842	2.27	0.47	0.27	0	1.42	1.87	21
eca-miR-185	2.97	2.66	0.97	3.06	6.17	7.26	22
eca-miR-186	682.57	589.58	535.2	762.49	819.49	664.16	22
eca-miR-187	0.52	0.95	0.44	6.12	5.22	10.07	22
eca-miR-188-3p	0	0.19	0	0	0.95	1.4	21
eca-miR-188-5p	0.09	0.38	0.35	0	0.47	2.11	21
eca-miR-18a	1.66	2.09	1.59	30.62	33.22	30.2	23
eca-miR-18b	0	0	0	9.19	7.12	9.36	23
eca-miR-190a	0.44	0.38	0.53	9.19	3.32	2.34	22
eca-miR-190b	7.16	5.7	9.37	0	9.49	5.85	21
eca-miR-191a	2455.85	2109.42	2205.58	5637.52	4606.63	3045.73	23
eca-miR-192	5674.37	3496.45	2578.02	272.54	110.09	133.44	21
eca-miR-193a-3p	0.87	1.23	1.06	6.12	3.32	1.87	22
eca-miR-193a-5p	14.59	24.21	26.26	21.44	27.52	24.11	22
eca-miR-193b	115.99	174	80.89	125.55	116.26	113.78	22
eca-miR-194	1123.38	606.95	473.05	70.43	38.44	30.9	22
eca-miR-195	77.21	117.42	203.33	425.65	501.09	685.7	21
eca-miR-196a	2.71	1.71	2.12	3.06	0	1.17	22
eca-miR-196b	3.76	1.33	1.68	3.06	1.42	1.4	22
eca-miR-197	71.88	130.62	68.34	61.24	70.23	46.82	22
eca-miR-199a-3p	1974.52	1976.05	2576.52	4023.74	6610.52	6444.04	22
eca-miR-199a-5p	4028.6	2872.23	3530.13	12426.4	10514.9	8554.51	23
eca-miR-199b-3p	1974.26	1975.38	2576.08	4023.74	6610.52	6443.1	22
eca-miR-199b-5p	2654.82	1901.25	2240.94	793.11	729.34	686.4	23
eca-miR-19a	3.14	2.75	4.95	21.44	14.71	10.07	23
eca-miR-19b	102.8	127.1	102.9	863.54	525.29	520.19	23
eca-miR-200a	9897.31	5882.01	4877.84	156.17	131.92	198.52	22
eca-miR-200b	10569	8206.61	5635.64	260.29	139.98	159.66	22
eca-miR-200c	418.19	367.45	633.5	143.92	18.03	14.28	23
eca-miR-204b	1891.37	1882.17	1093.46	2602.87	2338.9	2488.56	22
eca-miR-205	2.71	1.8	43.94	12.25	4.27	3.75	22
eca-miR-206	6.73	6.08	0.27	260.29	33.69	23.64	22
eca-miR-208a	0	0.09	0	3.06	0.47	0	22
eca-miR-20a	106.29	97.68	118.55	1552.54	984.63	766.94	23
eca-miR-20b	0.7	1.04	0.71	1739.33	1005.51	758.74	23
eca-miR-21	99605.3	76581.3	74680.8	134137	122723	142265	22
eca-miR-211	51.62	74.04	43.14	168.42	183.16	210.23	22
eca-miR-2114	0.17	0.09	0.18	64.31	45.08	35.12	22
eca-miR-212	0.09	0.28	0.44	0	0	1.87	21
eca-miR-214	277.74	386.91	435.65	468.52	662.43	673.76	22
eca-miR-215	58.87	47.65	44.64	76.56	48.4	102.3	21
eca-miR-216a	0	0	0.35	0	0.95	1.87	22
eca-miR-216b	2.36	2.94	2.48	12.25	9.02	12.17	22
eca-miR-217	0.61	1.33	1.24	18.37	13.76	28.56	23
eca-miR-218	66.29	84.86	132.07	131.67	121.95	215.38	21
eca-miR-219-5p	0.96	0.47	0.27	9.19	1.9	1.17	21
eca-miR-22	2291.22	1524.39	1585.52	4832.16	5499.2	4591.08	22
eca-miR-221	134.24	84.01	103.7	52.06	46.98	46.35	23
eca-miR-222	212.85	157.39	185.38	82.68	68.81	54.08	21
eca-miR-223	16.07	18.7	27.67	91.87	13.29	25.75	22
eca-miR-224	0.09	0.19	0.09	0	1.42	0	21
eca-miR-23a	7.16	8.54	9.55	0	3.32	10.07	21
eca-miR-23b	17.29	18.42	17.24	3.06	11.86	12.88	21
eca-miR-24	2381.79	2494.33	2343.22	1745.46	2179.94	2774.17	22
eca-miR-2483	0.09	1.04	0.44	3.06	2.85	2.58	24
eca-miR-25	587.11	761.58	705.64	765.55	1095.66	1060.51	22
eca-miR-26a	28684.4	31957	33178	28604.1	34714.4	23074.3	22
eca-miR-27a	687.9	486.77	732.25	499.14	1388.92	1461.06	21
eca-miR-27b	10371.3	7886.15	8925.84	7860.68	9255.49	12301.6	21
eca-miR-28-3p	715.67	1023.48	921.96	964.59	1009.3	1010.17	22
eca-miR-28-5p	344.91	296.16	334.17	370.53	539.05	493.26	22
eca-miR-296	0.09	0	0.44	0	0.95	0.94	22
eca-miR-299	9.87	6.64	8.04	21.44	38.44	25.05	22
eca-miR-29a	1179.98	1096.47	1140.41	2287.47	1892.38	1836.1	22
eca-miR-29b	27.77	22.59	29.62	82.68	43.66	38.86	23
eca-miR-29c	23.93	18.32	19.71	18.37	32.74	33.01	22
eca-miR-301a	0	0	0.44	0	1.9	1.17	23
eca-miR-302a	0	0.19	0.18	0	0	0	23
eca-miR-302b	0	0.09	0.09	0	0.47	0	23
eca-miR-302d	0.09	0.09	0.18	0	0	0	23
eca-miR-30b	397.4	590.24	520.87	499.14	502.04	504.97	22
eca-miR-30c	5389.46	4428.8	2931.02	3941.06	2834.78	2030.88	23
eca-miR-30d	14968.1	15454.7	10687.5	25097.8	15606.9	10015.8	22
eca-miR-30e	1183.99	790.72	802	4305.46	2668.69	2212.31	22
eca-miR-31	12.84	20.03	16.71	18.37	8.07	6.32	21
eca-miR-32	6.38	3.32	3.36	24.5	16.61	22.71	22
eca-miR-3200	20.87	17.37	12.73	18.37	12.81	11.24	24
eca-miR-323-3p	17.82	11.49	14.41	36.75	121.95	39.1	21
eca-miR-323-5p	0.09	0.09	0.09	0	0.47	0	22
eca-miR-324-3p	1.66	2.09	1.59	0	0	0.7	22
eca-miR-324-5p	5.94	7.31	6.19	6.12	7.59	3.98	23
eca-miR-326	2.45	2.56	0.71	0	3.32	3.28	21
eca-miR-328	47.95	46.32	35.98	159.23	89.68	71.4	22
eca-miR-329a	1.57	1.9	2.39	0	13.76	3.51	22
eca-miR-329b	10.57	9.87	14.06	15.31	39.39	21.07	23
eca-miR-330	13.97	12.91	13.53	45.93	20.88	19.9	22
eca-miR-331	7.95	11.39	6.81	18.37	9.49	19.9	21
eca-miR-335	16.59	10.54	13.97	42.87	29.42	30.9	23
eca-miR-337-3p	0.26	0.19	0.27	0	0	0.23	22
eca-miR-337-5p	0.17	0.28	0.44	0	0.47	0.94	21
eca-miR-338-3p	42.45	30.85	20.42	21.44	7.59	4.21	22
eca-miR-338-5p	28.65	26.86	16.27	6.12	3.8	4.68	22
eca-miR-33a	0.61	0.28	0.27	0	0	0.7	21
eca-miR-340-3p	52.06	37.5	42.61	260.29	169.4	184.24	23
eca-miR-340-5p	470.86	365.93	378.9	3175.51	2731.33	3491.94	22
eca-miR-342-3p	76.25	91.41	142.15	266.41	223.02	199.23	23
eca-miR-342-5p	3.06	5.22	4.33	9.19	15.66	8.19	22
eca-miR-345-3p	0.17	0.28	0.44	0	1.42	0.94	22
eca-miR-345-5p	0.96	1.99	2.21	18.37	9.02	6.56	22
eca-miR-34a	32.75	16.61	24.66	42.87	16.13	22.94	22
eca-miR-34b-3p	132.93	174.09	101.31	177.61	186.96	142.1	22
eca-miR-34b-5p	378.1	202.09	213.67	829.86	312.23	393.07	23
eca-miR-34c	8741.17	6145.42	6124.33	23202.3	10887.4	12592.4	23
eca-miR-350	0.52	1.8	1.68	3.06	6.64	6.79	24
eca-miR-3548	2.18	0.85	0.88	6.12	2.37	5.85	22
eca-miR-3613	0.52	0.95	1.06	3.06	0.95	0.7	23
eca-miR-361-3p	305.17	291.42	325.59	471.58	395.27	477.58	23
eca-miR-361-5p	44.19	57.52	58.61	113.3	70.7	59	22
eca-miR-362-3p	0.35	0.28	0.62	3.06	2.85	4.45	22
eca-miR-362-5p	34.85	51.73	37.57	462.39	291.35	180.5	24
eca-miR-363	9.52	10.54	9.55	7150.25	5697.07	4624.32	22
eca-miR-365	37.38	45.09	23.43	42.87	41.76	22.24	22
eca-miR-369-3p	0.35	0.19	0.71	0	0.95	0.7	21
eca-miR-369-5p	33.28	39.77	33.5	27.56	59.31	46.35	22
eca-miR-370	260.28	138.12	184.23	422.58	776.79	391.19	22
eca-miR-371-5p	0	0.09	0	0	1.9	0.23	20
eca-miR-372	0	0	0	9.19	4.75	8.19	23
eca-miR-374a	120.97	101.85	109	290.91	284.71	352.1	22
eca-miR-374b	47.08	49.84	32.09	413.4	268.1	242.07	22
eca-miR-376a	0.35	0.38	0.44	0	2.37	0.7	21
eca-miR-376c	1.75	3.99	3.71	6.12	17.56	11.94	21
eca-miR-377	2.18	0.38	1.33	3.06	5.22	2.58	22
eca-miR-378	702.4	722.47	626.69	1316.75	1073.84	938.54	21
eca-miR-379	1783.59	1387.8	1852.67	1849.57	4219.42	3194.16	21
eca-miR-380	1.22	1.8	0.8	6.12	11.86	6.09	22
eca-miR-381	67.6	56.58	63.56	287.85	372.5	248.15	22
eca-miR-382	51.62	38.16	48.36	94.93	120.53	66.72	22
eca-miR-383	7.51	5.51	9.11	119.43	159.44	70.47	22
eca-miR-384	0.26	0.76	1.06	0	3.32	2.34	20
eca-miR-3958	272.77	164.88	158.86	278.66	465.5	178.86	24
eca-miR-3959	5.5	3.61	3.18	3.06	14.24	14.51	23
eca-miR-409-3p	485.88	234.94	250.98	817.61	991.27	488.82	22
eca-miR-409-5p	110.22	47.08	76.91	229.67	337.86	180.96	23
eca-miR-410	9.78	5.41	6.37	3.06	23.25	15.45	21
eca-miR-411	3227.16	2306.86	2624.08	3509.29	6027.34	4398.87	21
eca-miR-412	0	0.09	0.09	0	1.42	0.94	20
eca-miR-423-3p	907.39	676.53	596.81	1451.49	1253.2	748.67	23
eca-miR-423-5p	137.56	177.32	111.03	162.3	177	199.46	23
eca-miR-424	185.25	156.72	165.93	493.02	637.28	807.9	22
eca-miR-425	4.63	4.18	4.6	9.19	11.39	7.96	24
eca-miR-429	584.57	438.46	254.51	12.25	7.59	10.77	21
eca-miR-431	0.7	0.66	0.62	0	2.85	0.47	23
eca-miR-432	38.43	44.33	49.77	24.5	112.46	59.93	23
eca-miR-433	0.52	0.76	1.06	0	2.37	1.17	22
eca-miR-449a	54.15	45.75	64.27	3931.87	2536.3	2948.58	22
eca-miR-449b	3.41	3.23	4.15	18.37	21.83	16.15	25
eca-miR-450a	1262.16	1099.99	949.9	1929.19	3398.03	3162.09	22
eca-miR-450b-3p	0.52	0.57	0.18	0	0.95	0.94	22
eca-miR-450b-5p	448.41	487.25	462.79	881.92	1140.74	1105.69	22
eca-miR-450c	1162.25	1022.53	882.62	1730.15	3181.17	2994	22
eca-miR-451	57.3	71	59.76	229.67	92.06	171.13	22
eca-miR-454	9.17	7.31	9.37	27.56	18.03	12.41	23
eca-miR-483	131.45	301.1	116.34	36.75	130.02	39.33	24
eca-miR-485-3p	8.38	8.26	6.1	12.25	22.3	9.36	22
eca-miR-485-5p	37.73	35.69	34.83	49	54.1	27.16	22
eca-miR-486-3p	0.44	0.57	0.09	0	1.9	0.47	21
eca-miR-486-5p	41.84	43.29	38.72	192.92	75.92	84.28	22
eca-miR-487a	3.93	3.8	3.45	15.31	29.42	10.3	22
eca-miR-487b	35.72	24.3	32.97	49	73.08	40.5	22
eca-miR-488	1.31	0.85	1.06	3.06	9.02	6.32	21
eca-miR-489	0.7	0.95	0.62	0	0	0	22
eca-miR-490-3p	153.46	130.9	72.67	0	1.9	1.87	22
eca-miR-490-5p	3.23	3.13	1.15	0	0	0	20
eca-miR-491-3p	0.09	0.57	0	0	0.47	0.7	22
eca-miR-491-5p	0.7	0.95	0.97	0	2.85	1.4	22
eca-miR-494	76.16	38.35	50.92	410.34	317.93	123.84	22
eca-miR-495	99.31	74.23	81.15	97.99	139.51	75.15	22
eca-miR-496	0.44	0	0.27	0	0	0.47	22
eca-miR-497	271.81	31.7	51.54	869.67	170.35	200.86	21
eca-miR-499-5p	1.4	1.23	0.8	24.5	6.64	11	21
eca-miR-500	25.5	30.76	25.28	272.54	116.73	74.68	23
eca-miR-501-5p	36.16	25.82	16.44	251.1	162.76	104.65	21
eca-miR-502-3p	131.54	141.63	122	333.78	385.78	318.39	22
eca-miR-502-5p	1.75	1.8	1.33	6.12	13.29	6.32	21
eca-miR-503	39.39	24.87	35.01	110.24	163.71	194.07	23
eca-miR-504	15.63	20.88	17.24	64.31	21.35	27.62	22
eca-miR-505	27.16	28.38	27.05	33.68	37.49	29.03	22
eca-miR-506a	2.01	15	5.92	12123.3	13352	8090.04	25
eca-miR-507a	0.35	3.13	1.86	2526.32	2987.57	2304.79	21
eca-miR-507b	0	0	0	6.12	3.8	5.62	21
eca-miR-508-3p	0.17	0.57	0.71	927.85	1272.66	1765.64	23
eca-miR-508-5p	0	0	0	0	2.37	4.45	23
eca-miR-509a-5p	3.14	20.69	7.16	17675	17073.7	12781.5	21
eca-miR-509b	0	0	0	30.62	18.98	22.94	24
eca-miR-514	0.09	0.28	0.09	260.29	384.83	369.19	21
eca-miR-514a	0	0	0	177.61	206.89	151.23	25
eca-miR-514b	0	0	0	3.06	1.42	1.64	25
eca-miR-532-3p	9.69	16.9	10.79	24.5	33.22	24.82	22
eca-miR-532-5p	1551.44	1781.17	1615.13	7205.37	7430.49	5720.18	22
eca-miR-539	2.45	1.33	2.3	3.06	4.75	1.4	22
eca-miR-541	0.09	0.09	0.18	0	0	0	22
eca-miR-542-3p	241.06	234.84	196.79	333.78	711.3	928	22
eca-miR-542-5p	15.55	16.14	10.87	15.31	15.66	27.39	22
eca-miR-543	53.37	28.95	36.95	27.56	82.09	37.69	22
eca-miR-545	0	0.19	0.27	0	0	0.23	22
eca-miR-551a	2.97	1.99	2.3	3.06	3.32	3.75	21
eca-miR-582-3p	0.52	1.23	1.59	9.19	3.32	1.87	22
eca-miR-582-5p	1.4	1.71	2.21	3.06	0.47	1.17	23
eca-miR-590-3p	3.67	3.23	3.01	6.12	9.96	10.53	21
eca-miR-590-5p	0.09	0.19	0.53	0	0.95	2.34	22
eca-miR-592	3.06	7.21	61.71	110.24	91.58	228.25	22
eca-miR-615-3p	30.48	33.51	27.67	21.44	29.89	22.24	22
eca-miR-628a	8.73	5.51	7.16	24.5	16.13	9.13	22
eca-miR-652	17.12	20.69	23.25	33.68	31.79	33.01	21
eca-miR-6529	0.79	1.14	0.62	3.06	0.95	1.64	22
eca-miR-653	2.62	8.92	3.18	0	3.32	0	21
eca-miR-655	0.09	0	0.09	0	0.95	0	22
eca-miR-656	22.27	12.91	17.15	70.43	72.6	36.75	21
eca-miR-660	71.53	56.76	62.68	566.51	385.78	352.33	22
eca-miR-664	1.92	2.37	4.15	3.06	3.32	8.43	24
eca-miR-671-3p	8.73	5.79	5.22	15.31	14.24	11.24	21
eca-miR-671-5p	0.61	1.42	1.41	3.06	6.17	3.04	23
eca-miR-675	7.6	9.11	6.45	0	5.69	3.28	23
eca-miR-676	12.66	18.04	23.43	9.19	9.49	10.53	21
eca-miR-7	220.97	130.43	130.57	1185.07	447.95	328.45	23
eca-miR-703	0.09	0.09	0	0	0	0	21
eca-miR-708	4.02	3.32	3.89	97.99	85.89	68.59	23
eca-miR-7143	0.87	1.33	0.8	0	0.47	0.94	22
eca-miR-7177a	0.09	0.19	0	0	0	0.23	25
eca-miR-7177b	24.11	22.4	8.66	6.12	18.98	8.43	22
eca-miR-744	374.17	312.11	198.82	217.42	236.78	176.99	24
eca-miR-758	58.52	31.23	36.42	150.05	231.57	113.07	22
eca-miR-767-3p	0.09	0	0	0	0.47	0.47	23
eca-miR-767-5p	1.57	0	0.09	12.25	46.03	35.12	23
eca-miR-802	0.09	0.19	0	0	0	0	23
eca-miR-872	160.27	108.59	111.03	281.72	226.35	295.91	21
eca-miR-873	0.61	0.66	1.24	9.19	0.95	3.98	21
eca-miR-874	3.06	2.75	1.5	0	7.12	10.77	22
eca-miR-885-5p	0.79	0.09	0.27	3.06	0.47	0.23	22
eca-miR-889	36.6	22.02	33.68	58.18	108.66	81	21
eca-miR-8908b	6.81	1.14	2.12	489.95	262.88	283.5	23
eca-miR-8908c	3.41	0.28	0.8	52.06	35.11	41.67	25
eca-miR-8908e	0.61	0.28	0.44	85.74	56.47	72.81	25
eca-miR-8908f	0	0	0.09	0	0.47	2.81	23
eca-miR-8908g	1.66	0.19	0.97	315.41	131.92	289.12	24
eca-miR-8908h	1.66	0	0.53	110.24	64.06	79.6	25
eca-miR-8908i	5.76	1.61	0.8	52.06	58.84	29.5	25
eca-miR-8908j	4.8	1.04	2.83	241.91	186.96	289.36	25
eca-miR-8908l	1.48	0.95	0.35	107.18	49.35	42.37	25
eca-miR-8908m	0	0	0	33.68	6.17	9.36	25
eca-miR-8908n	0	0	0.09	61.24	71.65	72.34	25
eca-miR-8909	0.61	1.33	1.41	4176.85	849.39	521.36	23
eca-miR-8914	5.15	1.52	1.5	6.12	7.12	5.85	23
eca-miR-8917	0.96	1.33	0.53	0	0.95	0.47	23
eca-miR-8921	0	0	0	18.37	4.75	3.98	25
eca-miR-8928	0	0	0	0	0.47	0.23	23
eca-miR-8932	0	0	0	3.06	0	0.47	21
eca-miR-8934	0.26	0.38	0.27	0	0	1.17	25
eca-miR-8941	0	0	0	12.25	2.85	2.58	20
eca-miR-8951	3.76	2.47	2.21	12.25	7.12	7.73	24
eca-miR-8961	0	0	0	0	0.47	0.23	25
eca-miR-8970	0.79	1.52	1.24	3.06	3.8	2.58	25
eca-miR-8971	0	0.09	0.18	0	0	0	25
eca-miR-8977	0.96	0.76	1.06	0	3.32	1.17	24
eca-miR-8979	0	0	0	0	0.95	1.4	25
eca-miR-8985	1.31	0.57	1.33	0	0.95	0.47	23
eca-miR-8986a	8.47	8.35	7.51	36.75	36.06	27.86	24
eca-miR-8986b	0.17	0.38	0.35	0	0.95	1.87	23
eca-miR-8992	0.17	0.19	0.09	0	0	0	24
eca-miR-8995	0.44	1.33	0.62	0	1.42	0.47	23
eca-miR-8996	0	0	0	0	3.32	0.94	25
eca-miR-9000	0	0	0	0	0.47	0.23	23
eca-miR-9003	0	0	0	12.25	13.76	35.12	21
eca-miR-9014	0	0	0	0	0.47	1.87	22
eca-miR-9024	0	0.38	0	79.62	63.11	136.48	25
eca-miR-9027	0	0.19	0.09	0	1.42	1.64	21
eca-miR-9032	0	0	0	15.31	0.47	0.94	25
eca-miR-9038	0	0	0	9.19	1.9	0.94	25
eca-miR-9040	5.07	2.94	2.03	6.12	5.69	7.96	24
eca-miR-9041	0.09	0.09	0	0	0	0	22
eca-miR-9048	0.09	0.09	0.09	0	0	0	22
eca-miR-9049	0	0.09	0.09	85.74	13.76	6.32	25
eca-miR-9051	0	0	0	3.06	0.47	0.7	25
eca-miR-9054	0	0	0	27.56	4.75	2.11	25
eca-miR-9055	2.88	3.89	1.24	3.06	6.17	5.62	23
eca-miR-9058a	0	0	0	3.06	2.37	1.64	23
eca-miR-9058b	0	0	0	3.06	0.47	0.7	24
eca-miR-9060	0.35	0.57	0	0	0.95	0.7	22
eca-miR-9070	0	0	0	6.12	1.42	0.47	25
eca-miR-9079	0	0	0	21.44	0.95	0.7	25
eca-miR-9080	0.17	0.19	0	0	0.47	0	22
eca-miR-9081	0	0.19	0.27	0	0	0.94	23
eca-miR-9089	0	0	0	3.06	0.47	0.23	25
eca-miR-9090	0	0	0	6.12	0	0.47	25
eca-miR-9094	0.26	0.09	0.09	0	0.47	0.23	25
eca-miR-9100	0	0	0	30.62	1.9	0.23	25
eca-miR-9104	0.17	0	0.09	0	0	0	22
eca-miR-9118	0	0	0	6.12	1.42	0	25
eca-miR-9120	0.09	0.19	0.09	0	0	0.47	21
eca-miR-9121	0	0	0	3.06	1.9	3.51	25
eca-miR-9132	0	0	0	0	0.47	0.23	25
eca-miR-9133	0.09	0	0.09	0	0	0.23	22
eca-miR-9142	0	0	0	9.19	5.22	7.96	23
eca-miR-9143	0.17	0	0.09	3.06	12.81	9.36	23
eca-miR-9149	0	0	0.09	21.44	3.8	6.79	25
eca-miR-9152	0	0	0	0	0.95	0.47	22
eca-miR-9158	0	0	0	0	0.95	0.47	22
eca-miR-9163	1.31	2.56	0.18	0	0.47	1.17	24
eca-miR-9168	0	0	0	6.12	0.47	0	24
eca-miR-9169	0.09	0.09	0.18	3.06	7.59	9.13	23
eca-miR-9174	0.26	0.19	0.53	0	0	0.7	23
eca-miR-9177	0	0.09	0.18	0	0.47	0.7	21
eca-miR-9180	0.52	0.28	0.27	0	2.85	3.28	23
eca-miR-9185	0.87	0.28	0.44	0	1.9	1.4	25
eca-miR-92a	418.19	658.97	524.59	2498.76	2271.52	1623.77	22
eca-miR-92b	119.57	195.73	106.61	27.56	20.4	17.32	22
eca-miR-93	323.42	299.87	263.53	2345.65	1291.17	1010.41	23
eca-miR-95	170.31	180.36	128.01	493.02	601.22	503.33	22
eca-miR-96	130.14	64.45	71.7	55.12	14.24	11.47	23
eca-miR-98	144.99	94.07	113.6	140.86	189.81	200.16	22
eca-miR-99a	106891	115317	121212	52611.8	76058.7	62355.6	22
eca-miR-99b	3841.61	3862.77	3403.45	5539.53	5521.03	3896.71	22
eca-miR-9a	3007.32	2493.29	2590.49	569.57	304.64	206.72	23
unconservative_NC_052177.1_321	0	0.47	0	27.56	35.59	101.6	18
unconservative_NC_052177.1_336	0.61	0.76	0.27	3.06	3.32	0.94	22
unconservative_NC_052177.1_42	1.4	1.04	2.92	42.87	8.07	12.88	22
unconservative_NC_052177.1_746	1.31	1.33	0.53	3.06	0.95	0.7	22
unconservative_NC_052177.1_829	0	0	0	6.12	4.27	11.24	19
unconservative_NC_052177.1_835	0.7	1.04	0.53	0	0.95	0	23
unconservative_NC_052178.1_1352	15.28	11.77	10.79	49	24.67	20.13	22
unconservative_NC_052178.1_1788	5.85	2.28	2.65	0	0	0.23	21
unconservative_NC_052178.1_1794	3.93	3.32	2.48	0	0	0	20
unconservative_NC_052178.1_1824	1.22	0.85	0.8	3.06	0	2.58	21
unconservative_NC_052178.1_1845	0.09	0	0.27	0	0.47	2.34	19
unconservative_NC_052178.1_1920	0.44	2.37	2.65	2835.6	3061.6	4313.19	20
unconservative_NC_052178.1_1977	0	0.09	0	6.12	11.39	33.95	19
unconservative_NC_052178.1_1991	2.88	2.18	1.59	0	0	1.17	22
unconservative_NC_052178.1_1999	0	0	0	0	1.42	3.04	19
unconservative_NC_052178.1_2035	0.61	0.38	0.27	0	1.42	0.94	21
unconservative_NC_052178.1_2368	2.45	0.47	0.88	0	0.95	1.17	22
unconservative_NC_052178.1_2373	2.18	1.9	1.24	3.06	0.95	1.64	23
unconservative_NC_052178.1_2594	0	0.09	0	0	0.95	1.64	21
unconservative_NC_052178.1_2595	0.17	0.19	0.09	0	1.9	0.23	18
unconservative_NC_052178.1_2999	0	0	0	0	0.95	6.32	19
unconservative_NC_052178.1_3561	14.06	9.68	20.16	257.23	179.84	653.39	22
unconservative_NC_052178.1_3849	0	0.09	0	0	8.07	24.35	19
unconservative_NC_052178.1_4756	0	0	0	3.06	0.95	4.45	19
unconservative_NC_052178.1_5207	0	0.09	0	134.74	41.76	52.91	21
unconservative_NC_052178.1_5574	0.17	0.47	0.18	9.19	0.95	0.94	23
unconservative_NC_052178.1_5598	125.51	101.38	71.16	223.54	281.39	273.91	21
unconservative_NC_052178.1_5972	0	0	0	6.12	5.22	4.21	19
unconservative_NC_052178.1_6751	16.33	18.13	20.86	101.05	88.26	97.39	22
unconservative_NC_052178.1_7597	1.05	0.66	0.44	15.31	9.96	5.15	22
unconservative_NC_052178.1_7778	0.52	0	0.27	0	0	0	22
unconservative_NC_052179.1_7893	0	0	0	0	1.42	1.87	19
unconservative_NC_052179.1_8365	138.09	251.65	226.05	186.79	204.04	174.64	22
unconservative_NC_052179.1_8736	563.87	794.42	646.67	875.79	754.96	673.53	22
unconservative_NC_052179.1_8794	0	0	0	3.06	2.85	21.3	19
unconservative_NC_052179.1_8947	0	0	0	6.12	2.85	4.92	19
unconservative_NC_052179.1_8949	0.61	0.85	0.27	0	0	0.23	23
unconservative_NC_052179.1_9292	1.05	0.85	1.33	0	1.42	6.32	18
unconservative_NC_052179.1_9340	1.48	1.9	2.03	0	3.8	1.4	21
unconservative_NC_052180.1_10441	0	0	0	0	9.02	13.34	19
unconservative_NC_052180.1_9509	0	0	0	3.06	0.47	2.34	19
unconservative_NC_052180.1_9655	0	0	0	3.06	0.47	2.34	19
unconservative_NC_052180.1_9840	0	0	0	12.25	12.81	59	19
unconservative_NC_052180.1_9865	0	0.09	0	0	4.75	1.4	22
unconservative_NC_052181.1_11447	0.26	0.38	0.44	0	0	0.47	21
unconservative_NC_052181.1_11449	0.61	0.85	0.71	0	0	0	20
unconservative_NC_052181.1_11510	0	0	0	12.25	2.37	6.32	19
unconservative_NC_052181.1_11629	0.96	0	0.09	0	0	0.23	22
unconservative_NC_052181.1_11679	0	0	0	3.06	1.42	0.94	22
unconservative_NC_052181.1_11790	0	0	0	0	0.47	2.34	19
unconservative_NC_052181.1_11801	0.17	0.47	0.09	0	0.95	1.17	21
unconservative_NC_052181.1_11816	0	0	0	0	3.32	3.04	19
unconservative_NC_052181.1_12040	4.37	2.18	3.62	85.74	30.84	31.6	23
unconservative_NC_052181.1_12255	0.44	0.47	0.18	0	0	0.23	22
unconservative_NC_052181.1_12256	0.44	0.47	0.18	0	0	0.23	22
unconservative_NC_052181.1_12532	0.35	0.28	0.35	0	0.95	1.17	22
unconservative_NC_052181.1_12873	0.79	0.38	0.71	6.12	1.9	1.87	21
unconservative_NC_052181.1_12925	0	0	0	18.37	10.91	29.26	19
unconservative_NC_052181.1_12934	1.75	1.23	0.71	0	2.37	1.4	22
unconservative_NC_052182.1_13178	0.44	0.09	0.88	3.06	0.47	0.7	23
unconservative_NC_052182.1_13576	0	0.19	0	12.25	5.22	6.32	25
unconservative_NC_052182.1_13652	0.17	1.9	0.88	0	3.8	6.79	19
unconservative_NC_052182.1_13887	30.74	42.81	32.36	131.67	139.98	69.76	24
unconservative_NC_052182.1_13961	0.35	0.38	0.09	0	0	0.47	22
unconservative_NC_052182.1_14232	4.54	3.04	1.77	3.06	7.12	3.75	23
unconservative_NC_052183.1_14495	0.87	0.38	0.09	3.06	1.42	0.23	23
unconservative_NC_052183.1_14821	0	0	0	0	1.9	8.9	19
unconservative_NC_052183.1_14822	0	0	0	0	1.9	8.9	19
unconservative_NC_052183.1_15250	6.73	5.41	12.64	9.19	29.42	15.22	22
unconservative_NC_052183.1_15363	17.99	9.59	16.18	39.81	66.91	36.05	21
unconservative_NC_052183.1_15383	5.59	5.51	3.36	15.31	155.17	29.03	21
unconservative_NC_052183.1_15409	562.74	251.84	323.56	162.3	187.43	237.85	22
unconservative_NC_052183.1_15412	0	0	0	6.12	5.69	11.47	19
unconservative_NC_052183.1_15879	0.52	0.85	0.97	232.73	214.96	490.69	19
unconservative_NC_052183.1_16535	15.11	37.4	21.48	0	0.95	2.81	22
unconservative_NC_052183.1_16548	1.92	0.38	1.33	0	0.95	1.4	22
unconservative_NC_052183.1_16614	0	0.19	0	0	2.37	1.87	22
unconservative_NC_052183.1_16689	0.52	0	0.09	0	0	0.23	22
unconservative_NC_052184.1_16737	5.24	3.51	3.45	0	4.27	5.15	18
unconservative_NC_052184.1_16767	0	0	0	0	0.95	1.64	19
unconservative_NC_052184.1_16872	0	0	0	6.12	2.37	5.62	19
unconservative_NC_052184.1_16923	0	0	0	12.25	9.49	17.09	19
unconservative_NC_052184.1_17560	17.56	21.55	11.14	9.19	23.25	14.75	21
unconservative_NC_052184.1_17688	0.26	0.47	0.44	0	0	3.28	22
unconservative_NC_052184.1_17714	0.52	0.85	1.41	0	1.42	1.4	18
unconservative_NC_052184.1_17717	0.09	0	0	18.37	5.69	3.28	25
unconservative_NC_052184.1_17735	0	0	0	0	1.9	2.58	19
unconservative_NC_052184.1_17831	1.22	0.76	1.94	3.06	0.47	0.23	21
unconservative_NC_052184.1_17922	12.49	11.3	3.8	9.19	14.71	22.24	18
unconservative_NC_052184.1_18684	1.57	0.66	1.41	3.06	1.42	1.87	22
unconservative_NC_052184.1_18697	0.52	0.09	0	0	0	0.7	22
unconservative_NC_052184.1_18725	2.53	1.42	1.33	6.12	6.64	6.09	23
unconservative_NC_052184.1_19072	0	0	0	12.25	9.49	17.09	19
unconservative_NC_052184.1_19177	0.17	0.09	0	6.12	13.29	32.54	18
unconservative_NC_052184.1_19264	0	0	0	0	0.95	1.87	19
unconservative_NC_052184.1_20731	29212.2	21105.2	12739	3549.1	4068.52	3367.63	22
unconservative_NC_052185.1_22215	7.86	6.55	5.75	3.06	9.96	5.85	23
unconservative_NC_052185.1_22218	3.06	3.51	3.62	12.25	20.4	39.8	18
unconservative_NC_052185.1_22249	0	0	0	3.06	3.8	6.32	19
unconservative_NC_052185.1_22277	0.09	0.85	0.27	0	1.42	2.11	18
unconservative_NC_052185.1_22361	0.96	0.85	0.09	0	0	0.23	23
unconservative_NC_052186.1_22431	4.28	4.56	2.39	3.06	5.69	5.85	20
unconservative_NC_052186.1_22583	0	0	0.09	18.37	41.76	61.57	19
unconservative_NC_052186.1_22616	0	0	0	3.06	7.12	17.09	18
unconservative_NC_052186.1_22659	0.17	0.28	0.35	0	0	0	18
unconservative_NC_052186.1_22987	0.09	0	0	113.3	17.56	17.32	25
unconservative_NC_052186.1_23000	0.09	0.38	0.27	3.06	0	1.17	21
unconservative_NC_052186.1_23298	6.2	2.75	3.62	0	0.47	1.4	22
unconservative_NC_052186.1_23324	0.26	0.66	0.18	0	0	0.47	22
unconservative_NC_052186.1_23559	172.5	151.59	188.21	159.23	119.58	205.78	23
unconservative_NC_052187.1_24102	1.14	0.28	0.71	0	1.42	2.34	22
unconservative_NC_052187.1_24103	1.14	0.28	0.71	0	1.42	2.34	22
unconservative_NC_052187.1_24104	1.14	0.28	0.71	0	1.42	2.34	22
unconservative_NC_052187.1_24125	0	0	0.09	0	2.85	0.23	23
unconservative_NC_052187.1_24266	0	0.09	0	0	0.95	1.87	21
unconservative_NC_052187.1_24270	0	0	0.09	0	0.47	8.9	18
unconservative_NC_052187.1_24353	1.83	2.37	1.5	0	5.22	6.56	19
unconservative_NC_052187.1_24529	1.83	3.89	3.8	3.06	2.85	2.81	21
unconservative_NC_052188.1_24677	0.7	1.04	0.97	0	3.32	0.94	20
unconservative_NC_052188.1_24845	0.09	0.85	0.09	0	2.37	0.7	19
unconservative_NC_052188.1_24894	0.79	0.38	0.18	0	0.47	0	18
unconservative_NC_052188.1_25059	0	0	0	3.06	1.42	9.13	18
unconservative_NC_052188.1_25063	0	0	0	6.12	0.47	4.45	19
unconservative_NC_052188.1_25328	0	0	0	39.81	3.32	4.45	24
unconservative_NC_052188.1_25388	0	0	0	3.06	1.42	4.68	19
unconservative_NC_052188.1_25439	0.52	1.04	0.35	0	0.47	1.4	18
unconservative_NC_052188.1_25546	0	0.09	0.44	0	0.47	0.94	21
unconservative_NC_052189.1_25744	0.17	0.28	0	6.12	0.95	1.17	22
unconservative_NC_052189.1_25867	0	0	0	0	1.9	4.21	18
unconservative_NC_052189.1_25942	7.16	3.7	2.21	0	0	0	25
unconservative_NC_052189.1_25945	403.34	437.41	586.91	560.38	735.98	1108.03	21
unconservative_NC_052189.1_25992	0.17	0	0	0	0.95	7.26	18
unconservative_NC_052189.1_26132	0.44	0.47	0.27	0	0.47	0.23	23
unconservative_NC_052189.1_26145	0.96	0.95	1.59	0	0.47	3.51	18
unconservative_NC_052189.1_26338	0.44	0.19	0.09	6.12	8.54	7.49	21
unconservative_NC_052189.1_26511	0.52	0.28	0.35	0	0	0.47	22
unconservative_NC_052190.1_26676	345.87	346.1	237.98	456.27	678.09	412.03	21
unconservative_NC_052190.1_27231	0.09	0.28	0	6.12	6.17	3.75	23
unconservative_NC_052190.1_27499	0	0	0	3.06	2.85	2.81	18
unconservative_NC_052190.1_27633	47.95	56.29	33.95	134.74	281.86	384.64	18
unconservative_NC_052190.1_28046	0	0.09	0	3.06	11.39	8.19	19
unconservative_NC_052191.1_28823	0.61	0.95	0.53	0	0.47	1.4	22
unconservative_NC_052191.1_28890	0	0	0	0	4.75	7.96	19
unconservative_NC_052191.1_28908	1.31	1.23	0.71	6.12	2.37	0.94	24
unconservative_NC_052191.1_29046	0.96	1.23	0.53	3.06	14.71	21.07	19
unconservative_NC_052191.1_29095	0.09	0	0	27.56	29.42	63.68	19
unconservative_NC_052191.1_29148	0.26	0.19	0.71	3.06	2.37	2.34	22
unconservative_NC_052192.1_29172	0	0	0	104.11	19.93	8.66	25
unconservative_NC_052192.1_29194	0	0	0	6.12	1.9	6.09	18
unconservative_NC_052192.1_29260	0	0.09	0	3.06	3.8	3.28	19
unconservative_NC_052192.1_29271	0.09	0	0	9.19	3.32	6.09	19
unconservative_NC_052192.1_29297	0	0	0	6.12	1.9	1.64	19
unconservative_NC_052192.1_29475	0.17	0	0.09	9.19	1.9	2.11	23
unconservative_NC_052192.1_29488	0.17	0.09	0.09	3.06	0	0.94	25
unconservative_NC_052193.1_29607	0	0	0	3.06	0.95	3.75	21
unconservative_NC_052193.1_30272	0.09	0.28	0	24.5	34.64	62.04	18
unconservative_NC_052193.1_30371	19.91	14.62	13.97	49	46.03	34.18	22
unconservative_NC_052193.1_30659	0	0	0	6.12	2.85	0.7	25
unconservative_NC_052193.1_31423	0	0	0.09	30.62	18.03	39.33	20
unconservative_NC_052193.1_31425	0.17	0.38	0	0	0	0.23	22
unconservative_NC_052193.1_31526	0	0	0	0	1.9	5.38	18
unconservative_NC_052193.1_31527	0.35	0.19	0	3.06	1.42	1.17	23
unconservative_NC_052194.1_31747	3.84	2.28	1.5	6.12	2.85	0.47	22
unconservative_NC_052194.1_31856	0	0	0	3.06	3.8	4.21	18
unconservative_NC_052195.1_32117	221.15	173.62	119.34	297.03	171.78	206.72	22
unconservative_NC_052195.1_32121	0.09	0	0.27	0	0.47	2.58	19
unconservative_NC_052195.1_32389	1362.52	1324.86	1859.83	1598.47	1600.08	1432.5	22
unconservative_NC_052196.1_32421	0.09	0.95	0.44	0	0.47	0	21
unconservative_NC_052196.1_32464	0.52	1.33	1.15	3.06	1.42	0.47	23
unconservative_NC_052196.1_33186	0.09	0.28	0.44	9.19	0	2.11	21
unconservative_NC_052196.1_33218	0	0	0	0	2.37	11.24	19
unconservative_NC_052196.1_33435	19.56	11.01	13.35	364.4	182.69	187.05	24
unconservative_NC_052196.1_33712	0.44	0.19	0	0	0	0	21
unconservative_NC_052196.1_33747	14.94	4.65	6.45	18.37	10.44	7.49	23
unconservative_NC_052196.1_33749	10.22	4.65	3.8	15.31	4.75	5.85	22
unconservative_NC_052196.1_33831	1.14	0.76	0.88	0	2.85	1.64	22
unconservative_NC_052196.1_34006	0	0	0	3.06	0.95	2.81	18
unconservative_NC_052197.1_34479	0.52	0.57	0.8	0	0	1.4	19
unconservative_NC_052197.1_34491	2.45	1.52	0.8	0	1.42	0.23	23
unconservative_NC_052197.1_34957	0	0	0	9.19	6.17	17.56	19
unconservative_NC_052197.1_34977	0	0	0	9.19	6.17	17.56	19
unconservative_NC_052197.1_35171	0	0.09	0	0	3.8	8.19	19
unconservative_NC_052197.1_35205	0.44	0.09	0.27	0	0.47	0.94	21
unconservative_NC_052197.1_35287	0	0	0	0	6.17	12.17	19
unconservative_NC_052197.1_35309	31.97	35.98	23.69	79.62	62.16	44.01	22
unconservative_NC_052197.1_35377	5.5	2.56	1.24	0	1.42	1.17	23
unconservative_NC_052197.1_35381	2.88	0.95	0.88	0	0	0.23	21
unconservative_NC_052197.1_35663	0.52	2.09	0.88	0	3.32	2.81	18
unconservative_NC_052198.1_36110	0	0	0.09	6.12	8.07	13.81	19
unconservative_NC_052198.1_36115	0.52	0	0.09	0	0	0	22
unconservative_NC_052198.1_36116	0.52	0	0.09	0	0	0	22
unconservative_NC_052198.1_36118	0.52	0	0.09	0	0	0	22
unconservative_NC_052198.1_36306	0.09	0	0.18	24.5	15.18	45.18	19
unconservative_NC_052198.1_36659	0.7	0.95	0.97	3.06	3.32	3.75	21
unconservative_NC_052198.1_36684	0	0.28	0.09	0	3.32	0.23	22
unconservative_NC_052198.1_36707	6959.77	5753.1	7044.7	9379.54	9429.64	9134.16	22
unconservative_NC_052198.1_36711	2.79	4.37	3.01	0	2.85	6.09	23
unconservative_NC_052198.1_36757	0.61	0	0.18	0	0.95	0.7	21
unconservative_NC_052199.1_38221	0	0	0	12.25	19.93	29.5	19
unconservative_NC_052199.1_38335	0	0	0	3.06	0.95	3.28	19
unconservative_NC_052199.1_38363	0	0.09	0	0	1.9	0.94	23
unconservative_NC_052199.1_38373	0.17	0.28	0.18	0	0	0.47	22
unconservative_NC_052201.1_39179	0.26	0.57	0.09	0	0.47	0	22
unconservative_NC_052201.1_39359	4.63	2.94	2.74	6.12	12.34	7.73	21
unconservative_NC_052201.1_39420	0	0	0	3.06	2.37	13.11	18
unconservative_NC_052201.1_39531	0	0.09	0	0	0.95	1.87	21
unconservative_NC_052201.1_39681	0	0	0	3.06	2.37	13.11	18
unconservative_NC_052201.1_39687	0	0	0	3.06	2.37	13.11	18
unconservative_NC_052201.1_39691	0	0	0	3.06	2.37	13.11	18
unconservative_NC_052201.1_39840	0.35	1.14	0.53	0	0	0.94	19
unconservative_NC_052201.1_39917	0.79	0.47	0.62	0	0.47	0.47	21
unconservative_NC_052202.1_40251	0	0	0	3.06	0.95	1.4	19
unconservative_NC_052202.1_40485	0	0.09	0	36.75	20.4	15.45	24
unconservative_NC_052202.1_40914	0	0	0	3.06	0.47	3.04	19
unconservative_NC_052203.1_41063	0	0	0	15.31	14.24	31.84	19
unconservative_NC_052203.1_41068	0	0.19	0.09	3.06	2.85	2.11	23
unconservative_NC_052204.1_41947	0	0	0	6.12	1.9	3.51	24
unconservative_NC_052204.1_41950	0.87	0	0.18	0	0.47	0.47	21
unconservative_NC_052204.1_42169	0	0	0.09	24.5	10.91	11	22
unconservative_NC_052204.1_43221	1.22	2.66	2.48	0	4.75	4.45	23
unconservative_NC_052204.1_43233	0.09	0.09	0	101.05	38.44	67.89	19
unconservative_NC_052204.1_43260	0	0	0.18	45.93	43.66	203.91	19
unconservative_NC_052204.1_43444	0	0	0.09	24.5	10.91	11	22
unconservative_NC_052204.1_43694	250.67	440.36	268.39	774.74	1069.57	1559.86	18
unconservative_NC_052205.1_43897	0	0	0	0	3.32	2.34	24
unconservative_NC_052205.1_43923	0.52	0.38	0.35	0	0.47	0	24
unconservative_NC_052205.1_44051	6.55	2.09	0.97	0	2.85	3.28	23
unconservative_NC_052205.1_44057	0.26	0.38	0.27	0	0.47	0	23
unconservative_NC_052205.1_44134	0	0	0.09	0	5.22	2.81	19
unconservative_NC_052206.1_44577	4.11	0.38	1.41	6.12	0	1.64	23
unconservative_NC_052206.1_44651	0.26	0.57	0.53	61.24	402.87	753.36	19
unconservative_NC_052206.1_44754	0.96	1.23	0.18	0	1.9	1.87	22
unconservative_NC_052207.1_44914	0.61	3.42	4.42	0	0.95	0	22
unconservative_NC_052207.1_44938	2.27	1.71	0.71	3.06	3.8	1.4	21
unconservative_NC_052207.1_44953	0.52	0.47	0.09	0	0	0.94	22
unconservative_NC_052207.1_45256	7.77	0.57	1.77	355.22	210.21	254.71	22
unconservative_NC_052207.1_45272	7.77	0.57	1.77	355.22	210.21	254.71	22
unconservative_NC_052207.1_45275	13.63	4.18	6.28	857.42	663.85	735.1	22
unconservative_NC_052207.1_45425	2.62	3.04	2.3	9.19	17.08	16.15	22
unconservative_NC_052207.1_45430	94.76	54.49	69.13	241.91	155.17	110.73	23
unconservative_NC_052207.1_45473	5.94	19.55	19.45	3.06	10.91	1.64	22
unconservative_NC_052207.1_45531	0.35	0.09	0.18	15.31	20.4	53.38	18
unconservative_NC_052207.1_45612	0	0	0	0	5.69	7.96	19
unconservative_NC_052207.1_45859	0	0	0	0	1.9	3.28	21
