# Supplementary material for: Identification of Circular RNAs of Testis and Caput Epididymis and Prediction of Their Potential Functional Roles in Donkeys
Source: Genes (Basel). 2022 Dec 25;14(1):66. doi: 10.3390/genes14010066 (PMC9858477; doi:10.3390/genes14010066)
Supplement: Supplementary file 1 [file genes-14-00066-s001.zip › Supplementary Table S7.xlsx]

## Sheet: Table S7
Supplementary Table S7: The information of differentially expressed microRNAs between testis and caput epididymidis.
miRNA_ID	caput-1	caput-2	caput-3	testis-1	testis-2	testis-3	pvalue	log2FC
eca-let-7c	13626.5	16089.8	15439.2	9915.42	11338.6	10790.2	1.97231e-09	-1.61337	Down
eca-let-7e	1404.79	1209.24	1196.28	1396.37	1562.12	1441.4	0.000157284	-0.903943	Down
eca-miR-1	178.18	190.99	338.76	3135.7	1294.49	1983.82	7.5243e-06	2.0399	Up
eca-miR-100	41424.6	41233.2	43227.8	40108.8	54415.9	41196.1	0.000116298	-1.01347	Down
eca-miR-105	1.57	0.19	0.53	21.44	44.6	62.04	2.11959e-11	4.71729	Up
eca-miR-106a	77.56	77.46	86.37	2048.62	1342.89	1146.19	1.83221e-22	3.08707	Up
eca-miR-107b	96.86	83.72	101.4	529.76	522.45	422.33	5.01483e-07	1.25833	Up
eca-miR-10a	102414	133572	77044	1904.69	794.82	713.32	1.02839e-60	-7.6219	Down
eca-miR-10b	85283.7	84619.6	58526.4	33843.5	21799.4	20679.9	6.69236e-16	-2.70022	Down
eca-miR-1180	155.47	147.13	102.9	162.3	146.63	109.33	0.000579532	-1.09477	Down
eca-miR-1197	0.87	0.57	0.71	3.06	13.76	6.32	0.000737948	2.41812	Up
eca-miR-122	160.79	161.85	13.17	5738.57	873.59	611.25	0.000429034	3.18993	Up
eca-miR-1248	2.1	2.09	1.41	21.44	5.69	8.9	0.0307809	1.3151	Up
eca-miR-125a-5p	2204.31	2379.67	1993.59	2547.76	2313.75	1528.49	6.16312e-05	-1.17741	Down
eca-miR-125a-3p	5.15	7.12	6.63	0	4.27	7.96	0.0375873	-1.31151	Down
eca-miR-125b-5p	11211.4	14333	12513.3	7664.7	8705.52	7435.71	5.60216e-11	-1.80136	Down
eca-miR-1271a	102.28	87.33	71.87	88.8	115.31	110.5	0.00848432	-0.813357	Down
eca-miR-129a-5p	108.65	221.17	153.38	119.43	103.92	81.47	6.01089e-06	-1.81792	Down
eca-miR-129a-3p	7.25	11.68	7.25	0	0.47	1.87	5.36865e-07	-3.86711	Down
eca-miR-129b-5p	108.65	221.17	153.38	119.43	103.92	81.47	6.01089e-06	-1.81792	Down
eca-miR-133a	15.81	21.83	24.58	300.1	57.42	70.7	0.0111615	1.57563	Up
eca-miR-135a	1262.25	1126	1032.82	52.06	48.88	86.62	1.9301e-42	-5.22089	Down
eca-miR-135b	0.87	1.42	8.93	263.35	183.16	219.83	3.2329e-10	4.68045	Up
eca-miR-138	0.35	1.23	0	21.44	0.95	6.09	0.0242597	2.73033	Up
eca-miR-139-5p	113.98	163.46	151.7	205.17	96.33	86.39	0.00164559	-1.32521	Down
eca-miR-140-5p	135.55	80.12	96.89	652.25	511.53	460.02	4.71453e-05	1.25594	Up
eca-miR-141	25.42	16.9	38.28	18.37	2.37	1.64	2.71297e-06	-3.5319	Down
eca-miR-142-3p	24.8	25.25	35.72	110.24	92.06	119.86	0.0240541	0.797981	Up
eca-miR-143	162163	183630	261284	185570	185202	239700	0.00174387	-1.0999	Down
eca-miR-145	3842.83	4124.29	4381.9	5955.99	2997.06	2995.87	0.00137188	-1.17903	Down
eca-miR-146b-3p	17.73	18.04	17.95	30.62	12.81	19.2	0.014344	-1.01757	Down
eca-miR-149	68.91	90.27	59.5	33.68	50.3	43.08	3.75439e-07	-1.85049	Down
eca-miR-150	152.93	381.88	402.06	293.97	452.22	280.23	0.0314607	-1.00975	Down
eca-miR-153	11.44	5.32	4.95	0	0.47	0.23	1.00772e-06	-5.4215	Down
eca-miR-15b	39.22	38.35	47.03	183.73	125.27	157.32	0.015514	0.773179	Up
eca-miR-16	281.15	394.89	424.34	2235.41	1375.63	1654.9	0.00152176	1.12269	Up
eca-miR-17	81.4	80.78	89.99	2403.83	1483.82	1242.88	1.15111e-21	3.19831	Up
eca-miR-182	1376.67	719.72	823.83	183.73	37.96	40.5	2.32517e-14	-4.61355	Down
eca-miR-183	1312.56	645.77	590.09	266.41	62.16	44.71	1.33916e-09	-3.89329	Down
eca-miR-184	0.7	0.66	0.27	27.56	88.26	7.02	4.91925e-09	4.9784	Up
eca-miR-186	682.57	589.58	535.2	762.49	819.49	664.16	0.00103814	-0.80475	Down
eca-miR-187	0.52	0.95	0.44	6.12	5.22	10.07	0.00137894	2.41676	Up
eca-miR-18a	1.66	2.09	1.59	30.62	33.22	30.2	2.33207e-12	3.01759	Up
eca-miR-18b	0	0	0	9.19	7.12	9.36	6.58088e-05	8.43599	Up
eca-miR-190b	7.16	5.7	9.37	0	9.49	5.85	0.0227481	-1.30486	Down
eca-miR-192	5674.37	3496.45	2578.02	272.54	110.09	133.44	1.1686e-34	-5.61199	Down
eca-miR-193a-5p	14.59	24.21	26.26	21.44	27.52	24.11	0.0320951	-0.920255	Down
eca-miR-193b	115.99	174	80.89	125.55	116.26	113.78	0.00281203	-1.18686	Down
eca-miR-194	1123.38	606.95	473.05	70.43	38.44	30.9	3.12417e-30	-5.14006	Down
eca-miR-196a	2.71	1.71	2.12	3.06	0	1.17	0.0190845	-2.25969	Down
eca-miR-197	71.88	130.62	68.34	61.24	70.23	46.82	3.20755e-05	-1.74282	Down
eca-miR-199b-5p	2654.82	1901.25	2240.94	793.11	729.34	686.4	1.44766e-27	-2.73095	Down
eca-miR-19b	102.8	127.1	102.9	863.54	525.29	520.19	4.28212e-05	1.37436	Up
eca-miR-200a	9897.31	5882.01	4877.84	156.17	131.92	198.52	9.97046e-61	-6.45834	Down
eca-miR-200b	10569	8206.61	5635.64	260.29	139.98	159.66	1.38996e-65	-6.55425	Down
eca-miR-200c	418.19	367.45	633.5	143.92	18.03	14.28	2.87425e-08	-4.1741	Down
eca-miR-205	2.71	1.8	43.94	12.25	4.27	3.75	0.0183902	-2.47591	Down
eca-miR-206	6.73	6.08	0.27	260.29	33.69	23.64	0.000836126	3.32488	Up
eca-miR-20a	106.29	97.68	118.55	1552.54	984.63	766.94	8.20931e-11	2.20947	Up
eca-miR-20b	0.7	1.04	0.71	1739.33	1005.51	758.74	2.21346e-70	9.26532	Up
eca-miR-2114	0.17	0.09	0.18	64.31	45.08	35.12	5.37418e-21	7.02978	Up
eca-miR-217	0.61	1.33	1.24	18.37	13.76	28.56	2.75844e-07	3.1552	Up
eca-miR-221	134.24	84.01	103.7	52.06	46.98	46.35	1.75755e-12	-2.25431	Down
eca-miR-222	212.85	157.39	185.38	82.68	68.81	54.08	7.66504e-19	-2.58988	Down
eca-miR-23a	7.16	8.54	9.55	0	3.32	10.07	0.0177706	-1.5968	Down
eca-miR-23b	17.29	18.42	17.24	3.06	11.86	12.88	5.53889e-05	-1.7638	Down
eca-miR-24	2381.79	2494.33	2343.22	1745.46	2179.94	2774.17	0.000252979	-1.20658	Down
eca-miR-26a	28684.4	31957	33178	28604.1	34714.4	23074.3	5.38408e-06	-1.25013	Down
eca-miR-27b	10371.3	7886.15	8925.84	7860.68	9255.49	12301.6	0.00303021	-0.97764	Down
eca-miR-28-3p	715.67	1023.48	921.96	964.59	1009.3	1010.17	0.00175493	-0.95747	Down
eca-miR-30b	397.4	590.24	520.87	499.14	502.04	504.97	0.000352828	-1.12547	Down
eca-miR-30c	5389.46	4428.8	2931.02	3941.06	2834.78	2030.88	6.94069e-06	-1.65709	Down
eca-miR-30d	14968.1	15454.7	10687.5	25097.8	15606.9	10015.8	0.0349741	-0.835608	Down
eca-miR-31	12.84	20.03	16.71	18.37	8.07	6.32	4.02775e-05	-2.01234	Down
eca-miR-32	6.38	3.32	3.36	24.5	16.61	22.71	0.0156953	1.16629	Up
eca-miR-3200	20.87	17.37	12.73	18.37	12.81	11.24	0.000397838	-1.48056	Down
eca-miR-323-3p	17.82	11.49	14.41	36.75	121.95	39.1	0.0392517	1.06994	Up
eca-miR-324-5p	5.94	7.31	6.19	6.12	7.59	3.98	0.0142357	-1.29958	Down
eca-miR-324-3p	1.66	2.09	1.59	0	0	0.7	0.00937228	-3.08992	Down
eca-miR-338-5p	28.65	26.86	16.27	6.12	3.8	4.68	1.04651e-11	-3.46679	Down
eca-miR-338-3p	42.45	30.85	20.42	21.44	7.59	4.21	1.3134e-07	-2.96901	Down
eca-miR-340-5p	470.86	365.93	378.9	3175.51	2731.33	3491.94	7.96233e-11	1.84331	Up
eca-miR-340-3p	52.06	37.5	42.61	260.29	169.4	184.24	0.000497107	1.08023	Up
eca-miR-345-5p	0.96	1.99	2.21	18.37	9.02	6.56	0.0309303	1.35797	Up
eca-miR-34a	32.75	16.61	24.66	42.87	16.13	22.94	0.0204566	-1.07282	Down
eca-miR-34b-3p	132.93	174.09	101.31	177.61	186.96	142.1	0.0168784	-0.821852	Down
eca-miR-362-5p	34.85	51.73	37.57	462.39	291.35	180.5	3.39089e-05	1.73483	Up
eca-miR-363	9.52	10.54	9.55	7150.25	5697.07	4624.32	8.85367e-165	8.05237	Up
eca-miR-365	37.38	45.09	23.43	42.87	41.76	22.24	0.00756406	-1.16536	Down
eca-miR-374b	47.08	49.84	32.09	413.4	268.1	242.07	1.80339e-06	1.69014	Up
eca-miR-380	1.22	1.8	0.8	6.12	11.86	6.09	0.0190909	1.56109	Up
eca-miR-381	67.6	56.58	63.56	287.85	372.5	248.15	3.28903e-05	1.15173	Up
eca-miR-383	7.51	5.51	9.11	119.43	159.44	70.47	7.5175e-12	2.82586	Up
eca-miR-423-5p	137.56	177.32	111.03	162.3	177	199.46	0.0268385	-0.764823	Down
eca-miR-424	185.25	156.72	165.93	493.02	637.28	807.9	0.0119049	0.837796	Up
eca-miR-429	584.57	438.46	254.51	12.25	7.59	10.77	4.30726e-43	-6.48315	Down
eca-miR-449a	54.15	45.75	64.27	3931.87	2536.3	2948.58	2.91959e-50	4.70884	Up
eca-miR-449b	3.41	3.23	4.15	18.37	21.83	16.15	0.0035592	1.26427	Up
eca-miR-483	131.45	301.1	116.34	36.75	130.02	39.33	2.82491e-05	-2.52877	Down
eca-miR-485-5p	37.73	35.69	34.83	49	54.1	27.16	0.0134624	-0.899692	Down
eca-miR-487a	3.93	3.8	3.45	15.31	29.42	10.3	0.0259165	1.17469	Up
eca-miR-488	1.31	0.85	1.06	3.06	9.02	6.32	0.0197689	1.54395	Up
eca-miR-490-5p	3.23	3.13	1.15	0	0	0	0.00117878	-6.4684	Down
eca-miR-490-3p	153.46	130.9	72.67	0	1.9	1.87	5.80338e-31	-7.09335	Down
eca-miR-494	76.16	38.35	50.92	410.34	317.93	123.84	0.0103858	1.21064	Up
eca-miR-495	99.31	74.23	81.15	97.99	139.51	75.15	0.0136601	-0.821706	Down
eca-miR-499-5p	1.4	1.23	0.8	24.5	6.64	11	0.00029952	2.28497	Up
eca-miR-500	25.5	30.76	25.28	272.54	116.73	74.68	0.00714722	1.3112	Up
eca-miR-501-5p	36.16	25.82	16.44	251.1	162.76	104.65	0.00034949	1.56537	Up
eca-miR-502-5p	1.75	1.8	1.33	6.12	13.29	6.32	0.0283161	1.33029	Up
eca-miR-503	39.39	24.87	35.01	110.24	163.71	194.07	0.00185163	1.16411	Up
eca-miR-505	27.16	28.38	27.05	33.68	37.49	29.03	0.00915101	-0.840864	Down
eca-miR-506a	2.01	15	5.92	12123.3	13352	8090.04	1.92966e-47	9.22858	Up
eca-miR-507a	0.35	3.13	1.86	2526.32	2987.57	2304.79	2.23968e-53	9.26249	Up
eca-miR-508-3p	0.17	0.57	0.71	927.85	1272.66	1765.64	3.63821e-67	10.2094	Up
eca-miR-509a-5p	3.14	20.69	7.16	17675	17073.7	12781.5	2.7378e-50	9.30487	Up
eca-miR-509b	0	0	0	30.62	18.98	22.94	1.08898e-06	9.72526	Up
eca-miR-514	0.09	0.28	0.09	260.29	384.83	369.19	8.1046e-43	9.86796	Up
eca-miR-514a	0	0	0	177.61	206.89	151.23	1.04377e-11	12.3341	Up
eca-miR-532-5p	1551.44	1781.17	1615.13	7205.37	7430.49	5720.18	0.000394534	0.907343	Up
eca-miR-615-3p	30.48	33.51	27.67	21.44	29.89	22.24	6.76026e-05	-1.39299	Down
eca-miR-653	2.62	8.92	3.18	0	3.32	0	0.00799881	-2.99494	Down
eca-miR-660	71.53	56.76	62.68	566.51	385.78	352.33	3.65329e-08	1.63357	Up
eca-miR-675	7.6	9.11	6.45	0	5.69	3.28	0.00031623	-2.09477	Down
eca-miR-676	12.66	18.04	23.43	9.19	9.49	10.53	4.34593e-05	-1.95469	Down
eca-miR-708	4.02	3.32	3.89	97.99	85.89	68.59	7.15765e-23	3.33163	Up
eca-miR-7177b	24.11	22.4	8.66	6.12	18.98	8.43	0.00330263	-1.72353	Down
eca-miR-744	374.17	312.11	198.82	217.42	236.78	176.99	2.37085e-06	-1.60296	Down
eca-miR-758	58.52	31.23	36.42	150.05	231.57	113.07	0.030704	0.852452	Up
eca-miR-767-5p	1.57	0	0.09	12.25	46.03	35.12	4.03202e-06	4.6496	Up
eca-miR-8908b	6.81	1.14	2.12	489.95	262.88	283.5	1.64432e-20	5.53458	Up
eca-miR-8908c	3.41	0.28	0.8	52.06	35.11	41.67	2.79091e-07	3.70218	Up
eca-miR-8908e	0.61	0.28	0.44	85.74	56.47	72.81	3.7831e-30	6.14281	Up
eca-miR-8908g	1.66	0.19	0.97	315.41	131.92	289.12	3.79891e-28	6.8609	Up
eca-miR-8908h	1.66	0	0.53	110.24	64.06	79.6	1.91687e-14	5.67025	Up
eca-miR-8908i	5.76	1.61	0.8	52.06	58.84	29.5	1.11433e-05	2.95335	Up
eca-miR-8908j	4.8	1.04	2.83	241.91	186.96	289.36	4.78455e-24	5.25336	Up
eca-miR-8908l	1.48	0.95	0.35	107.18	49.35	42.37	4.43648e-17	4.93089	Up
eca-miR-8908m	0	0	0	33.68	6.17	9.36	1.2924e-05	9.03348	Up
eca-miR-8908n	0	0	0.09	61.24	71.65	72.34	5.47279e-15	9.53575	Up
eca-miR-8909	0.61	1.33	1.41	4176.85	849.39	521.36	2.75969e-36	9.35938	Up
eca-miR-8986a	8.47	8.35	7.51	36.75	36.06	27.86	0.0108301	0.898662	Up
eca-miR-9003	0	0	0	12.25	13.76	35.12	2.00863e-06	9.5972	Up
eca-miR-9024	0	0.38	0	79.62	63.11	136.48	1.66484e-21	8.28768	Up
eca-miR-9049	0	0.09	0.09	85.74	13.76	6.32	8.029e-10	7.53207	Up
eca-miR-9142	0	0	0	9.19	5.22	7.96	0.000120543	8.21817	Up
eca-miR-9143	0.17	0	0.09	3.06	12.81	9.36	3.34324e-07	5.40985	Up
eca-miR-9169	0.09	0.09	0.18	3.06	7.59	9.13	2.36507e-06	4.69372	Up
eca-miR-92a	418.19	658.97	524.59	2498.76	2271.52	1623.77	0.0116815	0.848656	Up
eca-miR-92b	119.57	195.73	106.61	27.56	20.4	17.32	6.02192e-20	-3.88132	Down
eca-miR-93	323.42	299.87	263.53	2345.65	1291.17	1010.41	0.000900221	1.24483	Up
eca-miR-95	170.31	180.36	128.01	493.02	601.22	503.33	0.0343362	0.61909	Up
eca-miR-96	130.14	64.45	71.7	55.12	14.24	11.47	2.46876e-07	-3.00217	Down
eca-miR-99a	106891	115317	121212	52611.8	76058.7	62355.6	8.49498e-12	-1.96363	Down
eca-miR-99b	3841.61	3862.77	3403.45	5539.53	5521.03	3896.71	0.00704598	-0.701021	Down
eca-miR-9a	3007.32	2493.29	2590.49	569.57	304.64	206.72	6.56757e-24	-4.03966	Down
unconservative_NC_052177.1_321	0	0.47	0	27.56	35.59	101.6	1.23154e-13	7.19617	Up
unconservative_NC_052177.1_42	1.4	1.04	2.92	42.87	8.07	12.88	0.00162718	2.2457	Up
unconservative_NC_052178.1_1788	5.85	2.28	2.65	0	0	0.23	0.000173814	-5.29223	Down
unconservative_NC_052178.1_1794	3.93	3.32	2.48	0	0	0	0.000450106	-6.8394	Down
unconservative_NC_052178.1_1920	0.44	2.37	2.65	2835.6	3061.6	4313.19	1.46909e-61	9.64742	Up
unconservative_NC_052178.1_1977	0	0.09	0	6.12	11.39	33.95	2.65082e-08	7.63754	Up
unconservative_NC_052178.1_1991	2.88	2.18	1.59	0	0	1.17	0.0109107	-2.75372	Down
unconservative_NC_052178.1_3561	14.06	9.68	20.16	257.23	179.84	653.39	8.05927e-10	3.54126	Up
unconservative_NC_052178.1_3849	0	0.09	0	0	8.07	24.35	2.63547e-06	6.96654	Up
unconservative_NC_052178.1_5207	0	0.09	0	134.74	41.76	52.91	6.79699e-14	9.54344	Up
unconservative_NC_052178.1_5972	0	0	0	6.12	5.22	4.21	0.000408118	7.73668	Up
unconservative_NC_052178.1_6751	16.33	18.13	20.86	101.05	88.26	97.39	9.19254e-05	1.24986	Up
unconservative_NC_052178.1_7597	1.05	0.66	0.44	15.31	9.96	5.15	0.000283739	2.48656	Up
unconservative_NC_052179.1_8365	138.09	251.65	226.05	186.79	204.04	174.64	0.000651455	-1.25329	Down
unconservative_NC_052179.1_8736	563.87	794.42	646.67	875.79	754.96	673.53	0.00200724	-0.933632	Down
unconservative_NC_052180.1_10441	0	0	0	0	9.02	13.34	9.97606e-05	8.35543	Up
unconservative_NC_052180.1_9840	0	0	0	12.25	12.81	59	6.81674e-07	9.95779	Up
unconservative_NC_052181.1_12040	4.37	2.18	3.62	85.74	30.84	31.6	4.36519e-07	2.62959	Up
unconservative_NC_052181.1_12925	0	0	0	18.37	10.91	29.26	2.63363e-06	9.50609	Up
unconservative_NC_052182.1_13576	0	0.19	0	12.25	5.22	6.32	2.65876e-06	5.50288	Up
unconservative_NC_052183.1_15383	5.59	5.51	3.36	15.31	155.17	29.03	0.000350415	2.62313	Up
unconservative_NC_052183.1_15409	562.74	251.84	323.56	162.3	187.43	237.85	4.90317e-07	-2.01486	Down
unconservative_NC_052183.1_15412	0	0	0	6.12	5.69	11.47	8.25079e-05	8.37337	Up
unconservative_NC_052183.1_15879	0.52	0.85	0.97	232.73	214.96	490.69	2.09561e-40	7.49072	Up
unconservative_NC_052183.1_16535	15.11	37.4	21.48	0	0.95	2.81	3.92544e-11	-4.77165	Down
unconservative_NC_052184.1_16923	0	0	0	12.25	9.49	17.09	1.29479e-05	8.9961	Up
unconservative_NC_052184.1_17560	17.56	21.55	11.14	9.19	23.25	14.75	0.0222897	-1.09993	Down
unconservative_NC_052184.1_17717	0.09	0	0	18.37	5.69	3.28	7.18017e-06	6.37735	Up
unconservative_NC_052184.1_19072	0	0	0	12.25	9.49	17.09	1.29479e-05	8.9961	Up
unconservative_NC_052184.1_19177	0.17	0.09	0	6.12	13.29	32.54	2.47602e-09	6.39188	Up
unconservative_NC_052184.1_20731	29212.2	21105.2	12739	3549.1	4068.52	3367.63	3.81099e-23	-3.61698	Down
unconservative_NC_052185.1_22215	7.86	6.55	5.75	3.06	9.96	5.85	0.0461116	-1.02193	Down
unconservative_NC_052185.1_22218	3.06	3.51	3.62	12.25	20.4	39.8	0.000818773	1.83088	Up
unconservative_NC_052186.1_22583	0	0	0.09	18.37	41.76	61.57	9.33513e-12	8.82374	Up
unconservative_NC_052186.1_22616	0	0	0	3.06	7.12	17.09	4.58885e-05	8.61248	Up
unconservative_NC_052186.1_22987	0.09	0	0	113.3	17.56	17.32	9.14144e-11	8.85622	Up
unconservative_NC_052186.1_23298	6.2	2.75	3.62	0	0.47	1.4	0.000374952	-3.12672	Down
unconservative_NC_052186.1_23559	172.5	151.59	188.21	159.23	119.58	205.78	0.0012147	-1.16718	Down
unconservative_NC_052188.1_25328	0	0	0	39.81	3.32	4.45	2.53627e-05	8.87991	Up
unconservative_NC_052189.1_25942	7.16	3.7	2.21	0	0	0	0.000215575	-7.17911	Down
unconservative_NC_052189.1_26338	0.44	0.19	0.09	6.12	8.54	7.49	6.10246e-06	3.82252	Up
unconservative_NC_052190.1_27231	0.09	0.28	0	6.12	6.17	3.75	0.000111255	4.12211	Up
unconservative_NC_052190.1_27633	47.95	56.29	33.95	134.74	281.86	384.64	0.0025337	1.44561	Up
unconservative_NC_052190.1_28046	0	0.09	0	3.06	11.39	8.19	2.67134e-06	6.52066	Up
unconservative_NC_052191.1_29046	0.96	1.23	0.53	3.06	14.71	21.07	5.07133e-05	2.86423	Up
unconservative_NC_052191.1_29095	0.09	0	0	27.56	29.42	63.68	9.31404e-12	8.81442	Up
unconservative_NC_052192.1_29172	0	0	0	104.11	19.93	8.66	2.40811e-07	10.2818	Up
unconservative_NC_052193.1_30272	0.09	0.28	0	24.5	34.64	62.04	1.33715e-15	7.15493	Up
unconservative_NC_052193.1_31423	0	0	0.09	30.62	18.03	39.33	1.00023e-10	8.33714	Up
unconservative_NC_052195.1_32389	1362.52	1324.86	1859.83	1598.47	1600.08	1432.5	0.000110978	-1.09444	Down
unconservative_NC_052196.1_33435	19.56	11.01	13.35	364.4	182.69	187.05	4.28614e-13	2.91371	Up
unconservative_NC_052197.1_34491	2.45	1.52	0.8	0	1.42	0.23	0.0484843	-2.26996	Down
unconservative_NC_052197.1_34957	0	0	0	9.19	6.17	17.56	2.58066e-05	8.79214	Up
unconservative_NC_052197.1_34977	0	0	0	9.19	6.17	17.56	2.58066e-05	8.79214	Up
unconservative_NC_052197.1_35287	0	0	0	0	6.17	12.17	0.000192724	8.11139	Up
unconservative_NC_052197.1_35377	5.5	2.56	1.24	0	1.42	1.17	0.0103865	-2.43275	Down
unconservative_NC_052198.1_36110	0	0	0.09	6.12	8.07	13.81	6.71775e-07	6.82136	Up
unconservative_NC_052198.1_36306	0.09	0	0.18	24.5	15.18	45.18	1.57492e-12	7.03516	Up
unconservative_NC_052198.1_36707	6959.77	5753.1	7044.7	9379.54	9429.64	9134.16	0.0103722	-0.613576	Down
unconservative_NC_052199.1_38221	0	0	0	12.25	19.93	29.5	1.64155e-06	9.6298	Up
unconservative_NC_052202.1_40485	0	0.09	0	36.75	20.4	15.45	6.63023e-10	7.93021	Up
unconservative_NC_052203.1_41063	0	0	0	15.31	14.24	31.84	1.90614e-06	9.59742	Up
unconservative_NC_052204.1_42169	0	0	0.09	24.5	10.91	11	3.22686e-08	7.28704	Up
unconservative_NC_052204.1_43233	0.09	0.09	0	101.05	38.44	67.89	2.47886e-17	8.71281	Up
unconservative_NC_052204.1_43260	0	0	0.18	45.93	43.66	203.91	5.27613e-16	9.23358	Up
unconservative_NC_052204.1_43444	0	0	0.09	24.5	10.91	11	3.22686e-08	7.28704	Up
unconservative_NC_052205.1_44134	0	0	0.09	0	5.22	2.81	0.00171535	5.09216	Up
unconservative_NC_052206.1_44651	0.26	0.57	0.53	61.24	402.87	753.36	2.30791e-25	8.55896	Up
unconservative_NC_052207.1_44914	0.61	3.42	4.42	0	0.95	0	0.00365193	-3.91872	Down
unconservative_NC_052207.1_45256	7.77	0.57	1.77	355.22	210.21	254.71	4.95057e-13	5.19292	Up
unconservative_NC_052207.1_45272	7.77	0.57	1.77	355.22	210.21	254.71	4.95057e-13	5.19292	Up
unconservative_NC_052207.1_45275	13.63	4.18	6.28	857.42	663.85	735.1	1.29451e-33	5.42781	Up
unconservative_NC_052207.1_45425	2.62	3.04	2.3	9.19	17.08	16.15	0.00415846	1.40742	Up
unconservative_NC_052207.1_45473	5.94	19.55	19.45	3.06	10.91	1.64	0.000960955	-2.58387	Down
unconservative_NC_052207.1_45531	0.35	0.09	0.18	15.31	20.4	53.38	1.02396e-12	6.02736	Up
unconservative_NC_052207.1_45612	0	0	0	0	5.69	7.96	0.00044659	7.75927	Up
