# Supplementary material for: Identification of Circular RNAs of Testis and Caput Epididymis and Prediction of Their Potential Functional Roles in Donkeys
Source: Genes (Basel). 2022 Dec 25;14(1):66. doi: 10.3390/genes14010066 (PMC9858477; doi:10.3390/genes14010066)
Supplement: Supplementary file 1 [file genes-14-00066-s001.zip › Supplementary Table S8.xlsx]

## Sheet: Table S8
Supplementary Table S8: The predicted target genes of microRNAs.
miRNA_ID	Target genes
eca-let-7c	gene-LRFN4;gene-ZNF570;gene-MAMDC2;gene-SUMF1;gene-AKAP6;gene-LOC123281125;gene-ENTPD8;gene-CD37;gene-LOC123275947;gene-ZNF606;gene-LOC106830178;gene-SLC25A25;gene-KPNA6;gene-FAT4;gene-ITGB7;gene-MALL;gene-LOC106840906;gene-CCDC9B;gene-SPPL2A;gene-OPCML;gene-LOC106843014;gene-LOC106822894;gene-DMPK;gene-SLC25A6;gene-SSC5D;gene-RP1L1;gene-HEG1;gene-LOC106830388;gene-SULT2B1;gene-DOC2A;gene-LOC1068…
eca-let-7e	gene-DUSP16;gene-CTNNA2;gene-LOC106836484;gene-RFWD3;gene-SLC26A4;gene-LOC106836874;gene-LOC106840534;gene-ABCB11;gene-LOC106830492;gene-CERS4;gene-ZNF74;gene-CLDN14;gene-TEX19;gene-PACS2;gene-LOC123276697;gene-WDR41;gene-WDR93;gene-SPRY1;gene-NBEAL2;gene-LOC106837715;gene-FAM83B;gene-NID2;gene-LRATD2;gene-PDP2;gene-MUC1;gene-LOC106828851;gene-CHMP7;gene-PRDM6;gene-WASF1;gene-GATA1;gene-WWTR1;gen…
eca-miR-1	gene-TM9SF2;gene-TP63;gene-BCAP31;gene-CERS3;gene-LOC106827235;gene-HSPD1;gene-LOC106832796;gene-NFU1;gene-LOC106843410;gene-LOC106844810;gene-STPG2;gene-LOC106834762;gene-LOC106825186;gene-EIF2AK2;gene-LOC106824745;gene-LOC106835331;gene-PDE6A;gene-HEPHL1;gene-LOC106830170;gene-PWWP3B;gene-SLC13A1;gene-KCNMB3;gene-GNPAT;gene-LOC106842875
eca-miR-100	gene-PSME4;gene-TDO2;gene-C2CD4C;gene-ARHGEF2;gene-UBXN11;gene-LCK;gene-FUOM;gene-CCDC28A;gene-LOC106827424;gene-LOC106840623;gene-SEC14L5;gene-ITGAV;gene-PRMT5;gene-HSD3B7;gene-PSMD3;gene-LOC106822888;gene-LAT;gene-CACNG8;gene-AMN;gene-ALX4;gene-DVL1;gene-DNAJC25;gene-HECW2;gene-SLC5A8;gene-TMEM40;gene-G6PD;gene-GMCL1;gene-ABCG8;gene-CES3;gene-PREX1;gene-TMEM221;gene-LOC123284957;gene-LOC1068362…
eca-miR-105	gene-SPOCK2;gene-LOC106836973;gene-PRR12;gene-SKAP2;gene-PPP3CC;gene-CPLX3;gene-UTRN;gene-NFASC;gene-TJP1;gene-DUS3L;gene-CNOT11;gene-ZC3HAV1L;gene-UBE2W;gene-LOC106846998;gene-PRKCG;gene-CCAR2;gene-LOC106846137;gene-TCHHL1;gene-SNRNP35;gene-FAM131C;gene-LOC106838050;gene-DRD1;gene-SF3B2;gene-MSI1;gene-CPT1A;gene-SCNN1A;gene-LOC106836340;gene-ITGA9;gene-CPSF4L;gene-PARS2;gene-LEMD2;gene-LOC106846…
eca-miR-106a	gene-CLUH;gene-BHLHE41;gene-RUNX3;gene-FBXL5;gene-ERCC6;gene-SLC6A11;gene-FPGS;gene-CCNO;gene-MYRF;gene-ADAMTSL1;gene-DRC1;gene-AMN1;gene-SEL1L;gene-NYNRIN;gene-ZBBX;gene-COQ7;gene-ECE1;gene-ZNF518A;gene-LOC106843214;gene-CLCN1;gene-TBPL1;gene-LOC106843470;gene-RHBDF1;gene-LOC123285598;gene-PRKAG1;gene-PLA2G4B;gene-LOC123285752;gene-NR2C1;gene-LOC106847358;gene-KARS1;gene-MSL3;gene-LOC106821986;g…
eca-miR-107b	gene-LOC106844751;gene-OCA2;gene-BHLHE41;gene-SLC2A10;gene-HELT;gene-E2F2;gene-LRP6;gene-PTPN13;gene-ABI1;gene-P2RY6;gene-MREG;gene-LOC106839295;gene-LOC106829557;gene-PAOX;gene-STEEP1;gene-PLIN2;gene-TMEM72;gene-PRDM15;gene-DRC1;gene-NLRP2;gene-LOC123286149;gene-ZC3H18;gene-ARHGAP28;gene-LOC106830150;gene-C10H9orf50;gene-ZNF512B;gene-TEDC2;gene-STAT2;gene-ADAMTSL1;gene-RIMKLB;gene-ASB4;gene-BUD1…
eca-miR-10a	gene-HSPA12B;gene-HOXA7;gene-ACSS2;gene-LOC106846656;gene-SKIDA1;gene-SPINT1;gene-SQSTM1;gene-LOC106832561;gene-DPY19L3;gene-IL16;gene-SNRPE;gene-ZNF438;gene-PLEKHG3;gene-GRIK4;gene-TAF1C;gene-R3HCC1;gene-ZNRF3;gene-KCNA4;gene-ZNF432;gene-ULK2;gene-LOC106825782;gene-DPH2;gene-SFPQ;gene-LOC106840122;gene-LOC106827532;gene-ZNF774;gene-LMLN;gene-RANBP6;gene-LOC106842197;gene-ANKLE2;gene-MALSU1;gene-…
eca-miR-10b	gene-FIZ1;gene-LOC123280562;gene-SCIN;gene-NOB1;gene-HEPH;gene-MRPL24;gene-LOC106836551;gene-TELO2;gene-ZMYM6;gene-ZBTB46;gene-LOC123276949;gene-DUSP7;gene-IRX6;gene-LOC106845253;gene-USP15;gene-TLR6;gene-CCDC78;gene-SLC9A1;gene-SNAP25;gene-CYFIP2;gene-RAD51;gene-LOC106838230;gene-UBE2F;gene-LOC106822670;gene-LOC106847139;gene-NCAPD2;gene-LOXL4;gene-GSX2;gene-OLFML2B;gene-BRF1;gene-KIRREL2;gene-P…
eca-miR-1180	gene-TRH;gene-SLC12A5;gene-TSKS;gene-INA;gene-LOC106845585;gene-MYOM1;gene-LOC123285079;gene-ITPK1;gene-ZFP1;gene-LOC123277922;gene-SLC13A2;gene-LOC123289582;gene-GDAP1;gene-SLC30A8;gene-MYOCD;gene-LOC106822500;gene-GDPD5;gene-TSKU;gene-IRAK3;gene-CCDC146;gene-ZNF648;gene-MGAT4D;gene-LOC106825142;gene-C8H5orf52;gene-ARGFX;gene-ZNF391;gene-HMGA2;gene-SUSD3;gene-GRIN2A;gene-L3MBTL3;gene-LOC10683604…
eca-miR-1197	gene-NBEAL2;gene-KCNN1;gene-ANO5;gene-LRATD2;gene-RPL14;gene-EIF4G3;gene-SOWAHC;gene-SLC26A4;gene-XPO4;gene-PRPH2;gene-SCN2A;gene-CCAR1;gene-CRMP1;gene-SNAP91;gene-FREM1;gene-LOC106829233;gene-FNDC3B;gene-MAN2C1;gene-KIFC2;gene-SERPINA7;gene-METTL26;gene-NR1H4;gene-UCKL1;gene-LOXL2;gene-AP4E1;gene-PLCH2;gene-CLDN6;gene-LOC106840969;gene-KRT7;gene-TBC1D23;gene-HSPG2;gene-LOC123279468;gene-SLC6A8;g…
eca-miR-122	gene-MCM7;gene-LOC106840421;gene-ASCC3;gene-NOS1;gene-ZFP2;gene-CASZ1;gene-LOC106827050;gene-SWSAP1;gene-NOS2;gene-HIVEP3;gene-GPAA1;gene-LOC106823464;gene-SLC25A47;gene-GJB4;gene-IRX4;gene-CCDC116;gene-TLNRD1;gene-LOC106833365;gene-ADAMTS4;gene-PC;gene-LOC106826752;gene-MAGEB3;gene-RASGEF1B;gene-ZCCHC14;gene-PIAS3;gene-ECSIT;gene-LOC106833684;gene-AKT2;gene-NFAM1;gene-NCKIPSD;gene-LOC106835782;g…
eca-miR-1248	gene-TNFRSF25;gene-LOC106834874;gene-MMP28;gene-TSHZ1;gene-SERGEF;gene-LOC106843265;gene-PNOC;gene-PIEZO1;gene-PMS2;gene-ACAN;gene-MET;gene-ATP1A1;gene-CASD1;gene-NCAPD3;gene-HEATR5A;gene-GPHA2;gene-SH3PXD2B;gene-ZMAT2;gene-STAG3;gene-INTS1;gene-UBXN2B;gene-ATPAF1;gene-LOC123281057;gene-LOC123281566;gene-MED26;gene-ZSCAN16;gene-SAAL1;gene-LOC106844188;gene-S1PR4;gene-SPIRE1;gene-CHRD;gene-GHRL;ge…
eca-miR-125a-5p	gene-ATP6V0B;gene-CREB3L1;gene-LOC106824487;gene-LOC123279653;gene-STIM1;gene-LOC106843831;gene-NDUFS3;gene-AARD;gene-LOC106839790;gene-TTI2;gene-LOC106825444;gene-LSR;gene-PCSK4;gene-LOC106840946;gene-BCL9;gene-TESK1;gene-LOC106825269;gene-ATPSCKMT;gene-SANBR;gene-THBS3;gene-TMEM89;gene-COG8;gene-CELF1;gene-ATP13A5;gene-CDV3;gene-STYXL1;gene-TIGD5;gene-KLHL2;gene-CWH43;gene-PCBP3;gene-NRDC;gene-…
eca-miR-125a-3p	gene-LOC123280819;gene-TMEM101;gene-LOC106846362;gene-LCN12;gene-SLC35E3;gene-DBX2;gene-ITGB8;gene-DNAH1;gene-S100A2;gene-LOC106822655;gene-METTL1;gene-NETO1;gene-DKK1;gene-CFAP43;gene-RAD51C;gene-SIGLECL1;gene-LOC106834879;gene-KIAA1328;gene-LOC106842594;gene-LOC106848471;gene-LOC123279079;gene-ERLEC1;gene-ZFYVE19;gene-LRRC41;gene-PIWIL1;gene-CCDC181;gene-ARHGAP31;gene-CENPU;gene-LOC106830769;ge…
eca-miR-125b-5p	gene-RPP40;gene-LOC106825988;gene-CTR9;gene-NARS2;gene-KCTD1;gene-FBP2;gene-GAS1;gene-ABAT;gene-TRUB2;gene-SLC30A10;gene-KY;gene-LOC106848591;gene-CDK15;gene-CES3;gene-PREX1;gene-ADRA2A;gene-ADGRF4;gene-PPM1L;gene-LOC106843740;gene-MAP7;gene-ZFAND2B;gene-SURF4;gene-N4BP2L1;gene-TBC1D2;gene-AKR7A2;gene-STAP2;gene-HECW2;gene-NUSAP1;gene-LOC106829723;gene-LOC123275983;gene-LOC106834638;gene-HSD17B2;…
eca-miR-1271a	gene-LOC123285598;gene-LOC106846577;gene-SLC16A4;gene-GRIK3;gene-LOC106847393;gene-WNK4;gene-EFNB2;gene-MSL3;gene-OAZ1;gene-MAPK8IP2;gene-ABCF3;gene-EIF2B2;gene-LOC106848026;gene-CCDC59;gene-KDM6B;gene-PNMA5;gene-FRMD5;gene-LGALS12;gene-ELAPOR1;gene-GPRASP2;gene-DDC;gene-CDK10;gene-IQCC;gene-CNR2;gene-PFKFB1;gene-LOC123275564;gene-RFC1;gene-RPUSD3;gene-LOC123286149;gene-MYRF;gene-SLC25A37;gene-AR…
eca-miR-129a-5p	gene-PLEKHG6;gene-ZNF48;gene-METTL13;gene-SASH1;gene-LOC106822136;gene-SMDT1;gene-CDCA5;gene-ASH1L;gene-SYT13;gene-SERAC1;gene-TCEAL5;gene-ZNF783;gene-LMOD1;gene-ODF2;gene-KIF15;gene-SNTN;gene-ALB;gene-LOC106822668;gene-PDZD9;gene-CDHR5;gene-NAP1L3;gene-ATL2;gene-LOC123285334;gene-LENG8;gene-GATB;gene-ELF2;gene-ASB2;gene-RNASE1;gene-HVCN1;gene-DEFB123;gene-LOC106846292;gene-CSRNP2;gene-KPNA5;gene…
eca-miR-129a-3p	gene-SLC16A3;gene-GPM6B;gene-STX1B;gene-SLC51A;gene-SUN1;gene-SCP2;gene-TREML2;gene-C8H22orf31;gene-CACNB1;gene-TDRD6;gene-C6H2orf74;gene-BPIFB3;gene-LOC106844034;gene-PHF1;gene-ABCC2;gene-LOC106842212;gene-VARS1;gene-EBPL;gene-CCDC28B;gene-SLC45A3;gene-NAT9;gene-UNC93B1;gene-RMI1;gene-AMZ1;gene-LOC123275870;gene-ZCCHC2;gene-LOC123275947;gene-TRABD2B;gene-CDKN2D;gene-INSYN2A;gene-KRT1;gene-LOC106…
eca-miR-129b-5p	gene-LOC123282719;gene-LOC123285847;gene-CSTA;gene-LOC123278947;gene-SLITRK1;gene-LHX5;gene-TJP1;gene-UBE4A;gene-UTRN;gene-LOC123287352;gene-MRPL46;gene-SLC25A53;gene-HOXD4;gene-HMGN4;gene-LOC106838827;gene-PRRT1B;gene-TLK1;gene-LOC106839606;gene-PLEK;gene-NFRKB;gene-NT5C1A;gene-SAMD7;gene-PHF7;gene-CCDC112;gene-ADAT1;gene-LOC106826296;gene-SERF2;gene-MCU;gene-FAM3D;gene-RUFY2;gene-MERTK;gene-SPR…
eca-miR-133a	gene-LOC106831728;gene-CCDC120;gene-NUDT2;gene-SLC2A9;gene-CCDC197;gene-LOC106822589;gene-RAD51C;gene-SLC23A1;gene-MMRN2;gene-TAAR5;gene-LOC106830222;gene-ZMYM1;gene-HELB;gene-VPS39;gene-NFKB1;gene-PRR3;gene-LOC106846909;gene-SUOX;gene-PTBP2;gene-PLEKHD1;gene-LOC106837945;gene-C28H16orf74;gene-C26H19orf54;gene-LOC123282516;gene-PCDH7;gene-LOC106842033;gene-PPA1;gene-ARHGAP5;gene-LOC106829986;gene…
eca-miR-135a	gene-COPE;gene-LOC106846652;gene-ZNF555;gene-CAPN14;gene-LOC106831560;gene-PHLDB2;gene-ENPP2;gene-LOC106822660;gene-ZNF12;gene-LOC106827083;gene-FEV;gene-JMJD1C;gene-ZNF331;gene-LOC106846593;gene-LOC106823643;gene-COL14A1;gene-SMPX;gene-LOC106847401;gene-CFAP65;gene-LOC106825109;gene-DLG1;gene-CENPF;gene-LOC106836644;gene-HECW2;gene-FRMD3;gene-LOC106825288;gene-TMC2;gene-LOC123278079;gene-UPF3A;g…
eca-miR-135b	gene-LOC106836119;gene-CFAP69;gene-TLL2;gene-PXN;gene-ZSCAN23;gene-RHCG;gene-LOC106821847;gene-LOC106840794;gene-ORMDL3;gene-FNDC1;gene-SPACA7;gene-UPF3A;gene-LOC106836129;gene-TAS2R4;gene-MEIOSIN;gene-SAE1;gene-VPS51;gene-CHRDL1;gene-GMDS;gene-FABP2;gene-LOC123284437;gene-AGXT2;gene-ZFP42;gene-LOC123276406;gene-RASEF;gene-LOC106840247;gene-SDR39U1;gene-RNF149;gene-LOC106836141;gene-LOC106827164;…
eca-miR-138	gene-LOC123282516;gene-BAZ2B;gene-C26H19orf54;gene-C28H16orf74;gene-SAT1;gene-LOC123277964;gene-STON1;gene-LOC106845146;gene-INTS9;gene-ZNF697;gene-LRRC45;gene-LOC106830712;gene-LOC106842873;gene-LOC106845726;gene-MFSD14A;gene-SART1;gene-LOC123283884;gene-LOC106845703;gene-PPP6R3;gene-CIAPIN1;gene-MRPS25;gene-TYSND1;gene-GVQW3;gene-LOC106833418;gene-SART3;gene-ZBTB37;gene-NAPG;gene-KCTD13;gene-CD…
eca-miR-139-5p	gene-FOXP1;gene-GATA2;gene-LOC106823074;gene-SORBS1;gene-NEUROG1;gene-COLCA2;gene-EXOC3L1;gene-FZD8;gene-NCOR1;gene-CAPN3;gene-GCK;gene-LOC123278954;gene-FANCM;gene-EPHA7;gene-LOC123285334;gene-PDZRN3;gene-NLE1;gene-GATB;gene-SNU13;gene-FAM118B;gene-KRT24;gene-GSPT2;gene-TG;gene-LOC106824698;gene-CCR4;gene-LRRC8A;gene-MPIG6B;gene-ZNF197;gene-EEF1A1;gene-KLHL14;gene-CDH7;gene-LOC106846051;gene-LOC…
eca-miR-140-5p	gene-CREBRF;gene-CIZ1;gene-LOC106846641;gene-KATNB1;gene-LOC106826085;gene-PTPDC1;gene-ZNF2;gene-TNKS2;gene-LOC106830788;gene-LOC123286043;gene-LOC106833576;gene-BMPER;gene-PICALM;gene-MAGEB3;gene-CHIT1;gene-LOC106841685;gene-C10H9orf78;gene-ARSK;gene-GOLPH3L;gene-TUBB3;gene-ZBTB8B;gene-MRPS5;gene-PDCD6;gene-LOC106827049;gene-VSTM4;gene-SHE;gene-ZNF503;gene-MGST1;gene-CD79B;gene-PSMA6;gene-MAP3K6…
eca-miR-141	gene-PKP4;gene-SULF1;gene-LOC106822082;gene-PKP2;gene-SLC25A33;gene-TTC16;gene-LOC106834744;gene-GPR137C;gene-PIGN;gene-NDN;gene-LOC106823776;gene-LOC106833513;gene-LOC123275624;gene-CRNN;gene-TLCD3B;gene-GPR137;gene-LOC123282412;gene-PHF14;gene-ECPAS;gene-LOC106822084;gene-LRIT2;gene-COIL;gene-FMO3;gene-MB;gene-SORCS1;gene-NOTCH2;gene-GULP1;gene-LOC106826797;gene-MLH1;gene-MTDH;gene-PRDM2;gene-L…
eca-miR-142-3p	gene-NUDT9;gene-ALG11;gene-LOC106822635;gene-DNAH10;gene-LOC106830629;gene-GLT8D1;gene-LOC106834348;gene-CCDC61;gene-LOC106834056;gene-LOC106828042;gene-ZNF691;gene-LOC123284649;gene-ABCA3;gene-DENND3;gene-LOC106843805;gene-NME6;gene-PLCXD3;gene-VPS13B;gene-LOC106843478;gene-LOC123281166;gene-ALDH1L2;gene-LOC106825273;gene-TADA3;gene-TRIML2;gene-MPDZ;gene-SERPINB2;gene-LOC123284110;gene-USP46;gen…
eca-miR-143	gene-LOC106822655;gene-LOC106826696;gene-MRPL43;gene-ZXDC;gene-LOC106828183;gene-LOC123287415;gene-CEP250;gene-EXOC3;gene-LOC123288231;gene-SYT16;gene-WDFY4;gene-POMGNT1;gene-WDR82;gene-NCEH1;gene-TTC39A;gene-SV2A;gene-ETV1;gene-FBXO24;gene-FASLG;gene-SP4;gene-KIAA0586;gene-EPRS1;gene-ARMCX2;gene-NRROS;gene-USP11;gene-GBP2;gene-NECTIN2;gene-TNC;gene-PDE1C;gene-ODF4;gene-LEMD3;gene-RNF169;gene-LOC…
eca-miR-145	gene-LOC106845918;gene-PTPN4;gene-RINT1;gene-RAB17;gene-PEX16;gene-USP36;gene-RASGRF1;gene-LPL;gene-LOC123290265;gene-SLC6A2;gene-LOC106833773;gene-LOC123284111;gene-UNC45B;gene-LCOR;gene-PCBP2;gene-CLCN5;gene-LOC123281938;gene-NAA40;gene-ZNF514;gene-ZMYM3;gene-GALT;gene-TEX13D;gene-ZNRF4;gene-MEST;gene-DDX41;gene-GDAP1L1;gene-LOC106828123;gene-RP1;gene-SOX13;gene-ADGRF2;gene-LOC106826109;gene-FG…
eca-miR-146b-3p	gene-MAOB;gene-ZNF79;gene-LOC106841839;gene-LOC106848269;gene-GCNT2;gene-CADM4;gene-LOC106822108;gene-DUOX2;gene-LOC106833789;gene-LOC106823316;gene-CLEC16A;gene-LDLR;gene-ANKH;gene-POLRMT;gene-ANKRD34A;gene-LOC106830541;gene-TDG;gene-UBR4;gene-FKBP5;gene-FMO1;gene-BAG1;gene-PGAP6;gene-SMYD1;gene-EFHB;gene-P3H4;gene-LOC106844208;gene-GPAT2;gene-LOC123276292;gene-LOC106823687;gene-LSP1;gene-IRAK1;…
eca-miR-149	gene-ADAMTS14;gene-BMP8A;gene-STX16;gene-LOC123285599;gene-LOC106827821;gene-EIF3J;gene-PCSK5;gene-DMXL2;gene-SEPTIN9;gene-CHST9;gene-LOC106824032;gene-LOC106827299;gene-NOL7;gene-DYNLT1;gene-SMARCA2;gene-NCOA3;gene-HES1;gene-LMO2;gene-SLC25A1;gene-WDR75;gene-DAPK1;gene-TLE4;gene-PPL;gene-DNAJA4;gene-KMT2C;gene-LOC106831008;gene-LOC106825714;gene-UTP4;gene-LOC106842274;gene-FEN1;gene-LOC123276727…
eca-miR-150	gene-SERTAD3;gene-LOC106847207;gene-MLST8;gene-SLAMF6;gene-LOC106827904;gene-LOC106828437;gene-LOC106836957;gene-CUL9;gene-RTN1;gene-TMEM132D;gene-NUDT14;gene-LOC106824574;gene-MAST1;gene-FAM98C;gene-LOC123288104;gene-LOC106837564;gene-BIK;gene-SLC10A7;gene-TBC1D8;gene-CCDC125;gene-MKS1;gene-LMNA;gene-APTX;gene-C2H14orf119;gene-ZKSCAN5;gene-RANBP3;gene-LOC106827117;gene-LOC106840900;gene-MUC19;ge…
eca-miR-153	gene-LOC106824255;gene-AMPD1;gene-EIF4H;gene-MSL2;gene-ZNF217;gene-SLC25A39;gene-LOC106825941;gene-LHCGR;gene-LIPE;gene-CSMD2;gene-LOC106833137;gene-LOC123281310;gene-RAMP1;gene-DNAJC11;gene-ST3GAL3;gene-PGM3;gene-CRLF2;gene-PROCR;gene-MEGF10;gene-LOC106846491;gene-APBB3;gene-NOTCH2;gene-LOC106839380;gene-LOC106837803;gene-GABPB2;gene-LOC106843499;gene-LOC106822325;gene-RCC1L;gene-PCDH18;gene-TAT…
eca-miR-15b	gene-ERMARD;gene-LOC106837167;gene-LOC106832776;gene-TNRC6C;gene-LOC106823299;gene-TTC12;gene-OTUD5;gene-LOC123285078;gene-NPRL3;gene-LOC123277808;gene-PLA2G2F;gene-LOC106822389;gene-PLA2G7;gene-LOC106826562;gene-PFKL;gene-KAZN;gene-FLNA;gene-TBC1D30;gene-VWF;gene-LOC106847492;gene-CLPSL2;gene-STAC2;gene-GLYATL3;gene-RPS15;gene-XPOT;gene-HIVEP2;gene-SPOCK2;gene-CCDC85A;gene-PLXNB1;gene-UGGT2;gene…
eca-miR-16	gene-SHH;gene-SLC19A2;gene-MLNR;gene-MBD6;gene-SLC8A2;gene-E2F1;gene-DDX54;gene-LZTS2;gene-IGF2R;gene-GEMIN5;gene-ZYG11B;gene-INA;gene-CLASP2;gene-TAOK2;gene-AOPEP;gene-CACNA1H;gene-FARSA;gene-PPEF2;gene-NDFIP2;gene-OAF;gene-IRF2BPL;gene-C7H14orf180;gene-CHRNE;gene-RANBP2;gene-LOC106828032;gene-ATAT1;gene-LOC106821829;gene-LOC106835930;gene-ZBTB24;gene-KBTBD13;gene-GLYCTK;gene-BICD2;gene-ATP6V1E1…
eca-miR-17	gene-SSH2;gene-TAPBPL;gene-SERPINC1;gene-TRMT13;gene-ADCYAP1R1;gene-THBS4;gene-POC1A;gene-LOC123284629;gene-SLC66A2;gene-NME6;gene-ANO4;gene-IDE;gene-SLC35B4;gene-ATG2A;gene-LIN7B;gene-HRH1;gene-BTG4;gene-LYG1;gene-NRL;gene-LOC123282681;gene-MICALL1;gene-AWAT2;gene-OTOA;gene-LOC106833923;gene-MCF2L;gene-HOXA4;gene-TMEM41A;gene-TENM2;gene-LOC106845395;gene-LOC123278200;gene-PITPNB;gene-PTGER1;gene…
eca-miR-182	gene-MCM6;gene-LOC106832108;gene-PROM2;gene-LOC106840142;gene-LOC106845357;gene-LOC123281229;gene-ACADVL;gene-TACC1;gene-NPRL2;gene-RAVER2;gene-LOC106835784;gene-PTGS1;gene-FBXL12;gene-DMRTC2;gene-NECTIN1;gene-CTSA;gene-LOC106836020;gene-RARB;gene-PLA2G4E;gene-MED27;gene-LOC123286442;gene-ZNF397;gene-SDE2;gene-QSOX2;gene-EPHA5;gene-LOC106835876;gene-BRPF3;gene-CD19;gene-UPF3A;gene-SCP2D1;gene-GPR…
eca-miR-183	gene-KIF26A;gene-FNDC7;gene-LPCAT2;gene-CD180;gene-DDR1;gene-IL10RA;gene-EVI5;gene-VPS28;gene-ATP9B;gene-MCM4;gene-DLL4;gene-LOC106843014;gene-SHANK1;gene-LOC106823369;gene-LOC106843406;gene-TEP1;gene-ANHX;gene-NUS1;gene-KPNA6;gene-SUMF1;gene-PCGF1;gene-B4GALT7;gene-RPAP1;gene-GRN;gene-NHS;gene-LYPLAL1;gene-GPR142;gene-ZNF12;gene-RBFOX3;gene-SLC34A1;gene-TNFAIP8L2;gene-GABRB2;gene-EXOC3L4;gene-TM…
eca-miR-184	gene-NFKB2;gene-IL17REL;gene-LOC106822083;gene-KPNA7;gene-GP1BA;gene-TMEM266;gene-LOC106821983;gene-KCTD19;gene-TRAF7;gene-CDH6;gene-SLC43A3;gene-ROGDI;gene-MLXIPL;gene-LOC106833921;gene-SP100;gene-LOC106830143;gene-LOC123288808;gene-BRD4;gene-CXADR;gene-LOC106836861;gene-LOC106835344;gene-PIDD1;gene-LOC106842692;gene-LOC106831871;gene-RFLNB;gene-LOC106827642;gene-UHMK1;gene-TBX18;gene-LOC1068303…
eca-miR-186	gene-SFRP5;gene-WWC1;gene-CNDP2;gene-AKAP8;gene-VWA5B2;gene-ZSCAN32;gene-DERPC;gene-ZBTB33;gene-MEX3B;gene-ENTPD5;gene-SLC34A2;gene-LOC106829829;gene-TMEM132D;gene-LOC106845821;gene-RTN1;gene-LOC123286984;gene-LOC106838524;gene-MAST1;gene-PNCK;gene-CEBPE;gene-ODF4;gene-TCEA3;gene-LGR5;gene-LOC123281176;gene-LOC106840849;gene-KIF27;gene-EPB42;gene-KDM3A;gene-SYK;gene-CNTROB;gene-NECTIN2;gene-ARHGA…
eca-miR-187	gene-TLDC2;gene-LMOD3;gene-MYO16;gene-KLF1;gene-RAP1GAP2;gene-EDNRB;gene-LOC123281604;gene-PPARG;gene-PITRM1;gene-AZIN2;gene-CCNG1;gene-TEAD1;gene-WDR83;gene-MME;gene-SULT4A1;gene-TBC1D31;gene-MRTFA;gene-FOXA1;gene-SPAG9;gene-LOC106830661;gene-LOC106834585;gene-LOC106845007;gene-CRIP2;gene-CMSS1;gene-TECRL;gene-POU2F2;gene-MYH15;gene-PMEL;gene-LOC123285083;gene-NLRP5;gene-EIF4A2;gene-LTV1;gene-LA…
eca-miR-18a	gene-S100A2;gene-QARS1;gene-AFF3;gene-LOC106832080;gene-LOC123276788;gene-GTF2A1L;gene-MATN3;gene-CLDN3;gene-LOC106823302;gene-ANKS4B;gene-LOC106823018;gene-ZNF385D;gene-IFI44;gene-SYT16;gene-PI4KA;gene-ATG16L2;gene-LOC106836107;gene-CCDC22;gene-MCIDAS;gene-CCDC120;gene-POMGNT1;gene-ZFYVE19;gene-LOC106824249;gene-ELL;gene-SART3;gene-SPEM3;gene-PASK;gene-LOC106842730;gene-FBXO24;gene-LRRC45;gene-N…
eca-miR-18b	gene-SLC47A2;gene-LOC123288236;gene-LOC123279446;gene-TMPRSS12;gene-ASIC4;gene-ISG20L2;gene-C25H1orf112;gene-LOC106825765;gene-RICTOR;gene-ELMO2;gene-MYBPH;gene-LOC123284086;gene-CDC42BPB;gene-PPM1F;gene-DENND2D;gene-SORCS3;gene-TMEM102;gene-FAAP24;gene-GAD2;gene-LOC106832743;gene-TNIP1;gene-TTLL9;gene-GPR32;gene-RAG1;gene-FARP2;gene-DEAF1;gene-NKPD1;gene-TEX15;gene-UNC13B;gene-SERGEF;gene-PLPPR2…
eca-miR-190b	gene-CALHM4;gene-LRCH1;gene-METTL15;gene-HBP1;gene-LOC123286985;gene-ITK;gene-LOC106839895;gene-PBX3;gene-NEXMIF;gene-INPP4A;gene-WAS;gene-MASP1;gene-LOC123283186;gene-ANK2;gene-CAMK2A;gene-KCTD19;gene-ZBTB7C;gene-IKZF5;gene-PHLPP2;gene-ZNF646;gene-FMO1;gene-ALAS2;gene-USP28;gene-GLCCI1;gene-NPM2;gene-RCL1;gene-KIAA1217;gene-HAS2
eca-miR-192	gene-LOC106830771;gene-LOC123278331;gene-CRTAC1;gene-MYH7B;gene-LOC106823987;gene-PSTK;gene-SMG6;gene-LOC106836123;gene-LOC106835727;gene-SCN9A;gene-BAK1;gene-TDRD6;gene-LOC106835340;gene-EFR3B;gene-LIF;gene-PYROXD1;gene-ASB6;gene-LOC106831870;gene-FAM227B;gene-AFAP1;gene-ZFYVE28;gene-LOC106825161;gene-CCDC8;gene-LOC106824433;gene-LOC106825818;gene-LZTR1;gene-NTRK3;gene-SH3GL1;gene-MBNL1;gene-DSG…
eca-miR-193a-5p	gene-LOC106822724;gene-RLIM;gene-LOC123278096;gene-NXF1;gene-HOXA2;gene-LOC106836870;gene-ERGIC1;gene-TTK;gene-PHF1;gene-LHX3;gene-ECHDC3;gene-IGSF21;gene-LOC106831618;gene-BEST2;gene-SUN2;gene-ZP1;gene-GDPD2;gene-SPO11;gene-CTCFL;gene-B3GNTL1;gene-ERI3;gene-LOC106845704;gene-HLX;gene-MORC3;gene-MAGEF1;gene-RAB32;gene-LOC106831870;gene-SLC1A4;gene-DDRGK1;gene-KANK4;gene-LOC106834560;gene-RPL29;ge…
eca-miR-193b	gene-MST1R;gene-LOC106847383;gene-PPFIA3;gene-ZDHHC7;gene-TRIM2;gene-LOC106841762;gene-FGF6;gene-INSYN1;gene-LOC106821812;gene-LOC106825171;gene-EEF1A1;gene-KLHL14;gene-CAPN1;gene-IYD;gene-DKC1;gene-CASS4;gene-LOC106839059;gene-IDNK;gene-BLM;gene-PHYHD1;gene-LMOD1;gene-LOC123289578;gene-LOC123280824;gene-IQGAP3;gene-PCSK1N;gene-ZNF783;gene-RPGR;gene-PSD3;gene-LOC123278954;gene-CRY1;gene-PTGIR;gen…
eca-miR-194	gene-USP35;gene-MCC;gene-PLAAT3;gene-FAM98B;gene-KCNT1;gene-MFSD9;gene-ALS2CL;gene-KIF12;gene-TMEM52;gene-MROH7;gene-SUSD6;gene-RABL6;gene-FANK1;gene-VSX2;gene-AMOTL2;gene-PLCD3;gene-ADAMDEC1;gene-SEC14L1;gene-BAZ1A;gene-NFKB2;gene-PLCE1;gene-DSCAML1;gene-HPS1;gene-LOC123275951;gene-TMED10;gene-CHSY1;gene-PCDH11X;gene-EGR4;gene-LAP3;gene-ABCA2;gene-ORC5;gene-LOC123288808;gene-FRMD7;gene-HNRNPM;ge…
eca-miR-196a	gene-RAD51D;gene-TM9SF3;gene-PIGU;gene-SRD5A1;gene-UBQLNL;gene-ANKRD61;gene-MYB;gene-SNAP29;gene-FOXR1;gene-LOC106836673;gene-APCDD1L;gene-SNX9;gene-CISD3;gene-TEKT2;gene-AKAP10;gene-FKBP8;gene-DHX40;gene-LOXHD1;gene-GNA12;gene-TMEM255A;gene-MYO6;gene-NACC2;gene-LOC106821876;gene-LOC106827032;gene-ICOSLG;gene-PSMG1;gene-RECQL4;gene-STXBP5L;gene-MEGF11;gene-LOC106834815;gene-WNT3;gene-SH3D21;gene-…
eca-miR-197	gene-DIPK1C;gene-LOC123282512;gene-ARNT;gene-FMO2;gene-LOC106844931;gene-SLC32A1;gene-GSTK1;gene-MED9;gene-LOC123280015;gene-DUS4L;gene-ETV3L;gene-HPS4;gene-NSD1;gene-VSTM2L;gene-NECTIN3;gene-NISCH;gene-CACTIN;gene-CTSC;gene-UBE2L6;gene-PEX11G;gene-CLINT1;gene-ASIC2;gene-LOC123286411;gene-ADARB1;gene-BAG3;gene-LOC106829712;gene-USP48;gene-LOC123281960;gene-GPRASP1;gene-LOC106836129;gene-PRKG1;gen…
eca-miR-199b-5p	gene-ST3GAL1;gene-KBTBD11;gene-MFAP2;gene-LOC106830661;gene-GPC6;gene-ACAD9;gene-LOC106822632;gene-ZNF185;gene-SLC7A9;gene-ARID3C;gene-PDE5A;gene-RAP1GAP2;gene-CWF19L2;gene-EFHC1;gene-TLDC2;gene-FGGY;gene-LMOD3;gene-RHCE;gene-XPC;gene-ARHGEF38;gene-MINAR1;gene-MME;gene-FZD7;gene-AZIN2;gene-MAGI3;gene-MRTFA;gene-TBC1D31;gene-RYR2;gene-RNFT2;gene-C2H10orf88;gene-REM1;gene-JAKMIP1;gene-ZNF131;gene-N…
eca-miR-19b	gene-HTR3B;gene-LOC123287745;gene-TNFAIP1;gene-SEPHS2;gene-ADGRF5;gene-CDC20;gene-IFNGR1;gene-OC90;gene-FBXO16;gene-LOC106845698;gene-LOC106836955;gene-TDRD6;gene-LOC106833423;gene-ZNF445;gene-SEZ6;gene-ANKRD17;gene-LOC106828912;gene-HOXA2;gene-DNAI2;gene-ADAR;gene-LOC106830388;gene-LOC106844498;gene-ADAD1;gene-TRAF3IP1;gene-LOC106847378;gene-PDXK;gene-SLC29A2;gene-ZNRF1;gene-EVC;gene-WDR48;gene-…
eca-miR-200a	gene-LOC106834033;gene-LOC106830427;gene-TYRP1;gene-ISX;gene-C5;gene-ATMIN;gene-INTS3;gene-FOCAD;gene-PLXND1;gene-TRERF1;gene-NCOA3;gene-RMDN3;gene-DHTKD1;gene-CDC40;gene-LRRTM2;gene-ATP5MC1;gene-TAF6;gene-RAB3B;gene-ZMYND8;gene-ARHGEF10L;gene-ATP2C1;gene-CLCN3;gene-DZANK1;gene-LOC106838064;gene-EIF2B4;gene-GGA1;gene-TLE2;gene-LOC106848676;gene-SOS2;gene-LOC106847139;gene-MPPE1;gene-GRIP2;gene-GA…
eca-miR-200b	gene-LOC106830661;gene-EFHC1;gene-PARP14;gene-GNAI2;gene-ASCL3;gene-DENND5A;gene-DDX54;gene-FN3K;gene-NEDD1;gene-TAP1;gene-C5H1orf167;gene-PPARGC1A;gene-SRGAP3;gene-GPR160;gene-FICD;gene-SEMA3F;gene-MYO10;gene-PICALM;gene-GPHN;gene-VEPH1;gene-LOC106837401;gene-ZMIZ2;gene-DNAJB5;gene-EDC3;gene-TMEM144;gene-SMAP2;gene-SCRN3;gene-HSPA8;gene-ARHGEF37;gene-LOC106842553;gene-LOC106833513;gene-PACS1;gen…
eca-miR-200c	gene-FST;gene-SLC7A10;gene-SCUBE1;gene-DCAF16;gene-SRL;gene-DYRK2;gene-WDFY2;gene-ANKRD28;gene-GPS1;gene-R3HDM1;gene-LOC106822259;gene-LOC106833430;gene-TMEM63A;gene-TP63;gene-ELAPOR2;gene-ELMO2;gene-ANGPTL5;gene-TDP2;gene-C25H1orf112;gene-STPG3;gene-GRM8;gene-FLNA;gene-GLYATL3;gene-LOC106822389;gene-AGAP3;gene-ZMPSTE24;gene-LOC106828897;gene-WNT2;gene-ENC1;gene-LIMS1;gene-GALNT1;gene-GPR158;gene…
eca-miR-205	gene-CUEDC2;gene-TBC1D15;gene-LOC123275584;gene-VPS51;gene-KCNU1;gene-MAP1S;gene-UPRT;gene-ESS2;gene-ZRANB1;gene-LOC106821793;gene-LOC106845300;gene-UCP3;gene-LOC106822410;gene-PADI2;gene-SMURF1;gene-LOC123283806;gene-SLC2A12;gene-LOC106837629;gene-TCEA2;gene-TIGAR;gene-TAS2R60;gene-SOS2;gene-LOC123275859;gene-RPL13;gene-PDCD11;gene-NDUFB2;gene-KXD1;gene-LOC106836946;gene-ATP6V0D2;gene-ATP13A1;ge…
eca-miR-206	gene-FBLN7;gene-ZFP36L1;gene-LOC106830792;gene-MAP1S;gene-LOC106845104;gene-LOC106846293;gene-LOC106847425;gene-GP6;gene-TBKBP1;gene-SYMPK;gene-LOC106823921;gene-LOC123284089;gene-TBX15;gene-MDM1;gene-LOC123277908;gene-SEPTIN4;gene-HSPA6;gene-LOC123280374;gene-DTD1;gene-ANKRD13D;gene-MYO5B;gene-SHROOM1;gene-PTPRS;gene-LOC106837422;gene-DRP2;gene-PAQR7;gene-PIK3R5;gene-LY96;gene-NFIL3;gene-RPAP3;g…
eca-miR-20a	gene-IMP3;gene-ZNF526;gene-GTPBP10;gene-LOC106840184;gene-RNF123;gene-TMEM132A;gene-TEX14;gene-PHF20L1;gene-IRF5;gene-DDR2;gene-KLHDC4;gene-AP1G1;gene-NR2C2;gene-SPRTN;gene-PPP3CB;gene-PLAAT4;gene-WDSUB1;gene-NOS3;gene-LOC123282632;gene-LOC106841984;gene-CLDN9;gene-IL17RC;gene-PANK1;gene-EFL1;gene-MAP3K21;gene-LOC123275624;gene-SV2B;gene-LOC106847404;gene-SCML2;gene-ADCY1;gene-NFATC3;gene-CTTNBP2…
eca-miR-20b	gene-LOC106837281;gene-UCHL3;gene-AMBN;gene-PTPRS;gene-UTS2;gene-DRP2;gene-LOC106847822;gene-VIL1;gene-MIGA2;gene-NAA15;gene-CLTB;gene-RIPOR2;gene-LOC106841981;gene-ODAD4;gene-ZBTB5;gene-DOCK11;gene-PROCA1;gene-WDR89;gene-MYO5B;gene-C13H17orf75;gene-LOC106840684;gene-TPCN1;gene-NXPH1;gene-LOC123278675;gene-DHRS13;gene-LOC106836141;gene-TMCC3;gene-SLC5A9;gene-PPT1;gene-FDXACB1;gene-LOC106848437;ge…
eca-miR-2114	gene-TUT1;gene-LAMC1;gene-LOC106837774;gene-LOC106840673;gene-HIVEP1;gene-KMT5B;gene-LOC106842989;gene-CD6;gene-AMIGO2;gene-LMF1;gene-TXNDC11;gene-ANTKMT;gene-HSF5;gene-RNF103;gene-PIM2;gene-SCARA3;gene-DNAJB3;gene-FAM214B;gene-EXD3;gene-HTR1A;gene-TMCO6;gene-VWA2;gene-FGFR1;gene-TCF4;gene-CEND1;gene-MAGED2;gene-TMCO4;gene-LOC106838074;gene-MACC1;gene-DTNBP1;gene-RBBP6;gene-INPP4B;gene-TRIM16;gen…
eca-miR-217	gene-FAM187A;gene-LOC106830492;gene-RAB19;gene-MAT2B;gene-SOX8;gene-LOC123279012;gene-UCKL1;gene-DGKK;gene-SLITRK4;gene-SLC22A3;gene-LOC106830306;gene-CEP128;gene-NFE2L1;gene-CUX1;gene-PLEKHG5;gene-ICA1;gene-PLCH2;gene-TXNRD2;gene-CEP85;gene-DUSP28;gene-SPTAN1;gene-SETD4;gene-SRGAP3;gene-WDR4;gene-POGZ;gene-EIF4B;gene-CRLS1;gene-PYGL;gene-ECT2L;gene-PNLIPRP1;gene-SLCO1C1;gene-LOC123285156;gene-NP…
eca-miR-221	gene-HSD17B3;gene-ZNF346;gene-LOC106824485;gene-HBP1;gene-EGLN1;gene-LOC106821869;gene-CKAP2;gene-UBAP2L;gene-SYTL2;gene-ADGRE1;gene-TTLL4;gene-NTRK1;gene-C1QTNF5;gene-SERPINA10;gene-LOC106845198;gene-CRADD;gene-LOC106822956;gene-LOC106824211;gene-ARHGEF9;gene-FBXL7;gene-CAPN12;gene-ZDHHC2;gene-UROC1;gene-TMC5;gene-UPF3A;gene-PML;gene-IPO11;gene-RPL19;gene-TNIK;gene-BAG3;gene-ARMT1;gene-CLRN2;gen…
eca-miR-222	gene-PUM2;gene-GADD45A;gene-LOC106825160;gene-PLEKHA1;gene-ATG4D;gene-SMIM33;gene-LOC106822332;gene-FASTKD5;gene-CAMK1;gene-LOC106822312;gene-ARHGEF3;gene-TMEM69;gene-NEDD4;gene-LOC106845049;gene-SUGP2;gene-C17H3orf38;gene-BCAS3;gene-BORCS5;gene-TAF15;gene-TACR3;gene-LOC106830380;gene-C26H19orf81;gene-LOC106842559;gene-LOC123281303;gene-TKFC;gene-ARMH1;gene-AVIL;gene-CTBP2;gene-GPRIN1;gene-KCNH8;…
eca-miR-23a	gene-ATP1B2;gene-LOC123286238;gene-PROSER3;gene-LOC106828031;gene-LOC106836255;gene-MAN1A2;gene-RPL10A;gene-LOC123289508;gene-LRRC8E;gene-LOC106836232;gene-CIC;gene-ACSM3;gene-ZNF805;gene-LOC106822363;gene-LTBP4;gene-ADGRV1;gene-CXCR4;gene-WDR31;gene-LOC123279050;gene-NPTN;gene-HDGF;gene-ISCU;gene-SIRT3;gene-EBF3;gene-GSPT1;gene-SLC16A13;gene-LOC106838522;gene-PAX9;gene-EMC10;gene-TAS2R3;gene-LOC…
eca-miR-23b	gene-GOT2;gene-LOC106836914;gene-LOC106827761;gene-LOC106840551;gene-LOC106837270;gene-MROH2A;gene-DOP1B;gene-ASH1L;gene-EEF1A1;gene-MAN1C1;gene-CAMSAP1;gene-NEK8;gene-LOC106840420;gene-KLF12;gene-NCOR1;gene-EMILIN3;gene-MIA2;gene-MEX3A;gene-SLC6A14;gene-WWP2;gene-LOC123276781;gene-MFHAS1;gene-ADAMTSL1;gene-ZNF48;gene-TCF25;gene-SLC2A10;gene-CNR2;gene-FPGS;gene-ACOT13;gene-PNMA5;gene-LOC106824767…
eca-miR-24	gene-NBR1;gene-LOC106841557;gene-ACKR3;gene-MDH2;gene-SI;gene-PNLDC1;gene-LCLAT1;gene-EXOSC7;gene-ZNF133;gene-CAV1;gene-ZNF608;gene-SLC35F4;gene-LRP1;gene-LOC106826303;gene-AADACL3;gene-LOC106829145;gene-C1QA;gene-RASGRP3;gene-SPNS3;gene-TXLNB;gene-LOC106828918;gene-AGPAT2;gene-OVOL1;gene-ELN;gene-STRADA;gene-NRP2;gene-LOC106843225;gene-LOC123282380;gene-C7H14orf132;gene-WDFY1;gene-LOC106822039;g…
eca-miR-26a	gene-MARCHF7;gene-LOC106844810;gene-CCDC97;gene-EHBP1L1;gene-ID3;gene-SH2B3;gene-GJA9;gene-MYH10;gene-LOC106823758;gene-SLC5A4;gene-STPG2;gene-SPCS2;gene-STAB1;gene-OSBP2;gene-POLR2B;gene-TUBB3;gene-PSMA1;gene-KASH5;gene-LOC106822795;gene-HAL;gene-LOC106825604;gene-CCDC88C;gene-DNAL1;gene-LOC106837800;gene-COMMD1;gene-FCRL3;gene-CEP135;gene-SLC12A9;gene-PICALM;gene-MCM7;gene-ZNF213;gene-GCLC;gene…
eca-miR-27b	gene-DRD2;gene-CTNNAL1;gene-PI4K2A;gene-MSS51;gene-AXDND1;gene-SIGLEC1;gene-PSMB11;gene-COL24A1;gene-PEX14;gene-RADIL;gene-IL22RA1;gene-TMEM114;gene-COG7;gene-COL1A1;gene-HNRNPAB;gene-CTH;gene-TUBGCP3;gene-PNPLA7;gene-ZBTB1;gene-APBB3;gene-MPHOSPH8;gene-MUC4;gene-MEGF10;gene-ASCC1;gene-FBXO41;gene-ADAMTS6;gene-MCUB;gene-DDX10;gene-AP1G2;gene-LOC123284937;gene-MOS;gene-ABCD4;gene-CCDC81;gene-ATP11…
eca-miR-28-3p	gene-LRRC8E;gene-LOC106824940;gene-ARFGEF1;gene-RWDD3;gene-LOC106843224;gene-LOC123289508;gene-WDR81;gene-SLC18A3;gene-RNF10;gene-HEPHL1;gene-LOC123283961;gene-BPI;gene-HTR6;gene-VAV1;gene-ZNF805;gene-ZNF189;gene-SERPINB2;gene-RNF170;gene-PJA2;gene-PROSER3;gene-SMARCA1;gene-TEDC1;gene-VARS2;gene-LOC106840722;gene-LARP6;gene-LOC106843230;gene-PCDH12;gene-PPP6R2;gene-LOC106847384;gene-LOC106828184;…
eca-miR-30b	gene-NTRK1;gene-ERFE;gene-SLC17A8;gene-LOC106843285;gene-LOC106831376;gene-LOC106825271;gene-NOTCH3;gene-LOC106836946;gene-TLE2;gene-LOC123286415;gene-ZNF263;gene-LOC106832391;gene-COQ2;gene-ADAM33;gene-LOC123286003;gene-ZNF622;gene-WNT3A;gene-LOC106824878;gene-SYNGAP1;gene-EPHA1;gene-ADGRG7;gene-LOC106822648;gene-LOC106829998;gene-CCDC60;gene-PPL;gene-GASK1B;gene-EXD3;gene-SLC22A11;gene-HDAC6;ge…
eca-miR-30c	gene-POLRMT;gene-DUOX2;gene-LOC123288464;gene-LSP1;gene-ZNF646;gene-TBC1D16;gene-AQP6;gene-ZNF628;gene-FCHO2;gene-NOM1;gene-IKBKG;gene-CCN5;gene-PTPRN2;gene-ACHE;gene-KRT9;gene-SPEN;gene-CAND2;gene-CTU2;gene-KRT72;gene-APBA2;gene-LOC123275597;gene-FAM32A;gene-NOL11;gene-AMMECR1;gene-TBC1D24;gene-LOC123276931;gene-LOC106848617;gene-ANKFY1;gene-GALNT14;gene-NOTO;gene-TTC3;gene-THEG;gene-ANGPT4;gene…
eca-miR-30d	gene-CPSF7;gene-LOC106826468;gene-CNTNAP5;gene-TNFRSF9;gene-CTNNB1;gene-ATG13;gene-TMEM141;gene-ANKS1B;gene-LOC106841902;gene-BMX;gene-LOC106830143;gene-RPS2;gene-CDK9;gene-OSGIN1;gene-ZUP1;gene-UMODL1;gene-FAM83G;gene-NFKB2;gene-LOC123275618;gene-DSCAML1;gene-CLRN3;gene-CNN2;gene-CLPTM1L;gene-TMTC2;gene-LOC123275955;gene-CABP2;gene-LOC106840049;gene-ULK1;gene-MCTP2;gene-RHO;gene-ATXN7L1;gene-ROC…
eca-miR-31	gene-IL19;gene-OTOG;gene-GLRA1;gene-ZBTB21;gene-SLC5A5;gene-SLC11A2;gene-VSTM2B;gene-LOC106827764;gene-LOC106827994;gene-LOC106830153;gene-MEST;gene-SIAH3;gene-TNNI1;gene-CPEB2;gene-ITPR2;gene-GAS2L1;gene-LOC106834880;gene-LOC106845918;gene-JRKL;gene-TAL1;gene-RECQL4;gene-DMRT3;gene-GNG10;gene-CACNA1F;gene-YIPF2;gene-ICOSLG;gene-HAPLN4;gene-LOC106830785;gene-ACTN2;gene-LCTL;gene-MAP3K5;gene-LOC12…
eca-miR-32	gene-GTF3C4;gene-SEPHS1;gene-DSG1;gene-WDR81;gene-ATF7IP2;gene-TNFRSF21;gene-TLR4;gene-KIAA0586;gene-SLC2A10;gene-FAM13C;gene-XPO7;gene-FOXP2;gene-AFTPH;gene-IL17REL;gene-GALNT3;gene-LOC106842607;gene-RANBP2;gene-LOC106842596;gene-CA9;gene-SHQ1;gene-SLC6A15;gene-TUBD1;gene-LOC106826112;gene-NOVA1;gene-TRIM9;gene-LOC106827770;gene-MROH6;gene-LZTS3;gene-AP3B2;gene-SIAH2;gene-TMEM98;gene-LOC12328919…
eca-miR-3200	gene-SLC2A12;gene-LOC123283806;gene-FHOD3;gene-SAE1;gene-ESS2;gene-KCNU1;gene-CFAP54;gene-LOC123277446;gene-FAF1;gene-LOC123287784;gene-TBC1D15;gene-C22H12orf4;gene-PDCD11;gene-ADNP2;gene-WFDC9;gene-FCRL2;gene-FABP2;gene-FANCD2;gene-PHTF1;gene-SMCR8;gene-LOC123275859;gene-FBXO31;gene-PODXL2;gene-TTC8;gene-MGRN1;gene-ZFP36L1;gene-LOC106824883;gene-LOC123276113;gene-PYGM;gene-COL13A1;gene-TMEM203;g…
eca-miR-323-3p	gene-RNH1;gene-AXIN1;gene-OTOP2;gene-ZFYVE1;gene-CCDC68;gene-DPH1;gene-TENM1;gene-MLST8;gene-RPS5;gene-TNFRSF21;gene-LOC106843409;gene-TIMM17B;gene-SDK2;gene-EPB41L2;gene-CPA3;gene-CARNS1;gene-TMED1;gene-ASH2L;gene-MSRB2;gene-ZNF202;gene-LOC106828038;gene-DBF4B;gene-AIFM3;gene-CIAO1;gene-SYK;gene-CACNG7;gene-LOC123289196;gene-ADAM8;gene-SUOX;gene-C26H19orf54;gene-LOC106845726;gene-SLC6A6;gene-KLH…
eca-miR-324-5p	gene-DNM3;gene-ZNF831;gene-GPR19;gene-CHD2;gene-STXBP2;gene-RBP3;gene-CD53;gene-ESRRA;gene-LOC123277914;gene-PATL2;gene-ACAD8;gene-LOC123275574;gene-TBX2;gene-LOC123290011;gene-PKIB;gene-LOC106830191;gene-SYNJ2;gene-EFCAB2;gene-DACT3;gene-PRDM16;gene-KPNA2;gene-WDR6;gene-TNNC2;gene-ZNF385B;gene-LOC106836328;gene-PGRMC1;gene-LOC106836123;gene-LOC123282695;gene-SEMA3E;gene-SAMD5;gene-N4BP2;gene-LIG…
eca-miR-324-3p	gene-ESR1;gene-QSOX1;gene-SIKE1;gene-GPR27;gene-LCOR;gene-LOC106826396;gene-MTRFR;gene-CD22;gene-LOC106831016;gene-DCAF10;gene-LOC106827120;gene-SYCE2;gene-B3GALNT2;gene-SLC25A24;gene-LOC106829228;gene-LOC123289674;gene-SAR1A;gene-CRTC2;gene-ALYREF;gene-PGC;gene-LOC106834815;gene-HNRNPUL2;gene-ACOT7;gene-PHAF1;gene-MAP2K7;gene-GAS2L1;gene-ACOD1;gene-FXYD4;gene-NUBP1;gene-PLAC1;gene-CPEB2;gene-LOC…
eca-miR-338-5p	gene-LOC106824147;gene-ERCC2;gene-LOC106847278;gene-NALF1;gene-LOC106839977;gene-TRPV3;gene-DBX2;gene-PUSL1;gene-CLCN7;gene-CFAP43;gene-GTF2A1L;gene-FBXO38;gene-PLEK2;gene-DDIT4;gene-HSPA9;gene-ARMCX2;gene-LOC106840738;gene-DPEP2;gene-RDH10;gene-SART3;gene-WNK3;gene-FAM131A;gene-DTHD1;gene-PPP6R3;gene-LOC123290106;gene-LOC106845146;gene-LOC123277964;gene-PIMREG;gene-EPB41L2;gene-LOC106828660;gene…
eca-miR-338-3p	gene-LOC106825595;gene-EGFL7;gene-BRCA1;gene-TIGD3;gene-ABCB1;gene-LOC106840049;gene-RIN2;gene-HVCN1;gene-IP6K2;gene-ANO3;gene-BICDL1;gene-CSNK1E;gene-FAM71E1;gene-CLPTM1L;gene-ACVRL1;gene-KLHL33;gene-SCAMP3;gene-TMTC2;gene-LOC123284724;gene-MYMX;gene-FBH1;gene-LOC106824701;gene-CCDC154;gene-POLG;gene-ARHGAP30;gene-LOC106839055;gene-RNF213;gene-ZNF777;gene-DVL2;gene-WASF2;gene-RAPGEF6;gene-ARMC5;…
eca-miR-340-5p	gene-PCOLCE;gene-MYRFL;gene-SLC20A1;gene-TACC1;gene-C5H1orf185;gene-SLC38A5;gene-UBE2B;gene-LOC106827773;gene-PLCG1;gene-OTUD4
eca-miR-340-3p	gene-GLRA1;gene-OTOG;gene-SMTNL2;gene-TNF;gene-NIBAN2;gene-GID8;gene-LOC106838233;gene-GDAP1L1;gene-DDX41;gene-PTPRJ;gene-NUCB1;gene-ADGRF2;gene-LOC106835243;gene-ADPRS;gene-RHBDL3;gene-SH3D21;gene-ADPRHL1;gene-PIK3CD;gene-PTPN4;gene-SGPL1;gene-HNRNPUL2;gene-DNAH7;gene-FAM102A;gene-CRTC2;gene-CACNA1F;gene-DCDC1;gene-LOC123289674;gene-RASGRF1;gene-B3GALNT2;gene-EPS8L2;gene-CARD10;gene-CCNG2;gene-I…
eca-miR-345-5p	gene-ADAM15;gene-C2H10orf53;gene-C18H21orf62;gene-MIF4GD;gene-BSN;gene-LOC106847380;gene-LOC106845493;gene-HILPDA;gene-MYOZ3;gene-TMEM125;gene-LOC123290210;gene-RETREG1;gene-LOC106840793;gene-RHOV;gene-LOC106848286;gene-NDUFA7;gene-RHOC;gene-SLC17A2;gene-SPG11;gene-LOC106827082;gene-PRKCZ;gene-DGKH;gene-PAX2;gene-GNA14;gene-TMEM65;gene-LMNB1;gene-ECHDC2;gene-LOC106836811;gene-ECEL1;gene-RIPOR3;ge…
eca-miR-34a	gene-PDGFRL;gene-PDK1;gene-CSNK2A1;gene-RARRES2;gene-SLC9A3R2;gene-CCNI;gene-SLC30A6;gene-LOC106847401;gene-ABRAXAS1;gene-LOC106827762;gene-UEVLD;gene-LOC106846498;gene-FBRSL1;gene-ECT2;gene-SPA17;gene-SPATA2L;gene-LOC106844429;gene-DSC1;gene-RNF180;gene-PIGG;gene-NFS1;gene-PRMT7;gene-LOC106831915;gene-TMEM182;gene-LOC123290273;gene-CREB1;gene-CCDC40;gene-LOC106845253;gene-LOC106847763;gene-DUSP7…
eca-miR-34b-3p	gene-ERLEC1;gene-GTF2IRD1;gene-MCIDAS;gene-SLC23A1;gene-SP7;gene-LOC123279079;gene-ANXA2;gene-FAM71C;gene-EDA2R;gene-ARAF;gene-DDX27;gene-FREM3;gene-MARCHF6;gene-LOC106838208;gene-COPA;gene-LOC106826496;gene-VPS39;gene-LOC106832080;gene-AFF3;gene-CLCN7;gene-ZFTA;gene-LOC123289196;gene-ACTL6A;gene-LOC106826648;gene-ADAM8;gene-SMOX;gene-TNS2;gene-CMTR1;gene-USP5;gene-NDRG3;gene-LOC123276621;gene-AC…
eca-miR-362-5p	gene-TMEM50A;gene-LOC106843476;gene-LOC106837422;gene-CSRNP3;gene-LOC106838507;gene-PANK3;gene-PIGL;gene-GCFC2;gene-RIPOR2;gene-TAS2R5;gene-LOC106844665;gene-SF3B3;gene-LOC106821987;gene-GSG1;gene-LOC106840785;gene-SERTAD4;gene-C1H7orf25;gene-SMCO1;gene-KRT39;gene-LOC123284934;gene-C3H4orf19;gene-CFAP100;gene-ANKK1;gene-MYO5B;gene-PLG;gene-SMIM23;gene-ACTR10;gene-LOC106831697;gene-LOC106827164;ge…
eca-miR-363	gene-KARS1;gene-NDUFAF1;gene-PMS1;gene-TTC21B;gene-LOC123284091;gene-PPM1M;gene-LOC106831576;gene-PLIN2;gene-CROCC;gene-SLC6A11;gene-ABI1;gene-TIMMDC1;gene-SAMD13;gene-LOC106836618;gene-WNT7A;gene-ZNF207;gene-SYT5;gene-LOC123281205;gene-GTF3C3;gene-NEMP2;gene-CD6;gene-CAPN9;gene-FHOD1;gene-DOK1;gene-SLC22A11;gene-KRT16;gene-RIPK1;gene-ZNF142;gene-LYSMD4;gene-ANKRD33;gene-LDHA;gene-SEMA6D;gene-CDC…
eca-miR-365	gene-PRR35;gene-ISLR;gene-CRMP1;gene-FOXS1;gene-LOC106839088;gene-LOC123277760;gene-SLC25A39;gene-PPIL2;gene-KIAA0513;gene-LOC106832729;gene-LOC106837781;gene-LOC106833549;gene-TTC24;gene-ITGA3;gene-DUSP22;gene-CYTH3;gene-LOC106837641;gene-EHBP1L1;gene-OSGIN2;gene-SIAE;gene-LOC106840109;gene-MRTFB;gene-VPS4B;gene-CCM2L;gene-LOC106836009;gene-CHRNE;gene-PHLDB3;gene-LOC106843517;gene-TEAD2;gene-FUT…
eca-miR-374b	gene-NUDT13;gene-NOL10;gene-PIK3R4
eca-miR-380	gene-BICD1;gene-CBX6;gene-ANXA13;gene-CDC42EP2;gene-TEKT4;gene-CHD6;gene-ATP2C2;gene-LOC106836331;gene-GRAMD1B;gene-GRPR;gene-TBXAS1;gene-GAS6;gene-DNAJC6;gene-CIITA;gene-PERM1;gene-C1QL4;gene-ANKEF1;gene-PTX3;gene-WDR90;gene-FSTL3;gene-ATP13A5;gene-HSPG2;gene-KRT7;gene-ARMCX4;gene-PRRG2;gene-WNT5A;gene-METTL26;gene-LOC106823651;gene-C1QL1;gene-USP53;gene-LOC123281318;gene-SLC22A31;gene-NDRG4;gen…
eca-miR-381	gene-LOC123280080;gene-SLC24A1;gene-PAQR5;gene-F11;gene-LOC106836563;gene-POLM;gene-RDH12;gene-AGBL2;gene-FAM107B;gene-NCALD;gene-AKAP13;gene-LOC123278562;gene-FUBP3;gene-ADCK2;gene-MMRN1;gene-CDK20;gene-ZNF287;gene-RNF157;gene-SMARCD2;gene-ZFP69B;gene-TULP3;gene-FCRL1;gene-HNRNPR;gene-LOC123285819;gene-SIK3;gene-PDE8A;gene-ZNF517;gene-POLR2A;gene-NADK2;gene-DYTN;gene-LOC123288828;gene-METRN;gene…
eca-miR-383	gene-ITGB5;gene-PRPF8;gene-LOC106839895;gene-MMP14;gene-LOC106833302;gene-ZSWIM6;gene-FSCN3;gene-ANGPTL2;gene-BOP1;gene-EXOSC3;gene-NKPD1;gene-ANP32E;gene-FCRLA;gene-ADAMTS20;gene-MUC5B;gene-FDX2;gene-HGH1;gene-LOC106823458;gene-HEATR9;gene-SRSF2;gene-LOC106843227;gene-ADAMTS10;gene-STRA8;gene-ANAPC4;gene-ESF1;gene-PAQR4;gene-ABHD5;gene-LOC123289513;gene-PPM1F;gene-NUDT22;gene-MAMDC4;gene-NOC2L;g…
eca-miR-423-5p	gene-RNASEH2A;gene-C21H3orf84;gene-LOC106840681;gene-LOC123288007;gene-LOC106827774;gene-LOC123277802;gene-TRMT2B;gene-LOC106844072;gene-WFDC2;gene-LOC123282627;gene-UBXN2A;gene-PARD6G;gene-ZNF282;gene-MFN2;gene-LCA5;gene-LOC106843213;gene-LOC106828616;gene-FUT1;gene-MICAL1;gene-ENPP1;gene-PNMA3;gene-LOC123286757;gene-TMEM134;gene-PARP8;gene-GRIK1;gene-MTF1;gene-SPTBN4;gene-PDP1;gene-CD93;gene-AN…
eca-miR-424	gene-SLC16A10;gene-LOC123280050;gene-SLC9A3R2;gene-MEGF9;gene-DNAJB2;gene-LOC106825183;gene-STKLD1;gene-LOC106830790;gene-HAVCR2;gene-LOC106823541;gene-LOC123276440;gene-SHTN1;gene-CHTF18;gene-PLAA;gene-ABCC3;gene-ZNF772;gene-LOC123284660;gene-PGD;gene-LAMA1;gene-C3H4orf50;gene-SDAD1;gene-SLC30A10;gene-MIDN;gene-NARS2;gene-PLEKHJ1;gene-RNF14;gene-FAM219A;gene-SCRN2;gene-FAM193B;gene-EZH2;gene-LOC…
eca-miR-429	gene-RFX7;gene-LOC123284677;gene-MEX3C;gene-RELCH;gene-HERPUD1;gene-ZSWIM6;gene-LOC106830060;gene-EPB41L1;gene-LOC123284011;gene-ZNF774;gene-ABRAXAS2;gene-DDX31;gene-WASHC2A;gene-DDX4;gene-ADORA2B;gene-RHOT1;gene-CRB1;gene-HDGFL1;gene-NDST1;gene-ABCA12;gene-TRIM46;gene-LOC106846992;gene-BCORL1;gene-SLC38A3;gene-NFE2L2;gene-LRCH1;gene-NPR2;gene-LOC106847139;gene-USP15;gene-CA9;gene-ATP13A2;gene-F1…
eca-miR-449a	gene-TIAM1;gene-CGN;gene-SGTA;gene-LOC106827902;gene-PRPH2;gene-WDR93;gene-WDR41;gene-XPO4;gene-PCID2;gene-HIRIP3;gene-SPRY1;gene-MRM3;gene-WWTR1;gene-SLITRK6;gene-SYTL5;gene-TMEM240;gene-MRPL19;gene-SOWAHC;gene-SOX8;gene-TMEM38A;gene-MTG2;gene-LOC106848348;gene-LOC106825152;gene-FTO;gene-TMEM178A;gene-ZDHHC20;gene-KLHL29;gene-SDCCAG8;gene-SPOUT1;gene-C5H1orf167;gene-CDAN1;gene-TRAPPC9;gene-CRMP1…
eca-miR-449b	gene-LOC106842316;gene-NFIL3;gene-SUCNR1;gene-LOC106840108;gene-PRL;gene-AMBN;gene-BTBD10;gene-LOC106843463;gene-CRYBG2;gene-LOC106825271;gene-PIGL;gene-KLHDC8B;gene-SYF2;gene-MED22;gene-CEL;gene-MORC1;gene-IL26;gene-LOC106833020;gene-PRIMPOL;gene-EPHB4;gene-GRXCR2;gene-ADAT3;gene-SNTB2;gene-UTS2;gene-LOC106837422;gene-PPM1K;gene-SLC24A4;gene-SMAD4;gene-DRP2;gene-IRAK4;gene-LOC106838528;gene-HMGC…
eca-miR-483	gene-LOC106831048;gene-LOC106841097;gene-FTSJ1;gene-IZUMO3;gene-USB1;gene-EPG5;gene-SETD4;gene-CSMD2;gene-CDH12;gene-MYDGF;gene-NEB;gene-LOC123280237;gene-TBXT;gene-AKAP14;gene-PEAK1;gene-AP4E1;gene-LOC123284626;gene-FIP1L1;gene-LOC106829872;gene-NFKBIA;gene-COG2;gene-TRAPPC9;gene-SARAF;gene-RNF148;gene-FZD6;gene-LOC106844483;gene-LRRC2;gene-MTG2;gene-FTO;gene-ANO5;gene-SOD2;gene-DENND11;gene-USP…
eca-miR-485-5p	gene-LOC123285185;gene-SMG9;gene-ACOX1;gene-AKIRIN1;gene-SOX2;gene-HADHB;gene-MSX2;gene-PLEKHG5;gene-GPR150;gene-LOC106841381;gene-MFSD8;gene-ICA1;gene-LOC123285430;gene-LOC106836135;gene-STK3;gene-EPG5;gene-CSMD2;gene-LOC106848365;gene-LOC106840384;gene-HIRIP3;gene-PDP2;gene-FOXI1;gene-PPARGC1A;gene-FAM187A;gene-PACS2;gene-WDR41;gene-WDR93;gene-PHF8;gene-THRA;gene-LOC106824486;gene-LOC123276391;…
eca-miR-487a	gene-EIF4A3;gene-DHX34;gene-CWF19L2;gene-ACP4;gene-CBL;gene-PDE3A;gene-CDR1;gene-HK2;gene-LDHB;gene-FHIP1B;gene-DUXB;gene-MTM1;gene-TAOK2;gene-RANGAP1;gene-BNIP3;gene-ITPK1;gene-GRAMD4;gene-ABLIM3;gene-VPS4B;gene-MICALL2;gene-LOC106831016;gene-RECQL4;gene-RHBDL3;gene-ADAM28;gene-ADCY4;gene-CLCN2;gene-LOC123276330;gene-PGK2;gene-LRRC74A;gene-ADGRL1;gene-LOC106841978;gene-MYCL;gene-IL16;gene-LMLN;g…
eca-miR-488	gene-EFCAB5;gene-RASGRP3;gene-LOC106829206;gene-LOC106822328;gene-GPSM1;gene-ZNF787;gene-YTHDF2;gene-FLYWCH1;gene-CHODL;gene-TRPC7;gene-HNF1A;gene-FLRT2;gene-LOC106846656;gene-POU4F3;gene-SNX19;gene-WDR90;gene-SMOC1;gene-LOC106834475;gene-LOC106823138;gene-LEKR1;gene-FHIP1A;gene-LOC123276083;gene-MMP23B;gene-ACTL7B;gene-LOC106826687;gene-ZNF516;gene-SYT4;gene-TOX;gene-ODAD2;gene-CLIP3;gene-MAP7D1…
eca-miR-490-5p	gene-VPS51;gene-CFAP54;gene-LOC123276306;gene-MARK3;gene-SMURF1;gene-PADI2;gene-TMEM178B;gene-TMEM62;gene-OGFRL1;gene-C2H10orf62;gene-CWC27;gene-LOC106822410;gene-LOC106824483;gene-LOC123286415;gene-MGRN1;gene-LOC106836941;gene-COL22A1;gene-PDCD2L;gene-SYCE3;gene-IMPA1;gene-NET1;gene-KXD1;gene-LOC106848146;gene-SLC48A1;gene-CABP5;gene-LOC106844222;gene-RPTN;gene-DCST1;gene-DHRS13;gene-ZNF333;gene…
eca-miR-490-3p	gene-CD7;gene-NTPCR;gene-CERCAM;gene-DDN;gene-LAMP3;gene-PTPRQ;gene-METTL16;gene-BRICD5;gene-LOC123278599;gene-MYG1;gene-LOC106830796;gene-DCAF11;gene-KLK11;gene-PLPPR3;gene-OGG1;gene-FAM184B;gene-NEDD4;gene-CAND1;gene-NMUR2;gene-TRMT61A;gene-CNBD1;gene-TAS1R3;gene-LLGL1;gene-TAS2R39;gene-LOC106831148;gene-CNTD1;gene-ALDH3A1;gene-ZC3H12C;gene-CDPF1;gene-A1CF;gene-MID2;gene-UBR7;gene-LYL1;gene-AME…
eca-miR-494	gene-KYAT1;gene-TRIM38;gene-LNX2;gene-ZNF74;gene-UBE2G2;gene-EGF;gene-AGRN;gene-SLC5A10;gene-LOC106832552;gene-BPTF;gene-PRSS54;gene-TMEM35A;gene-CNOT11;gene-LOC106846137;gene-CLDN25;gene-LOC106828439;gene-IRS2;gene-ERN1;gene-LOC106828932;gene-LMAN1;gene-LOC106830226;gene-LOC123280641;gene-KIF26A;gene-UBE3D;gene-HNRNPUL1;gene-KIAA1614;gene-LOC106846641;gene-SLC39A4;gene-GLG1;gene-PIGU;gene-LMOD3;…
eca-miR-495	gene-MACC1;gene-CARD6;gene-XRCC5;gene-PCSK5;gene-LOC106822413;gene-FLT4;gene-TACC1;gene-UBR7;gene-EXOC3L4;gene-ST8SIA5;gene-TXNRD3;gene-RAG1;gene-ZBTB32;gene-TMEM167A;gene-RPL12;gene-YIF1A;gene-SPR;gene-GPD1;gene-PIWIL1;gene-COQ10A;gene-LRRC45;gene-RIPOR3;gene-LARP6;gene-AATK;gene-NFKBIA;gene-FTO;gene-MYB;gene-LOC106847103;gene-PRKCD;gene-CAMKK1;gene-IGFBPL1;gene-PRKCA;gene-FDXACB1;gene-SRP54;gen…
eca-miR-499-5p	gene-TRPM2;gene-LOC123284675;gene-PPP3CA;gene-NBEA;gene-TMEM266;gene-PRKCE;gene-NPC1;gene-GPR15;gene-COIL;gene-SLC33A1;gene-IL22;gene-LOC106836265;gene-CNTNAP4;gene-TFE3;gene-MAP7D3;gene-LOC106837159;gene-PGM2L1;gene-CLCN2;gene-CCR6;gene-RPAP1;gene-BCAR3;gene-PCBP4;gene-ZC3H15;gene-FAM234B;gene-MAEL;gene-LOC106821844;gene-GNL1;gene-LOC106836238;gene-KMT2A;gene-LOC106827907;gene-NOL12;gene-ABHD17A…
eca-miR-500	gene-SPINT1;gene-TMEM108;gene-GRIK4;gene-SLC44A5;gene-TOMM34;gene-AQP3;gene-TMEM92;gene-LOC106841571;gene-APPL2;gene-CFAP161;gene-BRDT;gene-RPE;gene-BCO1;gene-KIAA1210;gene-TUB;gene-CCND2;gene-LOC123289512;gene-SPOCK3;gene-PLXDC2;gene-LOC123282196;gene-ERBB4;gene-LOC123281304;gene-LOC106847930;gene-TMEM91;gene-WARS2;gene-AKAP17A;gene-TOX;gene-LOC106836888;gene-LOC106844465;gene-ATXN2L;gene-HDGFL1…
eca-miR-501-5p	gene-S100A14;gene-GDPD5;gene-LRTM1;gene-KNSTRN;gene-PPP1R32;gene-LRRC10B;gene-LOC123277922;gene-CEP68;gene-LOC106829213;gene-PLXDC2;gene-CSF1;gene-LOC123290223;gene-SSC4D;gene-LOC106846494;gene-ARAP2;gene-IGSF11;gene-LOC106836043;gene-LOC123288272;gene-DBF4;gene-PTGER3;gene-SMPD3;gene-SLTM;gene-WIPF2;gene-TP53BP2;gene-LOC106822328;gene-FBF1;gene-FMC1;gene-FBXL4;gene-VBP1;gene-CHD3;gene-TRAPPC3;ge…
eca-miR-502-5p	gene-SLC44A5;gene-CRYBA2;gene-R3HCC1;gene-LOC106848157;gene-PYGO2;gene-ATP1A4;gene-LOC106844645;gene-PTPA;gene-ARFGEF2;gene-HTT;gene-TBCK;gene-LOC123278693;gene-APPL2;gene-INTS10;gene-INTS5;gene-ANKLE2;gene-TMOD4;gene-CLEC4E;gene-LOC106836456;gene-AOAH;gene-GABRR3;gene-C10H9orf131;gene-ZNF574;gene-INPP1;gene-PDE4C;gene-TMX2;gene-SOX7;gene-LOC106829561;gene-FAM180B;gene-LOC123290052;gene-SPAG17;ge…
eca-miR-503	gene-LOC106838002;gene-LOC123285143;gene-LOC106847166;gene-LOC106845821;gene-FAIM;gene-LOC106845551;gene-LOC106831797;gene-LOC106837564;gene-LOC106822803;gene-TFPT;gene-LOC106827117;gene-NUFIP2;gene-PRSS2;gene-PHF24;gene-LOC106840334;gene-LOC106840236;gene-LOC106830729;gene-TENM3;gene-WWC1;gene-MARVELD3;gene-FAM24B;gene-UBL4A;gene-LOC106835715;gene-MYOM2;gene-CHRNB4;gene-EFCAB3;gene-LOC106827988;…
eca-miR-505	gene-LOC106843773;gene-PXDN;gene-RFC2;gene-ASB15;gene-PELI2;gene-SORL1;gene-C21H3orf33;gene-ITIH3;gene-NCF2;gene-RTP4;gene-PKD1;gene-KLF8;gene-LOC106842182;gene-ZAR1;gene-LOC123280096;gene-PRICKLE4;gene-FAM81A;gene-LOC123275680;gene-CHD6;gene-HAGH;gene-FADD;gene-HELQ;gene-LOC106836681;gene-GALK2;gene-RGCC;gene-FOXQ1;gene-CDC14A;gene-MINDY1;gene-MTUS1;gene-LOC106841735;gene-UPK1A;gene-FAM221A;gene…
eca-miR-506a	gene-CTNNA2;gene-RIMS1;gene-LOC123281488;gene-PRDM6;gene-PPHLN1;gene-UHRF1BP1L;gene-RETREG2;gene-LOC106829959;gene-SUN3;gene-ZNF793;gene-ILVBL;gene-LOC123276397;gene-COL6A3;gene-ALDH16A1;gene-XIRP2;gene-PLCL1;gene-BCR;gene-LOC106833382;gene-NTN3;gene-LOC123287277;gene-WFS1;gene-HNRNPH1;gene-KCNA7;gene-ZNF800;gene-TMPRSS11A;gene-SNX19;gene-LOC106822773;gene-HSPD1;gene-INPP5J;gene-WDR90;gene-TTI2;g…
eca-miR-507a	gene-BMP1;gene-STARD10;gene-TDRD1;gene-EXOC2;gene-NAV2;gene-SST;gene-OVGP1;gene-SH3D21;gene-LOC106837910;gene-MTRFR;gene-PPP1R9A;gene-LOC123282361;gene-DCDC1;gene-ZNF550;gene-PIK3CD;gene-SLC35G1;gene-EYA3;gene-SCARB2;gene-GABRE;gene-PI4KB;gene-TAOK3;gene-CLNS1A;gene-FCF1;gene-ZNF385C;gene-ASCL3;gene-DELE1;gene-LOC106830661;gene-BACH2;gene-SERPINF2;gene-LRRC73;gene-LOC106834583;gene-CROT;gene-SMS;…
eca-miR-508-3p	gene-TMEM174;gene-AFDN;gene-LOC106829841;gene-RASA4B;gene-LOC106827774;gene-SPEN;gene-LOC106828821;gene-LOC106843213;gene-ACHE;gene-FEZF1;gene-PNMA3;gene-CEP112;gene-BMPR1A;gene-PARP16;gene-TMPPE;gene-MSRB3;gene-SPATA9;gene-TMEM161B;gene-IQCE;gene-TIAM2;gene-COL17A1;gene-LOC123276849;gene-LOC123287697;gene-DBN1;gene-APBA1;gene-RAB36;gene-ARHGEF37;gene-MYL6B;gene-DCAF5;gene-ANKRD11;gene-HPN;gene-U…
eca-miR-509a-5p	gene-NAT14;gene-RCN1;gene-SYNE2;gene-LOC106833786;gene-TRAF3IP3;gene-CDKN2B;gene-NPNT;gene-DDX55;gene-SLC25A12;gene-PHTF2;gene-SEPHS2;gene-ATP7B;gene-MAML3;gene-ACTA2;gene-PAK3;gene-PIP4P1;gene-SPIDR;gene-KLHL26;gene-SFMBT2;gene-NSMAF;gene-STOX1;gene-HTR1B;gene-LOC106835758;gene-PKHD1;gene-TMEM61;gene-SUN2;gene-CCDC88B;gene-ACAT2;gene-ARHGAP4;gene-CDC6;gene-LOC106830049;gene-STX4;gene-SEZ6;gene-L…
eca-miR-509b	gene-LOC106838359;gene-DDX27;gene-ALDH1B1;gene-PASD1;gene-ANXA2;gene-EDA2R;gene-ATG16L2;gene-EPHA2;gene-NTM;gene-LRRC41;gene-CADPS;gene-SIGIRR;gene-LOC106822167;gene-CLCN7;gene-GALNT15;gene-TRPV3;gene-ATR;gene-SLC35E3;gene-PUSL1;gene-LOC123276286;gene-EPRS1;gene-LOC106842975;gene-TRIML1;gene-NEIL1;gene-LOC106826080;gene-TBCE;gene-PLEK2;gene-LOC106846474;gene-LOC106827030;gene-TMIGD2;gene-LOC10683…
eca-miR-514	gene-PDCD2L;gene-LOC106836941;gene-LOC106821793;gene-LOC106835317;gene-SPNS2;gene-LOC123275584;gene-MAP2K1;gene-PLA2G4D;gene-MAG;gene-RASEF;gene-LTA;gene-STK24;gene-METTL4;gene-LOC106848437;gene-RPTN;gene-SYMPK;gene-EEF1A2;gene-LAMC2;gene-FGFR3;gene-NOTCH3;gene-MLF1;gene-LOC106833020;gene-SLC14A2;gene-LOC123286146;gene-MTX1;gene-WDR47;gene-ACSL1;gene-OGFOD2;gene-VGLL1;gene-RPS7;gene-LOC123276013;…
eca-miR-514a	gene-FAM83D;gene-TFIP11;gene-UTP14A;gene-TET2;gene-DEPTOR;gene-MRNIP;gene-WASHC5;gene-RPAIN;gene-LOC123282719;gene-SPATA16;gene-LOC106823871;gene-LOC106848501;gene-TMEM71;gene-NPHS1;gene-ABCA9;gene-TEKT3;gene-RCC1L;gene-LOC123276955;gene-LOC123276950;gene-SORCS1;gene-NAE1;gene-CPSF4L;gene-LCMT1;gene-PTPRH;gene-UACA;gene-DDI2;gene-LOC123282698;gene-PPP1R3A;gene-LOC106831716;gene-SF3B2;gene-SMYD5;g…
eca-miR-532-5p	gene-LOC106840903;gene-LOC106827994;gene-LOC106830153;gene-SH3RF1;gene-CEP164;gene-ZNRF4;gene-HTR1E;gene-ARMC3;gene-ADGRF2;gene-LOC106826109;gene-LMNTD2;gene-LOC106838447;gene-LOC106833283;gene-LOC106828985;gene-COQ4;gene-LOC123279777;gene-RASGRF1;gene-SLC25A24;gene-NAV3;gene-ART1;gene-USP36;gene-ABCG1;gene-LOC106839003;gene-CD22;gene-LOC106833773;gene-CLCN5;gene-LOC106823753;gene-NLN;gene-LOC123…
eca-miR-615-3p	gene-TM6SF2;gene-MEIS3;gene-SLN;gene-LOC106842834;gene-TMEM82;gene-LPAR5;gene-U2AF1L4;gene-RGL2;gene-SRL;gene-SERTAD2;gene-NPBWR1;gene-LOC123287282;gene-CDC42EP5;gene-ASAP1;gene-MTIF2;gene-LOC106822600;gene-PARP4;gene-LOC106826750;gene-DHH;gene-PARL;gene-DERL2;gene-XRN2;gene-RAB7B;gene-LOC106831695;gene-TRAPPC10;gene-ZNF768;gene-GNB2;gene-TP53BP1;gene-ASTN2;gene-LOC106827567;gene-PSMF1;gene-AIMP1…
eca-miR-653	gene-LOC106847983;gene-YJU2;gene-SEPTIN5;gene-KTN1;gene-FAM71B;gene-WDFY1;gene-LOC123290107;gene-PRPF40B;gene-TRIM36;gene-LOC106824745;gene-DNAH9;gene-TDRD7;gene-PLEKHG4;gene-RRM2;gene-PIF1;gene-GRIA1;gene-CDC73;gene-MAP2;gene-BRPF1;gene-EPS8;gene-DENND1B;gene-ARMCX4;gene-ZSCAN12;gene-CCDC93;gene-NCF2;gene-LOC123275680;gene-ATL3;gene-IFT46;gene-MAP4K2;gene-NCKIPSD;gene-RHOT1;gene-ARHGEF18;gene-TA…
eca-miR-660	gene-HEPACAM;gene-G6PC1;gene-TTC8;gene-LOC106837830;gene-DPYSL3;gene-LOC106826822;gene-LOC106824428;gene-ZFP64;gene-LOC106831541;gene-TIMM50;gene-LOC106845221;gene-LOC123283288;gene-EIF3B;gene-GIPR;gene-CLRN2;gene-UNC50;gene-LOC106846094;gene-RALBP1;gene-ARHGEF10L;gene-CAPN12;gene-ARHGEF9;gene-DSCAM;gene-ENPP3;gene-CACTIN;gene-LOC106828407;gene-LGI2;gene-HTR2A;gene-SLC20A2;gene-WSB2;gene-TMEM131;…
eca-miR-675	gene-LOC106827062;gene-ERG28;gene-MON1B;gene-RPL26;gene-VIPAS39;gene-TMEM200C;gene-LOC106835321;gene-LOC106833370;gene-TRIM10;gene-LOC106830472;gene-FAM131B;gene-GABRB1;gene-LOC123284084;gene-DAPK2;gene-LOC106843688;gene-URB2;gene-MAPK11;gene-BCL7B;gene-LOC123284590;gene-LOC123281183;gene-TBRG1;gene-MMP17;gene-LOC123289788;gene-TRMT1;gene-CUTC;gene-LOC106847602;gene-CLDN25;gene-IDO1;gene-PHB2;gen…
eca-miR-676	gene-SHD;gene-HS3ST3B1;gene-LMO1;gene-LOC106823729;gene-FNIP1;gene-LOC106834519;gene-CFAP70;gene-LOC106844105;gene-ZNF362;gene-DIP2C;gene-LOC106845175;gene-CLECL1;gene-LOC106821970;gene-CDK20;gene-EPN1;gene-LOC123279016;gene-VIPR2;gene-ABCA4;gene-PRSS27;gene-PSD4;gene-LOC123282156;gene-LOC123280743;gene-MAPK8IP3;gene-LOC106823197;gene-TMC2;gene-ZNF517;gene-POLR2A;gene-DYTN;gene-TAS1R1;gene-ACAD10…
eca-miR-708	gene-LOC106829276;gene-SVEP1;gene-CDC40;gene-LOC106829998;gene-LOC123285599;gene-CDH18;gene-LOC106826204;gene-KLHL34;gene-TJP3;gene-IBTK;gene-RILPL1;gene-NAPA;gene-SERTAD1;gene-DOCK2;gene-SPATA48;gene-TSPEAR;gene-ST14;gene-LDLRAD2;gene-GAA;gene-LOC106839061;gene-TTC36;gene-SEC23B;gene-CDK14;gene-GADD45GIP1;gene-LOC123276993;gene-LOC106848206;gene-DUSP26;gene-SLC13A4;gene-KLHDC7A;gene-C8H12orf76;g…
eca-miR-7177b	gene-MTR;gene-SLC38A3;gene-ZNF513;gene-NCKAP5;gene-LOC106824540;gene-MAST2;gene-LOC106832432;gene-KCNH8;gene-CLRN1;gene-LOC106841610;gene-CERCAM;gene-CLCA2;gene-LOC106843477;gene-NMRK1;gene-RPIA;gene-LOC123284634;gene-LOC106848613;gene-PFDN5;gene-LOC106840906;gene-LOC106834490;gene-LOC123276120;gene-MKLN1;gene-CUNH22orf46;gene-COL4A6;gene-SEMA6B;gene-POSTN;gene-AMPH;gene-LOC106846987;gene-LOC1068…
eca-miR-744	gene-MUC1;gene-LOC106821865;gene-WASF1;gene-LOC106842604;gene-HAUS6;gene-ABCB11;gene-CLDN14;gene-NEURL1B;gene-TBC1D13;gene-LOC123285311;gene-SERPINA7;gene-CCDC93;gene-FBXW7;gene-PPIL1;gene-LOC106846216;gene-EPS8;gene-LENG9;gene-TTC4;gene-LOC106830149;gene-ZNF546;gene-LOC106838887;gene-PTBP3;gene-LOC106846733;gene-BCAT2;gene-LOC106846404;gene-LDB2;gene-LOC123287285;gene-C18H21orf91;gene-ABCE1;gene…
eca-miR-758	gene-CARNS1;gene-LOC106835256;gene-ADGRA2;gene-MAB21L3;gene-TGFBR3L;gene-SRSF5;gene-NEK10;gene-MRPL45;gene-LOC106840334;gene-RAD18;gene-WWC1;gene-NEFM;gene-SCG3;gene-CEP70;gene-FBXO21;gene-PROZ;gene-BNIPL;gene-KCNH5;gene-RFC4;gene-CDSN;gene-PASD1;gene-ATP8B3;gene-ARHGAP31;gene-LRRC41;gene-SLC23A1;gene-PACS1;gene-TAF5L;gene-VPS39;gene-USP5;gene-EXD1;gene-SETD7;gene-CDC20B;gene-FBXL2;gene-MRPS25;ge…
eca-miR-767-5p	gene-PDGFRB;gene-LOC106836363;gene-LOC106837442;gene-ENDOU;gene-CFAP91;gene-ARG1;gene-HCN3;gene-LOC106838436;gene-WNT2;gene-SHISAL2A;gene-KCNJ2;gene-MIOX;gene-NPY1R;gene-SNTG1;gene-LOC106824768;gene-GRSF1;gene-ABCC12;gene-LOC106846998;gene-NFASC;gene-SPTY2D1;gene-LOC106825922;gene-RPH3A;gene-PKDCC;gene-PAAF1;gene-MTMR12;gene-LOC106821976;gene-MEX3C;gene-FCAMR;gene-CLN6;gene-TTC12;gene-BMP7;gene-T…
eca-miR-8908b	gene-SPTB;gene-ADA2;gene-DCLK1;gene-HIF3A;gene-PRPF4;gene-CTNS;gene-NOLC1;gene-LOC106833885;gene-LOC106829838;gene-RPS3A;gene-LOC106834190;gene-TRAPPC4;gene-RPP40;gene-ULK4;gene-ERGIC3;gene-STAP2;gene-PGD;gene-MYT1L;gene-MPHOSPH9;gene-CELSR3;gene-TFF2;gene-LOC106847763;gene-MAPK12;gene-LOC123278599;gene-CRTC3;gene-LOC106830079;gene-CAND1;gene-ACADM;gene-TAAR9;gene-MTR;gene-FAM135B;gene-STRA6;gene…
eca-miR-8908c	gene-CPT2;gene-SPTBN5;gene-LRP6;gene-CCNO;gene-TRPC3;gene-LOC106838074;gene-KNTC1;gene-FGFR1;gene-GUCY1B1;gene-MAD2L2;gene-KCNMB3;gene-RECK;gene-CEMIP2;gene-EHD3;gene-FAM214A;gene-LOC106828539;gene-SAMD4A;gene-USP16;gene-DENND6B;gene-DYNLT1;gene-LOC106843464;gene-DLG3;gene-PCDH20;gene-MYBPC2;gene-ME2;gene-ALG9;gene-NOX1;gene-SPATA24;gene-LOC106833379;gene-RAD51B;gene-TACSTD2;gene-LOC106822238;gen…
eca-miR-8908e	gene-HNRNPR;gene-WNT10B;gene-UPF1;gene-ARFIP2;gene-LOC106833885;gene-H6PD;gene-SCRN2;gene-LOC106829443;gene-SLC25A27;gene-MAP3K12;gene-GLDC;gene-GPR4;gene-AKAP13;gene-ATP6V0E2;gene-LOC106832361;gene-ROBO3;gene-SLC16A9;gene-LOC106822271;gene-LOC106836563;gene-AGBL2;gene-GALK1;gene-PLPPR4;gene-EIF2A;gene-CDC42EP4;gene-OTOGL;gene-OAZ2;gene-MMP19;gene-ARAP3;gene-LOC106843468;gene-AGO4;gene-LOC1068301…
eca-miR-8908g	gene-CSTF1;gene-DLK2;gene-LOC106842266;gene-HOOK3;gene-TMEM161A;gene-TMEM86B;gene-NXPH3;gene-SPINT2;gene-SLC38A10;gene-SFTPC;gene-NPRL3;gene-LOC123275589;gene-GOT1L1;gene-PLA2G2F;gene-NWD2;gene-CRACR2A;gene-AGAP3;gene-MBD5;gene-CALCOCO1;gene-KAZN;gene-GABRQ;gene-LOC106840777;gene-LOC123276110;gene-LOC106838050;gene-FRMPD4;gene-KIF1C;gene-NDST2;gene-CHST8;gene-PPFIBP2;gene-CNKSR3;gene-KLF13;gene-K…
eca-miR-8908h	gene-EEF2K;gene-KCNMA1;gene-ADGRG5;gene-NYAP1;gene-LOC106846480;gene-TTLL1;gene-KLHL28;gene-CLCN4;gene-PCDH8;gene-SAP30;gene-NUP35;gene-STRN;gene-RGS9;gene-BHLHE40;gene-CCDC174;gene-SPRYD4;gene-LOC106824320;gene-MED6;gene-HDHD5;gene-VPS45;gene-LOC106826952;gene-ELOVL2;gene-ANKZF1;gene-ASNS;gene-WARS1;gene-SNURF;gene-HPX;gene-LOC123278976;gene-C2H14orf93;gene-LOC106842312;gene-HEATR5A;gene-LOC1068…
eca-miR-8908i	gene-CEP68;gene-LOC123286219;gene-TSNAXIP1;gene-FGD2;gene-LOC106822806;gene-PCDH1;gene-LOC123290223;gene-SSTR5;gene-LOC106846494;gene-ARAP2;gene-ORMDL2;gene-IVD;gene-LOC123280014;gene-LOC123289512;gene-ZC3H12A;gene-LOC106824169;gene-FAM156B;gene-PPP1R32;gene-PDS5A;gene-WNT9B;gene-GPSM1;gene-LOC106827901;gene-UBN1;gene-SLC2A3;gene-LOC106824254;gene-EIF2AK2;gene-DDO;gene-IQCH;gene-NXPE2;gene-PPIP5K…
eca-miR-8908j	gene-PPIE;gene-PPP2R3C;gene-OPRD1;gene-KIF3B;gene-DENND4C;gene-DMAC1;gene-AXL;gene-PRDM2;gene-TXLNA;gene-L2HGDH;gene-LOC106840184;gene-TMEM249;gene-LOC123276210;gene-LOC106825939;gene-LOC123285417;gene-HNRNPA0;gene-ARMCX1;gene-CSF2;gene-PRRT1B;gene-HAUS7;gene-PCDH17;gene-SLC33A1;gene-SNRPB;gene-LRCOL1;gene-LOC123282410;gene-KLHL1;gene-LOC106827341;gene-PLEK;gene-SLC5A12;gene-HMGB3;gene-GABPB2;gen…
eca-miR-8908l	gene-CPO;gene-LOC106840104;gene-SOX12;gene-ARAF;gene-FREM3;gene-RIDA;gene-LOC106844790;gene-EXOC3;gene-REELD1;gene-CCDC120;gene-PFN2;gene-SLC46A2;gene-WDR82;gene-ADRB2;gene-LOC106824199;gene-LOC123278648;gene-STX3;gene-EPHA4;gene-SLC35B2;gene-TMEM154;gene-GNPAT;gene-NFKB1;gene-PDCD1;gene-SLC6A7;gene-NCBP3;gene-FAR2;gene-CEP250;gene-LOC106845977;gene-RBM15B;gene-ZNF394;gene-LOC123284532;gene-LOC12…
eca-miR-8908m	gene-RNF180;gene-DSC1;gene-JADE2;gene-SPATA2L;gene-LOC106847973;gene-CCNI;gene-C2CD4A;gene-TMEM262;gene-FNBP1;gene-LOC106841383;gene-LPAR1;gene-UEVLD;gene-PTCH1;gene-GRIP2;gene-PIRT;gene-ZBTB42;gene-LOC106845253;gene-UBQLN1;gene-FABP3;gene-LOC106845494;gene-LOC106833840;gene-MPHOSPH9;gene-DUOXA2;gene-G6PC3;gene-POLR1E;gene-LAS1L;gene-LOC106826431;gene-PRDX4;gene-LOC106822850;gene-GABPA;gene-PPP1R…
eca-miR-8908n	gene-TMC4;gene-ZZEF1;gene-NDUFA10;gene-SENP7;gene-LARP7;gene-CDYL;gene-POLR3B;gene-ZBP1;gene-ARHGEF3;gene-PLPP5;gene-CHAF1B;gene-SGK3;gene-FAT4;gene-NUS1;gene-SEC22C;gene-HSD17B4;gene-PLEKHM3;gene-LOC106825293;gene-LOC106839563;gene-CRK;gene-MEAF6;gene-SNAPC4;gene-LOC123289505;gene-KAT6B;gene-PCARE;gene-ZNF594;gene-GANAB;gene-CASD1;gene-ADAMTS20;gene-UGGT2;gene-KRT79;gene-SENP5;gene-FES;gene-ABCF…
eca-miR-8909	gene-LOC106836147;gene-LOC123284678;gene-ZNF366;gene-GBP6;gene-LOC106822715;gene-LOC123287491;gene-IDH2;gene-LOC106831357;gene-LOC106833753;gene-EPPK1;gene-OTOL1;gene-NEK9;gene-FBXO7;gene-RHBG;gene-LOC123276961;gene-LOC106847576;gene-NCAM2;gene-PDE12;gene-SNX29;gene-DDX59;gene-IL21R;gene-PTPN1;gene-LOC106848617;gene-ALKBH7;gene-GABBR1;gene-LOC123289407;gene-LOC106835253;gene-DNAJC18;gene-LOC10683…
eca-miR-8986a	gene-SYN2;gene-SIRT5;gene-MANBAL;gene-SHPRH;gene-KCNT2;gene-LOC106842909;gene-RBMS3;gene-AKAP10;gene-GPR132;gene-FKBP8;gene-STARD10;gene-LURAP1L;gene-LOC106839745;gene-LOC106834828;gene-PPP2R5A;gene-TGM3;gene-LOC106825782;gene-RP1;gene-PTPRJ;gene-MRPL4;gene-SH3D21;gene-LOC106833209;gene-SMIM10;gene-ZBTB21;gene-RGS6;gene-C3H4orf45;gene-SLC6A2;gene-HHAT;gene-SLC35F3;gene-ARSG;gene-ITGB1BP1;gene-SMC…
eca-miR-9003	gene-NOL11;gene-LOC106829841;gene-ATG2B;gene-RASA4B;gene-KRT72;gene-LOC123280898;gene-GUCA1C;gene-LOC106833513;gene-PPP1R16B;gene-LOC106846668;gene-PPP2R3A;gene-LOC106830223;gene-ANKRD12;gene-CSRNP1;gene-LOC106830160;gene-SGIP1;gene-ALPK1;gene-BOLL;gene-LCA5;gene-CCDC63;gene-ZNF596;gene-TCTE1;gene-GRHL2;gene-MAP3K15;gene-LOC106837722;gene-DENND5B;gene-MTF1;gene-TRAF3;gene-NXNL2;gene-MUC21;gene-PN…
eca-miR-9024	gene-HOXB13;gene-LOC106846474;gene-LOC106827030;gene-MTUS2;gene-LOC106846909;gene-EXD1;gene-ZFTA;gene-ARMCX2;gene-CACNG7;gene-KCTD10;gene-LOC123276643;gene-APOC3;gene-TBCE;gene-CCDC148;gene-N4BP3;gene-ADAM8;gene-LOC123284631;gene-MAU2;gene-PLEK2;gene-LOC106830142;gene-RBFA;gene-DIMT1;gene-USP5;gene-RHPN1;gene-PPP1R1B;gene-ARFGEF3;gene-LOC123283884;gene-NPAS1;gene-CBFB;gene-SPEM3;gene-PASK;gene-MR…
eca-miR-9049	gene-CRACR2B;gene-LOC123279435;gene-LSMEM2;gene-PIM2;gene-RNF103;gene-TXNDC11;gene-C2H10orf95;gene-CD6;gene-KMT5B;gene-LOC123287136;gene-EID1;gene-SNAI1;gene-LAMC1;gene-RXFP3;gene-EHD4;gene-MACC1;gene-LOC106838074;gene-TMCO4;gene-C10H7orf57;gene-FGFR1;gene-PHB2;gene-TCF4;gene-EXD3;gene-C22H12orf54;gene-LOC123281324;gene-LOC123284084;gene-DAPK2;gene-TRIM16;gene-DTNBP1;gene-RBBP6;gene-MON1B;gene-LO…
eca-miR-9142	gene-NUTM1;gene-TDRD6;gene-MORC3;gene-IGSF21;gene-LOC106824489;gene-ENPP7;gene-HINT3;gene-GRK2;gene-URB1;gene-SH2D4A;gene-LOC106834369;gene-GOLIM4;gene-TRIM66;gene-CASR;gene-GALE;gene-PKHD1;gene-LOC106838142;gene-LATS2;gene-SMG5;gene-AGMAT;gene-SFMBT2;gene-BEST4;gene-FBXO16;gene-CDC20;gene-PTPN23;gene-NDUFAF4;gene-TANC1;gene-CALR3;gene-VILL;gene-DVL1;gene-LAT;gene-PSMD3;gene-TMC6;gene-FRMPD3;gene…
eca-miR-9143	gene-DIAPH1;gene-EMILIN1;gene-AQP9;gene-TUBGCP2;gene-MRPS28;gene-ZC3HAV1;gene-MEOX2;gene-ZFYVE28;gene-LOC106836984;gene-TRA2A;gene-TNP2;gene-MAPT;gene-RBM44;gene-LOC123288275;gene-PIP4K2B;gene-TRAF3IP1;gene-OXA1L;gene-LOC106842527;gene-FPGT;gene-PRRT1;gene-TRABD2B;gene-LOC123284116;gene-ANKMY1;gene-SHMT2;gene-LOC123275947;gene-DUSP12;gene-HTRA3;gene-RBPMS2;gene-DNAI2;gene-FGL2;gene-ATP6AP2;gene-L…
eca-miR-9169	gene-ARMC6;gene-ACR;gene-SHISA7;gene-TSN;gene-KCNS1;gene-HINT2;gene-DCTD;gene-TNNI3;gene-RASA2;gene-LOC106827877;gene-PEX6;gene-MLKL;gene-GPR84;gene-ATP5MJ;gene-YBEY;gene-SLF2;gene-SSR3;gene-PSMA5;gene-POU1F1;gene-LOC123282397;gene-LOC106843973;gene-LOC106822544;gene-RBM43;gene-GPHA2;gene-LOC106828271;gene-SERGEF;gene-LOC106822323;gene-SMURF2;gene-PABPC4L;gene-THEMIS2;gene-LOC106830133;gene-LOC12…
eca-miR-92a	gene-INO80;gene-SLC26A7;gene-RELT;gene-TNRC6C;gene-LOC123283880;gene-LOC106846910;gene-AIDA;gene-LOC106824768;gene-LRRC51;gene-PHF2;gene-TMEM39A;gene-CAPN11;gene-SLCO4A1;gene-PIPOX;gene-SP140L;gene-LOC106827243;gene-F7;gene-LOC106823781;gene-PTGDS;gene-LOC123288243;gene-ZFP91;gene-FAM181A;gene-ARFRP1;gene-PRKAA2;gene-ING3;gene-LOC123283860;gene-PFN1;gene-DNAI7;gene-LOC123290161;gene-ACSL6;gene-XY…
eca-miR-92b	gene-WNT7A;gene-LOC106836618;gene-P3H2;gene-LOC106827245;gene-CASP8AP2;gene-LIN52;gene-TLK2;gene-CYTH4;gene-BRI3;gene-SNAP47;gene-EXD3;gene-LOC123283863;gene-DAGLB;gene-LOC106822898;gene-LOC106828892;gene-RRS1;gene-JPH3;gene-LOC123284145;gene-KAT7;gene-LOC106833379;gene-DNAAF5;gene-ATMIN;gene-MAP3K20;gene-PRSS16;gene-LOC106829837;gene-GALM;gene-OTULINL;gene-ARID4B;gene-ZRANB1;gene-IMPA1;gene-COL4…
eca-miR-93	gene-ANAPC7;gene-ZBTB1;gene-NCAPG2;gene-ANKRD31;gene-LOC106822836;gene-TMEM116;gene-LOC123284755;gene-POLA1;gene-MUC4;gene-FRY;gene-ZNF639;gene-IGSF1;gene-DRD2;gene-FRG1;gene-AREL1;gene-SPATA6L;gene-SNORC;gene-BEST1;gene-RMC1;gene-LOC106825998;gene-TONSL;gene-TACC2;gene-TOB1;gene-LOC106823315;gene-LOC106826299;gene-IFT172;gene-SNTG2;gene-G3BP2;gene-CCDC81;gene-VSTM5;gene-LOC106822326;gene-LOC1068…
eca-miR-95	gene-MYCBP2;gene-MYBBP1A;gene-LOC106844510;gene-EFCAB8;gene-LOC123284126;gene-RAB11FIP4;gene-LOC123282380;gene-FBXO33;gene-LOC106825944;gene-LOC123276816;gene-ZNF536;gene-ZNF608;gene-ZNF133;gene-LOC106826303;gene-SLC41A3;gene-XRCC1;gene-TTI1;gene-LOC123275676;gene-GFM2;gene-PRRT3;gene-TBC1D9B;gene-LOC106829208;gene-LOC106831517;gene-LOC123285075;gene-CDK2;gene-EIF3G;gene-AGRN;gene-LOC106843847;ge…
eca-miR-96	gene-ALOX12;gene-PDK2;gene-LOC106825024;gene-RTTN;gene-KYNU;gene-XNDC1N;gene-CAMK2B;gene-RNF217;gene-WNT2B;gene-LOC123281960;gene-SCP2D1;gene-TMC5;gene-CCNB3;gene-ADGRE1;gene-DSCAM;gene-ADNP2;gene-C22H12orf4;gene-MAP1S;gene-DAAM1;gene-PARD3;gene-LOC106847425;gene-HEPACAM;gene-LOC106840247;gene-SLC5A9;gene-TMEM203;gene-EXTL3;gene-LAX1;gene-PRDM11;gene-STRN3;gene-SEPTIN4;gene-LOC106848180;gene-PAX7…
eca-miR-99a	gene-PIM1;gene-ANXA4;gene-TOM1;gene-GNL3L;gene-DNAJC8;gene-ZNF282;gene-SMOC2;gene-SNRPA1;gene-DNAAF2;gene-LOC106838582;gene-NSG1;gene-HNRNPA2B1;gene-NKX1-2;gene-LOC123275624;gene-IL6R;gene-ANKRD54;gene-LOC106823776;gene-UBE2QL1;gene-CREB3L3;gene-MXD3;gene-LDLR;gene-NAXE;gene-POLRMT;gene-HOXC10;gene-SOX10;gene-PLEKHO1;gene-DNAJC9;gene-KIF5C;gene-IL17RC;gene-CSTF2T;gene-SLC35G6;gene-IAH1;gene-MUTYH…
eca-miR-99b	gene-PHKB;gene-LMNTD2;gene-RBM22;gene-LOC106830785;gene-LOC106834974;gene-CEBPB;gene-PRSS21;gene-ACOT12;gene-LOC123288246;gene-SSU72;gene-PLEKHB1;gene-LIPG;gene-LOC106836966;gene-ROBO2;gene-CXCR3;gene-ATIC;gene-LOC106821984;gene-TNK2;gene-ROS1;gene-TMEM165;gene-OVCA2;gene-LOC106835149;gene-ADGRL1;gene-LRRC74A;gene-NRIP2;gene-LOC106836673;gene-PDGFA;gene-IL2RG;gene-PDE3A;gene-HEATR4;gene-ANGPTL4;g…
eca-miR-9a	gene-SEC31A;gene-CHAMP1;gene-SPRYD4;gene-ANGPTL7;gene-FAM13A;gene-SYCP2L;gene-HDHD5;gene-VPS45;gene-STBD1;gene-CES5A;gene-LOC123283896;gene-KRT78;gene-NYAP1;gene-MLLT1;gene-SLC16A1;gene-LOC106825526;gene-SWT1;gene-ANKRD28;gene-P2RY13;gene-FARP2;gene-SLITRK5;gene-LOC106822379;gene-SPIN1;gene-RICTOR;gene-CERS2;gene-ADAMTS5;gene-IGSF22;gene-P4HTM;gene-ANGPT1;gene-LOC123285078;gene-GGA3;gene-LOC10682…
unconservative_NC_052177.1_321	gene-LOC123284016;gene-SH3PXD2A;gene-LOC123276682;gene-MYLK4;gene-FSCN2;gene-MYO9B;gene-TRAPPC10;gene-TLE6;gene-LOC123276917;gene-RTEL1;gene-PARP4;gene-ASAP1;gene-HSD17B1;gene-CDCP1;gene-CDK13;gene-LOC106836027;gene-FAM181B;gene-NPBWR1;gene-U2AF1L4;gene-LOC106842834;gene-IL20RA;gene-LOC106843306;gene-MEIS3;gene-LOC106831332;gene-GPS1;gene-AP3B1;gene-ATP2B2;gene-SRSF4;gene-MACF1;gene-FBLIM1;gene-K…
unconservative_NC_052177.1_42	gene-RIPOR3;gene-SLC10A2;gene-LOC106822378;gene-CDKN2AIPNL;gene-LOC123287400;gene-BPIFA3;gene-SYVN1;gene-XPO1;gene-PP2D1;gene-GRK4;gene-LOC106830508;gene-LOC106833748;gene-NPSR1;gene-TBC1D23
unconservative_NC_052178.1_1788	gene-LOC106823424;gene-PTCD3;gene-LOC106822145;gene-BEST3;gene-DUSP16;gene-WNT5A;gene-LINGO4;gene-ABCB11;gene-FAM78A;gene-NDUFS2;gene-LOC106845611;gene-SGMS1;gene-C12H8orf33;gene-P2RX7;gene-APC;gene-FBXW7;gene-CCDC93;gene-KRT7;gene-LOC123279714;gene-HSPG2;gene-BCAT2;gene-NME4;gene-TNFRSF19;gene-CLIP4;gene-MAP3K10;gene-LOC106826201;gene-INAFM2;gene-RREB1;gene-ATP13A5;gene-TRIQK;gene-NUP160;gene-RA…
unconservative_NC_052178.1_1794	gene-TSNARE1;gene-NKD2;gene-LOC123282985;gene-CCDC142;gene-FAM161B;gene-LOC106847744;gene-LOC106844827;gene-LOC106842244;gene-LOC123275636;gene-GART;gene-SLC22A31;gene-BTBD1;gene-TRIP13;gene-NUP153;gene-CADPS2;gene-SLC29A3;gene-TH;gene-KBTBD6;gene-LOC106837758;gene-LOC106825272;gene-OLFM1;gene-KLF11;gene-NEUROD2;gene-CMYA5;gene-EDRF1;gene-ATG3;gene-LOC106830794;gene-UBE2N;gene-LOC123282625;gene-F…
unconservative_NC_052178.1_1920	gene-APBA2;gene-CCDC14;gene-RYR2;gene-DNAJB11;gene-RAD17;gene-C8H6orf89;gene-CEP164;gene-CRISPLD1;gene-LOC106830662;gene-LOC106827301;gene-ITGA6;gene-MASTL;gene-CWH43;gene-HAUS6;gene-WNT5A;gene-USP33;gene-MYSM1;gene-TGM7;gene-USP26;gene-LOC106825969;gene-TAF3;gene-RBBP6;gene-TRIM10;gene-GABRA1;gene-MYO1F;gene-FCHO2;gene-TCTE1;gene-COG7;gene-PRSS12;gene-CCN4;gene-MAGEB3;gene-ZBTB24;gene-LOC1068218…
unconservative_NC_052178.1_1977	gene-CRYBG2;gene-NR1H2;gene-LOC123278653;gene-MEF2D;gene-SHROOM1;gene-TRHR;gene-SLC25A13;gene-LOC106841382;gene-PROCA1;gene-MYO5B;gene-IQGAP2;gene-SEPTIN1;gene-LOC106822092;gene-LOC123276113;gene-NPHP3;gene-FDXACB1;gene-MYPN;gene-LOC106825590;gene-LOC123284196;gene-SALL3;gene-TRIM21;gene-FBXO31;gene-MIER1;gene-DAAM1;gene-LOC123277795;gene-KCNU1;gene-EGR1;gene-SLX1A;gene-GPRASP1;gene-KDM5A;gene-LO…
unconservative_NC_052178.1_1991	gene-CLK3;gene-LOC106843515;gene-C13H17orf67;gene-MYB;gene-LOC123285309;gene-NRIP2;gene-ATG4B;gene-LRRC74A;gene-BCL10;gene-EMID1;gene-RXRB;gene-ALDH9A1;gene-RBM20;gene-LOC123275663;gene-LIPG;gene-LOC106821984;gene-ATIC;gene-RNF144B;gene-EFHD1;gene-PLK4;gene-PRSS21;gene-LMLN2;gene-SLC25A24;gene-DNAH7;gene-PSMD1;gene-LCE6A;gene-LOC106845918;gene-MYCT1;gene-QSOX1;gene-PCBP2;gene-CLCN5;gene-LOC123283…
unconservative_NC_052178.1_3561	gene-GRM4;gene-ZGRF1;gene-CD96;gene-CFAP36;gene-PLIN2;gene-PTPMT1;gene-LYSMD4;gene-LOC106840616;gene-WNT2B;gene-IL26;gene-NNT;gene-DNAH17;gene-RNF207;gene-KDM6A;gene-SLC9A1;gene-LOC123280497;gene-GEMIN7;gene-L3MBTL2;gene-RAB3GAP1;gene-CAPN14;gene-PROB1;gene-SEMA3B;gene-VWA3B;gene-PRLR;gene-LOC106836484;gene-RPF2;gene-RAB15;gene-MAP3K14;gene-SCN1B;gene-RYR3;gene-EXOC5;gene-MORN5;gene-ARFGEF2;gene-…
unconservative_NC_052178.1_3849	gene-LOC123282193;gene-KLHL38;gene-DAND5;gene-SCAF1;gene-COL4A4;gene-ASPH;gene-CHAF1B;gene-DYTN;gene-LOC106848268;gene-UBE3B;gene-LOC106847028;gene-CDK8;gene-C5H1orf94;gene-CASP3;gene-LOC123286237;gene-SLC9A1;gene-MEGF9;gene-LOC106846293;gene-EPHB4;gene-MEIOC;gene-CLCN3;gene-FAM166B;gene-BOD1L1;gene-CCDC177;gene-GASK1B;gene-STK26;gene-PNN;gene-EIF2AK1;gene-CRAT;gene-SEPTIN9;gene-PPP1R13B;gene-LOC…
unconservative_NC_052178.1_5207	gene-MAP3K6;gene-DYDC2;gene-PRPH2;gene-TEX19;gene-PACS2;gene-WDR41;gene-CGN;gene-LOC106832138;gene-RGR;gene-NSUN2;gene-GRAMD1C;gene-CRMP1;gene-CDAN1;gene-SLC22A3;gene-FTO;gene-UCKL1;gene-FZD6;gene-LOC106834446;gene-SEPTIN14;gene-LOC123275868;gene-LOC123279012;gene-LOC123284406;gene-ISLR;gene-WDR3;gene-NIBAN1;gene-ACOX1;gene-PLEKHG5;gene-LHFPL6;gene-ICA1;gene-MFSD8;gene-RBPJL;gene-CEBPD;gene-COG2;…
unconservative_NC_052178.1_5972	gene-LOC123282191;gene-MAP1B;gene-TMEM59L;gene-CNTN4;gene-NR0B2;gene-ZNF385C;gene-DNTTIP2;gene-PDIA4;gene-ZBTB24;gene-CLDN4;gene-LOC123282855;gene-DTYMK;gene-ACTR3B;gene-SMIM5;gene-KLK9;gene-BCKDHB;gene-MME;gene-PITRM1;gene-KCNK5;gene-ZNF502;gene-ARID3C;gene-BACH2;gene-ZNF185;gene-RBFOX2;gene-KBTBD11;gene-LOC106826874;gene-HMGA2;gene-L3MBTL3;gene-SYPL1;gene-DZIP1;gene-SLC35G1;gene-SYNDIG1;gene-SL…
unconservative_NC_052178.1_6751	gene-LOC123279237;gene-RNF6;gene-LOC123277130;gene-RTL9;gene-AMFR;gene-LOC106821871;gene-SLC22A1;gene-LOC106830917;gene-STIM2;gene-LOC106842597;gene-BTBD2;gene-HOXC13;gene-HEY1;gene-MUC6;gene-GRIA1;gene-TSNARE1;gene-MTFR2;gene-TRIP13;gene-NUP153;gene-KBTBD6;gene-SLC38A11;gene-SLC29A3;gene-THUMPD2;gene-CADPS2;gene-SLC26A1;gene-AHI1;gene-LOC106837168;gene-PSTPIP2;gene-ASB12;gene-DNAJC2;gene-MARVELD…
unconservative_NC_052178.1_7597	gene-BCR;gene-KLB;gene-LOC106839940;gene-UHRF1BP1L;gene-LOC106822142;gene-ZBTB12;gene-LOC123278583;gene-LOC106829534;gene-TMED8;gene-FANCC;gene-HK1;gene-CLIP3;gene-ZNF425;gene-TNFAIP6;gene-LOC106827616;gene-GGNBP2;gene-KAT5;gene-ATP2C2;gene-LOC106847406;gene-CCND2;gene-LOC123289505;gene-PTGER3;gene-IZUMO1R;gene-PRPF38B;gene-RTCA;gene-ZBTB49;gene-LOC123282196;gene-AFMID;gene-ZNF770;gene-LOC1232840…
unconservative_NC_052179.1_8365	gene-C8H22orf15;gene-FAM163A;gene-RIN1;gene-LOC123289583;gene-AMOTL2;gene-EIF4E1B;gene-BDH1;gene-SLC2A11;gene-LOC106831103;gene-PODNL1;gene-LRRC74B;gene-POU3F1;gene-LOC106835718;gene-LOC106835719;gene-CCR8;gene-NTN1;gene-CNTF;gene-HNRNPM;gene-LOC106831871;gene-BRD4;gene-PYGB;gene-LOC106828615;gene-ZNF135;gene-TIGD3;gene-SFTPB;gene-DTX4;gene-NAGK;gene-BICDL1;gene-YIPF3;gene-LOC106846586;gene-SPDYC…
unconservative_NC_052179.1_8736	gene-MSN;gene-DENND6A;gene-LOC106823679;gene-TMEM190;gene-AMPH;gene-CUNH22orf46;gene-GNG3;gene-RTN4IP1;gene-LMO3;gene-FAM234B;gene-LOC106842117;gene-BRICD5;gene-LAMP3;gene-ASB5;gene-LOC106830352;gene-CREBL2;gene-CLRN1;gene-CDNF;gene-LOC106824173;gene-LOC106840904;gene-JMJD4;gene-MTR;gene-CDPF1;gene-LOC106843943;gene-NDEL1;gene-RPS6KB1;gene-ERGIC3;gene-LOC106832700;gene-GATC;gene-ONECUT3;gene-TTF2…
unconservative_NC_052180.1_10441	gene-LOC106841985;gene-LOC123282615;gene-CNDP1;gene-LOC123286612;gene-PADI3;gene-BCL6B;gene-ARHGEF18;gene-EGFLAM;gene-LOC106831693;gene-ASB15;gene-HOXC13;gene-LOC106847333;gene-LOC123283860;gene-ZDHHC19;gene-ARHGAP8;gene-PPARD;gene-LOC106841244;gene-LOC106824768;gene-ATP6V1B1;gene-LMF2;gene-MS4A3;gene-MFSD1;gene-GJA5;gene-SPTBN5;gene-TNFRSF18;gene-MALT1;gene-CTNNBL1;gene-LOC106823921;gene-LRGUK;g…
unconservative_NC_052180.1_9840	gene-SEPTIN11;gene-TWIST1;gene-GLMN;gene-DLL3;gene-LOC106847724;gene-PROZ;gene-PKN3;gene-RNF38;gene-ZNF169;gene-IER3IP1;gene-LOC106840900;gene-HMX2;gene-WDR17;gene-LOC123275578;gene-SLAIN2;gene-PPP1R15A;gene-WASHC1;gene-LOC106838738;gene-SLCO2B1;gene-SARS1;gene-CTSF;gene-TYK2;gene-APTX;gene-GDF11;gene-GALNT9;gene-FYN;gene-ZKSCAN5;gene-SERTAD3;gene-ZNF790;gene-PALD1;gene-LOC106838002;gene-NUP155;g…
unconservative_NC_052181.1_12040	gene-PNMA6A;gene-GGNBP2;gene-LOC106831824;gene-LUC7L3;gene-LOC106829375;gene-FANCC;gene-RETREG2;gene-CHMP7;gene-CGRRF1;gene-NRBP1;gene-CDK1;gene-TAF1C;gene-LOC106841128;gene-INTS5;gene-EFCAB5;gene-FCN3;gene-LOC123278078;gene-LRTM1;gene-LOC106846494;gene-VPS72;gene-SPATA13;gene-THOC5;gene-LOC106846949;gene-LOC106825940;gene-HERPUD1;gene-ARMC6;gene-P2RY14;gene-CASD1;gene-SLC5A3;gene-EVI2A;gene-UPP2…
unconservative_NC_052181.1_12925	gene-UGT8;gene-ATG2B;gene-ENAM;gene-TAS2R3;gene-RADX;gene-MZB1;gene-FCRLA;gene-LOC106840372;gene-PPP3CC;gene-ENTHD1;gene-LOC106830123;gene-LOC106831598;gene-LOC106822211;gene-B2M;gene-ANAPC1;gene-MAML1;gene-MARCHF6;gene-MRPS16;gene-C14H16orf92;gene-KIAA1191;gene-TAS2R5;gene-SP2;gene-ABHD12
unconservative_NC_052182.1_13576	gene-TADA2A;gene-PREX1;gene-LOC123279803;gene-ZNF251;gene-LOC123288265;gene-MAP7;gene-KMT2A;gene-ULK4;gene-ADGRL2;gene-LOC106836238;gene-CNTFR;gene-PKP1;gene-CTR9;gene-RPP40;gene-NARS2;gene-LOC106846361;gene-ULK3;gene-TRAM2;gene-ABAT;gene-KY;gene-RNF220;gene-LOC106830126;gene-SDAD1;gene-ARHGEF2;gene-MAPK4;gene-SLC35F6;gene-C5H1orf109;gene-ZBTB18;gene-KRTAP29-1;gene-EHD2;gene-LOC123289574;gene-LOC…
unconservative_NC_052183.1_15383	gene-C21H3orf62;gene-ARHGEF33;gene-ZNF653;gene-PGM3;gene-LOC123276971;gene-KMT2D;gene-DDX3X;gene-LOC106846435;gene-LOC123285116;gene-ELAVL2;gene-MEGF10;gene-ABHD2;gene-DHX37;gene-CAPN10;gene-RADIL;gene-SDS;gene-TNFRSF8;gene-FSTL1;gene-LOC106833284;gene-OPRD1;gene-COIL;gene-SEC16B;gene-TJP1;gene-EPHB3;gene-VCPIP1;gene-ITGA2B;gene-NPHS1;gene-LOC106823871;gene-ANGEL1;gene-ZFYVE27;gene-GPR107;gene-LO…
unconservative_NC_052183.1_15409	gene-CYFIP2;gene-SLC45A1;gene-LOC106827547;gene-TMEM262;gene-LOC106844598;gene-LOC106831034;gene-ZIC1;gene-ULK4;gene-KLHL32;gene-LOC106830090;gene-LOC106833367;gene-GLI2;gene-SLC24A1;gene-LOC106839324;gene-ITGB4;gene-AKAP13;gene-SP3;gene-TECPR1;gene-TRIP10;gene-BPIFA2;gene-CCM2;gene-LOC106829923;gene-VPS52;gene-MYH13;gene-LOC106837406;gene-IFI30;gene-IL17RA;gene-MKLN1;gene-FAHD2A;gene-ATN1;gene-L…
unconservative_NC_052183.1_15412	gene-DOK1;gene-TAF5;gene-KRT16;gene-MYBL2;gene-LOC106838826;gene-LOC106834242;gene-LOC106833310;gene-RBM33;gene-DNM1L;gene-ZNHIT1;gene-P3H1;gene-DCLK3;gene-LOC106824820;gene-ZNF142;gene-SH2B1;gene-ENGASE;gene-LOC106840454;gene-MTA2;gene-OMA1;gene-LOC106830229;gene-PTTG1IP2;gene-RPL24;gene-UNC79;gene-LRIT1;gene-LOC106836891;gene-CABP7;gene-KLF9;gene-OGFR;gene-EGLN3;gene-OSGEPL1;gene-LGSN;gene-MRPS…
unconservative_NC_052183.1_15879	gene-LOC106848146;gene-ATP13A1;gene-KXD1;gene-SLC9A2;gene-TMCC3;gene-NINJ2;gene-TPCN1;gene-LOC106821793;gene-CFAP54;gene-SMPD1;gene-VPS51;gene-CPA5;gene-PADI2;gene-LMAN1;gene-ADPRM;gene-ZNF263;gene-SOS2;gene-SMCR8;gene-ZNF219;gene-XCR1;gene-RIPOR2;gene-MASP2;gene-TMEM53;gene-TMED5;gene-LOC106824298;gene-SLC24A4;gene-FANCB;gene-MTX1;gene-SYF2;gene-KLHDC8B;gene-SCN1A;gene-COQ3;gene-LOC123284934;gen…
unconservative_NC_052183.1_16535	gene-MEI4;gene-ASTN2;gene-MYLK4;gene-DONSON;gene-SUSD1;gene-SH3PXD2A;gene-PSMF1;gene-EMG1;gene-LOC106848163;gene-DACT1;gene-RTEL1;gene-LOC106826750;gene-LGALS8;gene-TRAPPC10;gene-GLIS2;gene-FZD1;gene-ZNF768;gene-BCAS4;gene-UBC;gene-BHLHA9;gene-ASAP1;gene-LOC106826798;gene-IZUMO2;gene-LOC106843574;gene-MTIF2;gene-SLN;gene-LOC106835198;gene-LOC123285134;gene-C3H4orf54;gene-SRL;gene-LOC123283003;gen…
unconservative_NC_052184.1_16923	gene-CACNA2D1;gene-PRKCE;gene-SLCO2B1;gene-E2F8;gene-EDC4;gene-THBS2;gene-AGR2;gene-LOC106823639;gene-MROH2B;gene-EXOC8;gene-RSBN1;gene-SETD1A;gene-BUD31;gene-GOLM2;gene-SERINC1;gene-LOC106836940;gene-ACOT13;gene-SSH1;gene-LOC106825762;gene-USP4;gene-LOC106824175;gene-BRPF3;gene-SAXO1;gene-INPP1;gene-IZUMO1R;gene-YTHDF2
unconservative_NC_052184.1_17560	gene-DUSP19;gene-GYS1;gene-LOC123289243;gene-TAS2R8;gene-FERMT3;gene-CEP104;gene-TUBGCP4;gene-LOC106847054;gene-PCGF6;gene-BHLHE40;gene-PPM1J;gene-FRRS1L;gene-GPR75;gene-LOC106839008;gene-PLEKHG1;gene-CTSL;gene-LOC106826279;gene-PTGER4;gene-TCAF1;gene-PLAGL1;gene-C5H1orf210;gene-FAM13A;gene-NELFA;gene-SLC16A1;gene-VSX1;gene-LYAR;gene-TMEM63C;gene-ARV1;gene-LOC123275617;gene-ZCCHC3;gene-KRT78;gene…
unconservative_NC_052184.1_17717	gene-SUDS3;gene-STEEP1;gene-LRP6;gene-CATSPER2;gene-P3H2;gene-SLC9C1;gene-KCNN2;gene-TTC21B;gene-BPGM;gene-LOC123284084;gene-LOC106840862;gene-SNX11;gene-CEP63;gene-KIF1B;gene-SNAP47;gene-FAM151B;gene-FGFR1;gene-GTF3C3;gene-LAG3;gene-PRG4;gene-PCSK5;gene-LOC106822648;gene-MGME1;gene-ACKR4;gene-CWC22;gene-ZNF704;gene-LOC106837424;gene-LOC106826698;gene-SYNE1;gene-ANK3;gene-KAT7;gene-TM7SF2;gene-NF…
unconservative_NC_052184.1_19072	gene-LOC106823639;gene-MROH2B;gene-AGR2;gene-BUD31;gene-GOLM2;gene-SETD1A;gene-RSBN1;gene-EXOC8;gene-PRKCE;gene-SLCO2B1;gene-E2F8;gene-CACNA2D1;gene-THBS2;gene-EDC4;gene-BRPF3;gene-LOC106824175;gene-INPP1;gene-YTHDF2;gene-IZUMO1R;gene-SAXO1;gene-ACOT13;gene-LOC106836940;gene-SSH1;gene-SERINC1;gene-USP4;gene-LOC106825762
unconservative_NC_052184.1_19177	gene-SIAH3;gene-RGS6;gene-TMEM88;gene-GADL1;gene-COMT;gene-FNDC11;gene-SLC11A2;gene-VSTM2B;gene-EEF1D;gene-LOC123276732;gene-ABCG5;gene-SMTNL2;gene-GALT;gene-EFNA2;gene-ICAM3;gene-AQP12A;gene-CSNK2A2;gene-SH3D21;gene-PHAF1;gene-UGT8;gene-FUT11;gene-MRPL4;gene-GJA3;gene-LOC106828123;gene-PTPRJ;gene-REC114;gene-CCP110;gene-RP1;gene-YIPF2;gene-CACNA1F;gene-DMRT3;gene-HAPLN4;gene-B3GALNT2;gene-TAL1;g…
unconservative_NC_052184.1_20731	gene-NECAP1;gene-LOC106842755;gene-TMEM8B;gene-LOC106838634;gene-ALPK3;gene-ALDH1L1;gene-FAM229A;gene-WHAMM;gene-FRAS1;gene-ACCSL;gene-SHANK1;gene-DLL4;gene-TAP2;gene-DDR1;gene-FRMD1;gene-LONRF1;gene-LOC106822052;gene-WDR76;gene-APAF1;gene-LOC106846197;gene-HLCS;gene-BCKDK;gene-SLC9A3;gene-LOC106842967;gene-LOC123275674;gene-GRK1;gene-GADD45A;gene-LOC106827812;gene-TBCD;gene-LOC106830069;gene-HNR…
unconservative_NC_052185.1_22215	gene-LOC106825343;gene-PNPLA7;gene-NGEF;gene-ARHGAP39;gene-FGF19;gene-CRACDL;gene-C9H13orf42;gene-HSBP1;gene-PGM3;gene-FRMPD1;gene-AKNAD1;gene-TRIM54;gene-LOC123285838;gene-BRME1;gene-ECPAS;gene-SYCE1L;gene-TRMU;gene-TUFM;gene-PRKCA;gene-HSD17B7;gene-DDI2;gene-MISP3;gene-TCHHL1;gene-GABBR2;gene-SLC25A53;gene-LOC123278918;gene-LOC123286532;gene-LOC106836894;gene-CGNL1;gene-LOC106824262;gene-TET2;g…
unconservative_NC_052185.1_22218	gene-NCBP2;gene-LOC106838645;gene-LAMP5;gene-PHRF1;gene-KIF22;gene-TSHB;gene-LOC106844056;gene-BEND4;gene-LOC123278024;gene-AHCYL1;gene-LOC106821857;gene-LOC106828437;gene-MAST1;gene-PPP2R1B;gene-MARCHF1;gene-TMEM44;gene-LOC106825916;gene-CD83;gene-DLGAP4;gene-PPP1CC;gene-LOC123280131;gene-RPUSD3;gene-ABCF3;gene-PDZD4;gene-ANKRD31;gene-CCR7;gene-RAI1;gene-CLBA1;gene-MFSD6L;gene-LOC106837803;gene-…
unconservative_NC_052186.1_22583	gene-ZFYVE28;gene-INSYN2A;gene-MEOX2;gene-LOC106822120;gene-GRK2;gene-TMEM120A;gene-GSG1L;gene-TMED2;gene-MRPS28;gene-LENG1;gene-TUBGCP2;gene-LOC106822342;gene-AQP9;gene-DIAPH1;gene-NUP133;gene-OXA1L;gene-LOC106824433;gene-VWA1;gene-ENPP7;gene-PRKD1;gene-FZD5;gene-ZNF174;gene-MTERF4;gene-TNS1;gene-NIPAL2;gene-CHRM5;gene-LOC106833248;gene-ETFBKMT;gene-ZBTB2;gene-LOC106844053;gene-ZNF606;gene-DUSP1…
unconservative_NC_052186.1_22616	gene-LOC106837281;gene-NR1H2;gene-CRYBG2;gene-DPYSL3;gene-LOC106842316;gene-NNT;gene-C15H20orf27;gene-PTPRS;gene-GCM2;gene-SMAD4;gene-LOC123278653;gene-MEF2D;gene-ZNF428;gene-HSPA4;gene-CLIP1;gene-MRPL9;gene-SF3B3;gene-MTMR1;gene-PTPN21;gene-GPKOW;gene-LOC106840914;gene-LOC123277908;gene-MTHFR;gene-LOC106845519;gene-SUSD2;gene-NDUFA10;gene-OTUD6A;gene-SLC25A13;gene-CERS1;gene-TRIM29;gene-DDX25;ge…
unconservative_NC_052186.1_22987	gene-LOC123283898;gene-MGST2;gene-COBLL1;gene-ILDR2;gene-NTN5;gene-TTYH1;gene-RFX1;gene-SHISA5;gene-C1H19orf44;gene-LOC106827564;gene-LOC106840747;gene-LRRC8C;gene-PTPRZ1;gene-SEPTIN5;gene-LOC106833766;gene-PDLIM3;gene-NMUR1;gene-LOC106836548;gene-LOC106843654;gene-MDH2;gene-LRP1;gene-C1QA;gene-ACP6;gene-LRRN3;gene-SLC41A3;gene-AGPAT2;gene-KCND3;gene-LOC106843225;gene-LOC106822039;gene-FAM71B;gen…
unconservative_NC_052186.1_23298	gene-MEMO1;gene-CLCN4;gene-CPXM2;gene-TPST2;gene-LOC106829909;gene-GNA11;gene-ADGRL1;gene-CHRM2;gene-PHETA2;gene-NOXO1;gene-ALDH7A1;gene-SIX2;gene-FBXO22;gene-TUBGCP5;gene-TBCEL;gene-CLDN4;gene-SIX1;gene-LOC123275955;gene-XKR8
unconservative_NC_052186.1_23559	gene-GABBR2;gene-MAPKAP1;gene-STAC;gene-LOC106823871;gene-HMGCLL1;gene-CEP76;gene-ILF3;gene-POLR3E;gene-EDEM3;gene-CDH3;gene-PNPLA6;gene-RPL3;gene-ARMCX1;gene-KLHL21;gene-KRT5;gene-LOC106838650;gene-RNF114;gene-NGEF;gene-AGK;gene-LOC106841731;gene-IFT140;gene-TTF1;gene-VEPH1;gene-POLB;gene-CD1D;gene-MARF1;gene-HEXIM2;gene-PDE4D;gene-SLC16A8;gene-DCAF4;gene-LOC106836467;gene-FARS2;gene-DNASE1L1;ge…
unconservative_NC_052188.1_25328	gene-ZDHHC9;gene-LIG4;gene-BTBD1;gene-ST6GAL1;gene-NDRG4;gene-HAO1;gene-COL10A1;gene-C2H10orf82;gene-NAV1;gene-LOC106844057;gene-PSTPIP2;gene-LOC123280064;gene-HMGCL;gene-INSIG1;gene-ULK2;gene-C17H11orf49;gene-LOC106836671;gene-CLTRN;gene-LYPD6;gene-KIFBP;gene-SKIDA1;gene-SIRT4;gene-RTL9;gene-MYT1;gene-RNF6;gene-LOC106845717;gene-LOC106842667;gene-SSR1;gene-G0S2;gene-LOC106833893;gene-RMND5B;gene…
unconservative_NC_052189.1_25942	gene-GDPD5;gene-CCND2;gene-DCP1B;gene-SLC27A3;gene-LOC106831633;gene-LOC106848166;gene-SSTR5;gene-KIAA0753;gene-IGSF11;gene-CSF1;gene-PCDH1;gene-KCNK18;gene-LOC106829213;gene-FGD2;gene-PLXDC2;gene-LOC106828467;gene-PEA15;gene-FMC1;gene-MEAF6;gene-LOC106836089;gene-RASL11B;gene-RBM5;gene-PPIP5K1;gene-IQCH;gene-KCNJ9;gene-RYR3;gene-UBN1;gene-TRAPPC3;gene-RTCA;gene-IKZF4;gene-LOC106843721;gene-UBE2J…
unconservative_NC_052189.1_26338	gene-SYT6;gene-ADGRA1;gene-LOC106823138;gene-LOC106826369;gene-MOK;gene-NDUFB5;gene-PALMD;gene-PPP4R3A;gene-FHIP1A;gene-ACVR1B;gene-ZSCAN25;gene-LOC123289389;gene-ATXN2L;gene-HDGFL1;gene-LOC123278014;gene-BRAF;gene-ANKRD65;gene-ADD1;gene-ZNF425;gene-AKAP17A;gene-TMEM236;gene-ARID1A;gene-LOC106847058;gene-MCEE;gene-AVL9;gene-TLNRD1;gene-DENND1A;gene-PRPF19;gene-LOC106843851;gene-DRG2;gene-LOC10682…
unconservative_NC_052190.1_27231	gene-MND1;gene-LOC123277455;gene-MAP1LC3A;gene-HDAC11;gene-PLK5;gene-RPH3AL;gene-SOX15;gene-VWF;gene-LOC106838302;gene-DEFB119;gene-DMBT1;gene-CHTF8;gene-KAZN;gene-LOC106843025;gene-LOC123284096;gene-GOT1L1;gene-PLEKHH1;gene-LOC106842328;gene-AGAP3;gene-LOC106833737;gene-ZZZ3;gene-LOC106825268;gene-STMND1;gene-IRS1;gene-SLC11A1;gene-NLRC5;gene-LOC106838631;gene-SIX2;gene-NXPH3;gene-LOC106831823;g…
unconservative_NC_052190.1_27633	gene-CEMIP2;gene-CYTH4;gene-SALL4;gene-LOC123289280;gene-KLHL13;gene-FGFR4;gene-PGAP1;gene-LOC123289788;gene-MAGI1;gene-TRMT1;gene-TRIM16;gene-URB2;gene-DTNBP1;gene-TLK2;gene-LOC123281324;gene-FAM131B;gene-CCDC15;gene-FGFR1;gene-TCF4;gene-TMEM151B;gene-NUDT1;gene-VWA2;gene-LAG3;gene-RXFP3;gene-PRG4;gene-LOC106845234;gene-KCNMB3;gene-LOC106837774;gene-SNX11;gene-LOC123283050;gene-METTL7A;gene-CASP…
unconservative_NC_052190.1_28046	gene-LOC106841937;gene-LOC106836956;gene-NDST1;gene-SPRING1;gene-C29H11orf86;gene-LOC106831549;gene-COMMD4;gene-C3H4orf48;gene-BCAR1;gene-UTP23;gene-SLIT1;gene-LOC106822660;gene-SMPD2;gene-LOC106843310;gene-PGBD1;gene-PLCD1;gene-LOC106833711;gene-DECR2;gene-FOXM1;gene-LOC106834164;gene-EPCAM;gene-GTPBP3;gene-LOC106843496;gene-SLC2A13;gene-OPRL1;gene-ACER1;gene-LOC106843406;gene-LOC106840302;gene-…
unconservative_NC_052191.1_29046	gene-ZFP90;gene-NPHP4;gene-LOC106840805;gene-COLEC11;gene-SLC8A2;gene-ANKUB1;gene-ST3GAL1;gene-CLDN4;gene-LOC123282452;gene-DNTTIP2;gene-COL12A1;gene-LOC123276121;gene-DHX35;gene-MCAM;gene-LOC106843714;gene-MALRD1;gene-LOC106839745;gene-FOSL1;gene-LOC123275609;gene-RINT1;gene-ZNF550;gene-SERP2;gene-PPP1R9A;gene-SPRED1;gene-LOC106844872;gene-WDR36;gene-TEX13D;gene-LOC123276698;gene-LOC106827902;ge…
unconservative_NC_052191.1_29095	gene-MRPL45;gene-TCHH;gene-ZNF268;gene-LOC106828660;gene-LOC106841354;gene-TPR;gene-PRPF4B;gene-LOC106835318;gene-WASHC1;gene-TFPT;gene-BNIPL;gene-PNPLA2;gene-MEA1;gene-AKAP8;gene-WWC1;gene-MTHFSD;gene-OSBPL11;gene-E2F8;gene-CADPS;gene-MMRN2;gene-RAD51C;gene-DDX27;gene-LRRC45;gene-SP4;gene-PPP6R3;gene-LOC106842033;gene-LOC106825628;gene-TSPYL1;gene-EIF2B5;gene-GPA33;gene-SORBS1;gene-PTGIR;gene-SI…
unconservative_NC_052192.1_29172	gene-PSMD11;gene-EPB42;gene-ZNF268;gene-ICAM2;gene-UNC5C;gene-WDR73;gene-SUGP1;gene-LOC123288279;gene-CAPN2;gene-CD63;gene-PRMT1;gene-ADGRA2;gene-LOC123282075;gene-PRPF4B;gene-LEMD3;gene-PCK1;gene-CARNS1;gene-SPP1;gene-SLC8B1;gene-LOC106835256;gene-CD300LD;gene-MSRB2;gene-MEGF8;gene-LOC123284161;gene-RAD23A;gene-GCGR;gene-SRSF5;gene-TMEM183A;gene-C14H16orf96;gene-LOC106822327;gene-EPHX3;gene-C16H…
unconservative_NC_052193.1_30272	gene-CNTLN;gene-MRPL14;gene-ADAMTS6;gene-LOC123287427;gene-IGSF1;gene-UBN2;gene-SSNA1;gene-LOC106830783;gene-FAM3D;gene-SNORC;gene-BEST1;gene-MKRN2OS;gene-TPP1;gene-NOD2;gene-RPL30;gene-SLC25A46;gene-ISLR2;gene-LRCH3;gene-LOC123276319;gene-DHRS7C;gene-SYNPO;gene-BIN3;gene-TRIP11;gene-LSM14B;gene-ELAVL1;gene-LOC106844060;gene-OSR1;gene-G3BP2;gene-CAMSAP2;gene-LOC106829243;gene-LOC106847956;gene-GR…
unconservative_NC_052193.1_31423	gene-NOX5;gene-SYMPK;gene-LOC106848146;gene-HKDC1;gene-HMCN1;gene-LOC123286244;gene-ZNF3;gene-NSFL1C;gene-LOC106836141;gene-PLA2G4D;gene-DCST1;gene-UCP3;gene-CWC27;gene-LOC106821881;gene-FHOD3;gene-TMEM178B;gene-LOC123276306;gene-SMURF1;gene-CASP2;gene-TMEM119;gene-LOC123285675;gene-CFAP54;gene-LOC106821793;gene-VPS51;gene-SMPD1;gene-LOC123275584;gene-SMCR8;gene-MGRN1;gene-FGL1;gene-SSH3;gene-HMG…
unconservative_NC_052195.1_32389	gene-ZNF554;gene-SIAH1;gene-ARHGEF28;gene-TMEM92;gene-LOC106847898;gene-PTGDR;gene-TASOR2;gene-LOC123286219;gene-DGKI;gene-LOC106823460;gene-ANP32B;gene-LOC106827877;gene-GSDMA;gene-DYNC1I2;gene-ZNF326;gene-NPR1;gene-LOC123275576;gene-OSBPL7;gene-LOC106833737;gene-CSPG5;gene-RCVRN;gene-TMEM204;gene-RRN3;gene-PEX26;gene-TUT1;gene-ASF1A;gene-LOC106824896;gene-SERTAD1;gene-LOC123279003;gene-MTHFR;ge…
unconservative_NC_052196.1_33435	gene-CDC20;gene-SFI1;gene-SAMD12;gene-NF2;gene-ATP7B;gene-MSH4;gene-IFNAR2;gene-FMNL3;gene-CHRNA3;gene-MCTP1;gene-GAREM1;gene-CNOT10;gene-PTK2;gene-EIF3M;gene-LOC106823816;gene-LOC106848134;gene-SURF2;gene-PALD1;gene-LOC106825075;gene-CFAP43;gene-ZACN;gene-KIAA1328;gene-ZBTB6;gene-MTOR;gene-RPS13;gene-KCTD9;gene-PASK;gene-TPD52;gene-USP38;gene-MROH2A;gene-LOC106847383;gene-PLCB1;gene-MIA2;gene-DI…
unconservative_NC_052197.1_34491	gene-TMEM82;gene-LOC106842834;gene-LOC106829469;gene-PABIR3;gene-LOC123276917;gene-SH3KBP1;gene-LOXL3;gene-LOC123289622;gene-ASTN2;gene-LOC106823674;gene-STK17B;gene-DACT1;gene-DNAJC7;gene-SYNJ1;gene-PLA2G2C;gene-LOC123285957;gene-FBLIM1;gene-ANKRD53;gene-RAB7A;gene-LOC106839798;gene-LOC106833425;gene-MACF1;gene-CCL1;gene-DNAL4;gene-LOC106833320;gene-ATP2B2;gene-P2RX5;gene-LOC106825028;gene-DPF3;…
unconservative_NC_052197.1_34957	gene-EIF3L;gene-C1R;gene-MAP2;gene-LOC123287560;gene-TTC9;gene-RNF181;gene-LOC106824111;gene-LOC106826201;gene-RREB1;gene-DERL1;gene-QRSL1;gene-LRRC26;gene-NFKBIB;gene-LOC106846672;gene-ATRAID;gene-GUK1;gene-LOC106826193;gene-AP2B1;gene-SOX14;gene-PLEKHG4B;gene-TREM2;gene-LOC106821805;gene-LOC106846696;gene-THEM5;gene-FAM135A;gene-SLC37A4;gene-ATP9A;gene-PADI3;gene-TBXAS1;gene-NEURL1B;gene-LOC123…
unconservative_NC_052197.1_34977	gene-FASN;gene-DNAI1;gene-CBWD3;gene-DPP8;gene-CPS1;gene-NCAN;gene-LOC106847509;gene-F12;gene-PTP4A3;gene-LOC106829332;gene-GSX2;gene-LOC106848499;gene-PIWIL3;gene-NRL;gene-CBFA2T3;gene-DAG1;gene-DENND3;gene-BFSP2;gene-SLC35B4;gene-KMT5A;gene-FBLN1;gene-FUOM;gene-LOC106833409;gene-SEC14L5;gene-TOM1L2;gene-LOC106830468;gene-LOC106837179;gene-DNAH10;gene-COL20A1;gene-LOC106822888;gene-CD300C;gene-F…
unconservative_NC_052197.1_35287	gene-AKIP1;gene-CDC20;gene-LRFN1;gene-LOC106833427;gene-PER2;gene-COCH;gene-YIPF1;gene-TRAF3IP3;gene-SEMA3E;gene-PHTF2;gene-RBP3;gene-PTCH2;gene-ZC3HAV1;gene-PIP4K2B;gene-ZNF606;gene-SHMT2;gene-GTF2F1;gene-AMZ1;gene-GARRE1;gene-LOC106831870;gene-ARHGAP4;gene-LOC106842212;gene-ADCY8;gene-SMIM24;gene-CCDC88B;gene-TBC1D22A;gene-ERF;gene-LOC106842726;gene-EML3;gene-COL25A1;gene-LOC123281782;gene-PIEZ…
unconservative_NC_052197.1_35377	gene-NLRP4;gene-INSM1;gene-MAT2A;gene-CTCFL;gene-G3BP1;gene-VASH1;gene-ANLN;gene-WDTC1;gene-SPATA20;gene-ZEB1;gene-LOC106835340;gene-BATF;gene-DGKA;gene-RPL7A;gene-SCAMP2;gene-LOC106843254;gene-INSL5;gene-ORC2;gene-ZNF852;gene-LOC123288838;gene-CTDP1;gene-SLC45A4;gene-LOC106833729;gene-THPO;gene-LOC123284015;gene-LAMP5;gene-MYH7B;gene-CRTAC1;gene-TRAFD1;gene-POU6F1;gene-LOC106829951;gene-LOC10683…
unconservative_NC_052198.1_36110	gene-THNSL2;gene-CCDC78;gene-SERPINC1;gene-SIDT1;gene-GMCL1;gene-LOC106844811;gene-LOC123280233;gene-CCDC91;gene-LOC106837813;gene-EPM2A;gene-TENM2;gene-LOC106843509;gene-PGLYRP2;gene-VARS2;gene-CIC;gene-MIF4GD;gene-LOC106827490;gene-LOC106840908;gene-TSPYL4;gene-LOC106837918;gene-LOC106829999;gene-BPIFB3;gene-BEST2;gene-SPO11;gene-NLRP4;gene-SLC16A3;gene-MUC20;gene-TMEM130;gene-SPATA20;gene-GPR1…
unconservative_NC_052198.1_36306	gene-KLHDC7B;gene-LOC106830468;gene-PTPN23;gene-ADHFE1;gene-NDOR1;gene-ATP7B;gene-POLDIP2;gene-RTF2;gene-FBXO39;gene-ERI3;gene-NR1D1;gene-LENG8;gene-PCNX3;gene-COL11A1;gene-CEP85L;gene-LOC106835318;gene-CARNS1;gene-RNF122;gene-RNH1;gene-NUDT14;gene-ARHGAP31;gene-SV2A;gene-CREB3L3;gene-AANAT;gene-PLEKHO1;gene-HYDIN;gene-GNAT2;gene-LOC123285073;gene-LOC106823257;gene-C8H12orf60;gene-KIZ;gene-UACA;g…
unconservative_NC_052198.1_36707	gene-PRPF6;gene-ORAI1;gene-REPS2;gene-KIAA0513;gene-CSPG4;gene-ADGRE5;gene-JPH4;gene-THRAP3;gene-TSPAN17;gene-DMXL1;gene-SRRM1;gene-CAMKMT;gene-LOC106831874;gene-PODN;gene-ECM2;gene-AATK;gene-USP20;gene-DPP6;gene-CTBP1;gene-ZNF143;gene-NT5DC1;gene-ZNF620;gene-FAM167A;gene-LOC106825562;gene-LOC106825057;gene-DSEL;gene-CRIP3;gene-LOC106828139;gene-MRPL10;gene-GPR148;gene-FCSK;gene-GBA;gene-LOC10684…
unconservative_NC_052199.1_38221	gene-FBXO32;gene-CNGA3;gene-DHX30;gene-COG5;gene-BRDT;gene-BCO1;gene-LRIT3;gene-ZYG11A;gene-FAM20A;gene-MYRFL;gene-LOC106840122;gene-GLIS3;gene-TMEM25;gene-BICC1;gene-TAF4;gene-LOC106833312;gene-SIK2;gene-POU2F1;gene-KRT40;gene-PRR36;gene-LOC106824481;gene-GSC;gene-LOC106831824;gene-MATR3;gene-PACC1;gene-LOC123278583;gene-C1QTNF3;gene-SUN3;gene-CRIM1;gene-VGLL4;gene-PER1;gene-LOC106836125;gene-BN…
unconservative_NC_052202.1_40485	gene-LOC106832719;gene-MOSPD2;gene-NFRKB;gene-LOC123276109;gene-LMCD1;gene-GLP2R;gene-IGSF9;gene-KLHL10;gene-KRT18;gene-GPR88;gene-ZBED8;gene-SALL2;gene-PLD5;gene-SYNPO2;gene-LOC123282411;gene-LOC106826797;gene-BRD7;gene-GPR6;gene-PDE6C;gene-RIT2;gene-NCAPH2;gene-DDX6;gene-TMCC2;gene-LOC106824831;gene-LRRC61;gene-HCFC2;gene-NKX2-4;gene-PLIN4;gene-LOC106822799;gene-POGLUT1;gene-CDKL5;gene-LOC12328…
unconservative_NC_052203.1_41063	gene-ALKAL2;gene-TAS1R1;gene-PPWD1;gene-LMOD2;gene-EMB;gene-TOP1MT;gene-CCNA2;gene-INVS;gene-CCN2;gene-FBXL16;gene-ANO5;gene-LOC123283887;gene-CACNA1H;gene-WDR1;gene-FUT10;gene-E2F6;gene-LOC123283050;gene-HIGD1B;gene-NFIL3;gene-SPTB;gene-LOC106829701;gene-MFN1;gene-PCNX4;gene-ZBTB48;gene-LOC123281345;gene-INPP5D;gene-LOC106841047;gene-LOC123289479;gene-MTRF1L;gene-ARMC3;gene-PDCD2;gene-LOC1068382…
unconservative_NC_052204.1_42169	gene-NMT2;gene-BPIFB2;gene-RIBC1;gene-LOC106826369;gene-COL5A3;gene-ADGRA1;gene-LOC123284686;gene-CCDC136;gene-C15H20orf141;gene-PEG3;gene-ATXN2L;gene-NCOA6;gene-ZSCAN25;gene-TRMO;gene-CRB1;gene-LOC106829430;gene-LOC106831593;gene-LOC106843203;gene-SRPK3;gene-ASPM;gene-ARHGEF28;gene-POFUT1;gene-SOX5;gene-COG8;gene-TAT;gene-LOC106839563;gene-KCNJ11;gene-MAP3K14;gene-PCLAF;gene-IKZF2;gene-NME7;gene…
unconservative_NC_052204.1_43233	gene-CHRNA3;gene-ANKMY1;gene-LOC106821862;gene-ZNF707;gene-ZP1;gene-LOC106831870;gene-LOC106832394;gene-SLC7A3;gene-ENG;gene-BCOR;gene-LOC106840877;gene-AKIP1;gene-LOC106838442;gene-LOC106836328;gene-STXBP2;gene-RCN1;gene-ZP3;gene-CPED1;gene-MAX;gene-DNAH10;gene-RIPOR3;gene-MAGEE2;gene-GRAMD2A;gene-PIEZO2;gene-NOL6;gene-ZNF35;gene-MCCC1;gene-LOC106841925;gene-LOC106841408;gene-LOC106840558;gene-C…
unconservative_NC_052204.1_43260	gene-SLC13A1;gene-LOC106831937;gene-CIAO3;gene-HMCN1;gene-ENTPD7;gene-ELK4;gene-HSD17B2;gene-IL17RA;gene-DENND1C;gene-LOC106832589;gene-LOC106830843;gene-LOC106833396;gene-CWH43;gene-AMFR;gene-RNF19B;gene-MLLT11;gene-LOC106821976;gene-WDR33;gene-MUCL3;gene-ENDOU;gene-RELT;gene-APLNR;gene-KIFC3;gene-NMT1;gene-LOC123278891;gene-CARD11;gene-ZDHHC7;gene-CSPP1;gene-DPRX;gene-LOC106830135;gene-LOC12328…
unconservative_NC_052204.1_43444	gene-LOC106837169;gene-CPD;gene-NLRP1;gene-ATG13;gene-C5H1orf159;gene-ABCA2;gene-IL17REL;gene-TRAF7;gene-SGCA;gene-MCF2L2;gene-CCDC17;gene-NUP54;gene-UMOD;gene-LOC106831698;gene-LOC106836117;gene-SRGAP1;gene-LOC106836356;gene-LOC106826399;gene-RNF213;gene-LOC106836914;gene-HJV;gene-ACIN1;gene-LOC106834315;gene-KLF15;gene-SLC39A1;gene-LOC123288882;gene-FZD8;gene-ZNF541;gene-C22H12orf56;gene-SPG7;g…
unconservative_NC_052205.1_44134	gene-LOC106837637;gene-TBCK;gene-LOC123275565;gene-LOC123284150;gene-CHPT1;gene-GATAD2A;gene-LOC106838440;gene-SERPINB12;gene-BPIFB1;gene-PRDM14;gene-PYGO2;gene-GRIK4;gene-TAF1C;gene-FBLN5;gene-DPY19L3;gene-FAM83A;gene-LOC123276900;gene-YBX2;gene-BNIP3L;gene-GPD2;gene-SOX7;gene-DTWD2;gene-ZNF574;gene-USF2;gene-ANKRD46;gene-SORD;gene-ARRDC2;gene-LOC106841571;gene-UBXN1;gene-LOC106829640;gene-AOAH;…
unconservative_NC_052206.1_44651	gene-HDX;gene-GRM1;gene-CLTCL1;gene-LARGE2;gene-SERPINE1;gene-LOC106843494;gene-HMGCLL1;gene-LOC106840184;gene-ILF3;gene-CEP76;gene-TATDN2;gene-LOC106828908;gene-LOC106834136;gene-PRKAR2A;gene-DNAAF2;gene-PDE4D;gene-LOC123288213;gene-LOC106831706;gene-LOC106837831;gene-LOC106822285;gene-TRIM63;gene-NKAIN1;gene-IRAK3;gene-PLPBP;gene-CD22;gene-LOC106833773;gene-NAV3;gene-LOC106828985;gene-LOC106839…
unconservative_NC_052207.1_44914	gene-IQGAP3;gene-LMOD1;gene-NDUFV3;gene-LOC106845281;gene-B3GNT6;gene-HYKK;gene-CAPN1;gene-PIM3;gene-CASS4;gene-ACTRT2;gene-ARHGAP36;gene-DOP1B;gene-RRP12;gene-DTX1;gene-SLC34A3;gene-EXOC3L1;gene-TFCP2;gene-FOXP1;gene-GATA2;gene-LOC106839748;gene-LOC106848589;gene-SLC10A3;gene-DIP2A;gene-LOC106823026;gene-RXRG;gene-DDC;gene-LOC123286149;gene-DSTYK;gene-ERCC6L;gene-ZBTB7B;gene-USP9X;gene-CCNL2;gen…
unconservative_NC_052207.1_45256	gene-PLEKHD1;gene-LRRK1;gene-PER3;gene-LOC106842352;gene-SPECC1L;gene-NLGN3;gene-LOC123278087;gene-FAM189B;gene-NT5DC4;gene-GNPTG;gene-PIP5K1A;gene-KCTD13;gene-UHRF2;gene-LOC123278039;gene-SH2D2A;gene-PADI6;gene-SSTR2;gene-LOC106842889;gene-ZC3H11A;gene-CCDC70;gene-MFSD14A;gene-CDC42SE1;gene-LOC106830769;gene-DNASE1;gene-PRR15;gene-GLRX;gene-LOC106831728;gene-ZFYVE19;gene-DNAJC15;gene-LOC12327864…
unconservative_NC_052207.1_45272	gene-LOC106828918;gene-LOC106822638;gene-ASXL2;gene-ACKR3;gene-FRMD8;gene-AFMID;gene-LAMB3;gene-INTS7;gene-IREB2;gene-GJA1;gene-SECISBP2L;gene-TRPV1;gene-CNTN3;gene-AMPD3;gene-CIPC;gene-SOX11;gene-DGKI;gene-UBAP2;gene-LOC123284319;gene-TP53BP2;gene-LOC106836867;gene-LOC106841670;gene-TASOR2;gene-LOC123290223;gene-CHAD;gene-LOC106826799;gene-KIAA0753;gene-KNSTRN;gene-PTGDR;gene-LOC106831633;gene-P…
unconservative_NC_052207.1_45275	gene-LOC106837732;gene-ZBTB34;gene-SLC2A8;gene-VHL;gene-FABP7;gene-LOC106847879;gene-RUNDC3B;gene-LOC106842729;gene-LRRFIP2;gene-RNF41;gene-MEIOSIN;gene-ATP2C1;gene-BAHCC1;gene-UBQLN2;gene-ZNF346;gene-KCTD2;gene-LOC106840880;gene-MECR;gene-UBR2;gene-LOC106839552;gene-PCM1;gene-NINJ2;gene-RASEF;gene-FBLN7;gene-LETM2;gene-ZNF219;gene-CCDC34;gene-FABP2;gene-TMEM50A;gene-LOC123286146;gene-CHRNG;gene-…
unconservative_NC_052207.1_45425	gene-LOC106822325;gene-CLDN5;gene-MRPL46;gene-HSD17B7;gene-ARNTL;gene-TCHHL1;gene-NEDD4L;gene-ELOVL5;gene-PABPC4;gene-L1CAM;gene-LOC106830224;gene-PLA2R1;gene-CANX;gene-LOC123276210;gene-LOC106828872;gene-ZC2HC1A;gene-PPIE;gene-APBB3;gene-MON1A;gene-ACSS3;gene-PGM3;gene-SREK1;gene-LOC106831950;gene-PUS10;gene-PRR18;gene-CKAP5;gene-C8H6orf132;gene-PARP8;gene-ALS2;gene-AMMECR1;gene-SWI5;gene-FMO1;g…
unconservative_NC_052207.1_45473	gene-SLC35A5;gene-ZNF197;gene-KDR;gene-COL6A5;gene-LONRF3;gene-LOC123275586;gene-FRMD7;gene-POLR1C;gene-LOC106842692;gene-SVOPL;gene-MYOM2;gene-SIPA1;gene-LOC106831024;gene-CD276;gene-ZNF697;gene-PACS1;gene-LOC106846401;gene-LAMP1;gene-SLC26A5;gene-FANCA;gene-SLC18A3;gene-LOC106840953;gene-ZNF35;gene-LOC123284591;gene-LOC106827318;gene-PAQR8;gene-LOC106847380;gene-RUBCN;gene-LOC106837004;gene-C3H…
unconservative_NC_052207.1_45531	gene-ADAMTS13;gene-ERCC3;gene-SCAND1;gene-ORC3;gene-EMILIN3;gene-CHST7;gene-C17H11orf91;gene-SORBS1;gene-NR1D1;gene-TMEM132E;gene-LOC106824830;gene-CDT1;gene-RRP12;gene-DOP1B;gene-MST1R;gene-DCAKD;gene-KCNJ10;gene-IFT43;gene-CDH7;gene-LOC106844130;gene-MLLT10;gene-CASS4;gene-LOC106831914;gene-TTLL8;gene-LOC106830430;gene-HOXA1;gene-IQGAP3;gene-ACAP1;gene-CDC5L;gene-MSL3;gene-ABTB1;gene-DCP1A;gene…
unconservative_NC_052207.1_45612	gene-PAK2;gene-HDAC10;gene-TRIM3;gene-LOC106825628;gene-ZMYND10;gene-TRIML1;gene-EBNA1BP2;gene-GTF2A1L;gene-LOC106822167;gene-RASAL2;gene-LOC106847693;gene-MST1R;gene-LOC106825412;gene-CACNG1;gene-CCDC30;gene-RBMS1;gene-LOC106823054;gene-MB21D2;gene-SLC6A5;gene-LOC106841047;gene-PEX10;gene-LOC106842212;gene-IGSF21;gene-SLC29A2;gene-CACNA1E;gene-LOC106836280;gene-STARD9;gene-KDM2B;gene-BEX3;gene-M…
