# Supplementary material for: Identification of Circular RNAs of Testis and Caput Epididymis and Prediction of Their Potential Functional Roles in Donkeys
Source: Genes (Basel). 2022 Dec 25;14(1):66. doi: 10.3390/genes14010066 (PMC9858477; doi:10.3390/genes14010066)
Supplement: Supplementary file 1 [file genes-14-00066-s001.zip › Supplementary Table S9.xlsx]

## Sheet: Table S9
Supplementary Table S9: The differentially expressed information of circRNAs.
circRNA_ID	caput-1_TPM	caput-2_TPM	caput-3_TPM	testis-1_TPM	testis-2_TPM	testis-3_TPM	pvalue	log2FC	regulated
NC_052177.1:1212800|1220651	0	0	0	157.298	100.656	115.179	0.00697689	5.5652	up
NC_052177.1:1275956|1281050	573.237	484.392	255.195	78.6488	67.104	98.7248	0.0117275	-1.77858	down
NC_052177.1:4465976|4538119	45.8589	53.8213	145.826	0	0	0	0.0344065	-4.70667	down
NC_052177.1:4570515|4575347	68.7884	53.8213	72.9129	0	0	0	0.0499146	-4.43253	down
NC_052177.1:9479231|9486656	0	0	36.4564	98.311	83.88	65.8165	0.0454792	3.07506	up
NC_052177.1:9495416|9510594	0	0	0	98.311	33.552	32.9083	0.0396585	4.48967	up
NC_052177.1:12593598|12605385	22.9295	0	0	137.635	117.432	49.3624	0.0233897	3.47135	up
NC_052177.1:22549193|22556505	22.9295	0	0	255.609	150.984	65.8165	0.00492742	4.07377	up
NC_052177.1:22549193|22565545	343.942	161.464	291.651	373.582	587.16	806.253	0.00198942	1.67468	up
NC_052177.1:31218709|31229233	0	0	0	19.6622	50.328	82.2707	0.0464383	4.37664	up
NC_052177.1:32223333|32249249	114.647	53.8213	72.9129	0	0	0	0.0328811	-4.73857	down
NC_052177.1:36250868|36251562	0	0	0	58.9866	16.776	98.7248	0.0362613	4.56046	up
NC_052177.1:36783932|36790168	45.8589	0	145.826	432.568	369.072	263.266	0.000288054	2.93862	up
NC_052177.1:37227011|37289406	0	0	0	19.6622	100.656	32.9083	0.0474945	4.36417	up
NC_052177.1:37269334|37289406	0	0	0	275.271	167.76	213.904	0.00159229	6.28489	up
NC_052177.1:38798386|38838293	22.9295	53.8213	0	98.311	167.76	49.3624	0.0443562	2.60649	up
NC_052177.1:39128539|39153855	183.436	53.8213	72.9129	0	0	16.4541	0.049356	-3.19522	down
NC_052177.1:39136191|39153855	481.519	645.856	656.216	39.3244	67.104	32.9083	4.91897e-05	-2.97167	down
NC_052177.1:41182968|41193102	0	0	0	216.284	67.104	32.9083	0.011131	5.32744	up
NC_052177.1:41182972|41193102	22.9295	0	0	117.973	50.328	98.7248	0.034086	3.30141	up
NC_052177.1:45614418|45647216	0	0	0	137.635	50.328	49.3624	0.0194947	4.9713	up
NC_052177.1:46768753|46803199	0	0	0	117.973	67.104	180.995	0.00743622	5.53628	up
NC_052177.1:46768753|46805744	0	0	0	235.946	285.192	329.083	0.000750178	6.60858	up
NC_052177.1:46768753|46810463	0	0	0	137.635	469.728	279.72	0.000716525	6.63896	up
NC_052177.1:46796763|46803199	22.9295	0	0	707.839	822.024	658.165	6.15673e-07	6.18391	up
NC_052177.1:46796763|46805744	0	0	0	255.609	268.416	164.541	0.00140907	6.3392	up
NC_052177.1:46796763|46810463	0	0	0	137.635	33.552	32.9083	0.0270172	4.76459	up
NC_052177.1:46815458|46818449	0	0	0	98.311	201.312	49.3624	0.00877149	5.45168	up
NC_052177.1:46815458|46828272	0	0	0	412.906	570.384	444.262	0.000141988	7.25636	up
NC_052177.1:48458008|48466258	1031.83	807.32	911.411	0	16.776	0	6.30058e-07	-6.21073	down
NC_052177.1:48458008|48530295	114.647	161.464	291.651	0	0	0	0.00553083	-5.79817	down
NC_052177.1:48557071|48583288	68.7884	107.643	255.195	0	0	0	0.0108312	-5.43577	down
NC_052177.1:49478071|49481605	0	0	0	157.298	100.656	115.179	0.00697689	5.5652	up
NC_052177.1:51594214|51595183	45.8589	161.464	36.4564	0	0	0	0.0394627	-4.60644	down
NC_052177.1:51983648|52055813	0	0	0	137.635	100.656	82.2707	0.0100244	5.36809	up
NC_052177.1:53032529|53041534	114.647	215.285	109.369	0	33.552	0	0.0408207	-2.77717	down
NC_052177.1:54427621|54436251	68.7884	107.643	36.4564	0	0	0	0.0460935	-4.49183	down
NC_052177.1:57908091|57948593	321.013	215.285	255.195	58.9866	16.776	0	0.00784747	-2.72759	down
NC_052177.1:60350956|60360468	206.365	107.643	109.369	0	16.776	0	0.0186994	-3.61167	down
NC_052177.1:65151742|65158139	275.154	215.285	218.739	19.6622	50.328	16.4541	0.0184545	-2.3342	down
NC_052177.1:65835456|65841688	0	0	0	39.3244	50.328	65.8165	0.0434145	4.41823	up
NC_052177.1:66036632|66066490	183.436	53.8213	36.4564	393.244	285.192	230.358	0.00567627	2.12178	up
NC_052177.1:66177278|66183742	22.9295	0	0	393.244	134.208	213.904	0.000604104	4.70019	up
NC_052177.1:66331318|66380035	206.365	538.213	182.282	19.6622	0	16.4541	0.00132071	-3.77662	down
NC_052177.1:69963930|69969192	91.7179	0	0	78.6488	150.984	180.995	0.0430815	2.28476	up
NC_052177.1:70020560|70116742	0	0	0	117.973	67.104	115.179	0.0115635	5.28572	up
NC_052177.1:70028482|70116742	0	0	0	117.973	16.776	32.9083	0.0396275	4.50066	up
NC_052177.1:70047550|70086998	0	53.8213	0	39.3244	117.432	115.179	0.0384143	3.12063	up
NC_052177.1:70047550|70116742	0	0	0	373.582	452.952	394.899	0.000238343	7.06322	up
NC_052177.1:70050903|70086998	0	0	0	98.311	83.88	98.7248	0.0132947	5.19984	up
NC_052177.1:70063316|70116742	22.9295	0	0	98.311	184.536	98.7248	0.0105059	3.77788	up
NC_052177.1:70621819|70632442	0	0	0	39.3244	16.776	98.7248	0.0453907	4.39864	up
NC_052177.1:76945521|76961522	206.365	107.643	218.739	530.879	318.744	361.991	0.00555156	1.71849	up
NC_052177.1:77073958|77082742	91.7179	430.571	255.195	0	0	16.4541	0.00244757	-4.32911	down
NC_052177.1:77073958|77099965	68.7884	430.571	255.195	0	0	16.4541	0.00305042	-4.27472	down
NC_052177.1:77847141|77860173	22.9295	107.643	218.739	0	0	0	0.0187142	-5.1163	down
NC_052177.1:80198916|80200971	481.519	645.856	328.108	1435.34	1895.69	1530.23	1.16043e-09	2.37711	up
NC_052177.1:82579148|82623242	389.801	269.107	145.826	19.6622	33.552	16.4541	0.0058548	-2.81333	down
NC_052177.1:86793618|86806519	206.365	269.107	291.651	58.9866	16.776	49.3624	0.034115	-1.91932	down
NC_052177.1:88964400|88973057	114.647	376.749	218.739	530.879	385.848	197.45	0.0320633	1.3675	up
NC_052177.1:89328730|89350618	114.647	53.8213	0	157.298	134.208	329.083	0.0158294	2.2692	up
NC_052177.1:89328730|89359746	114.647	53.8213	72.9129	707.839	268.416	493.624	3.00105e-05	3.05762	up
NC_052177.1:90449656|90466137	0	0	0	19.6622	100.656	65.8165	0.0327094	4.63138	up
NC_052177.1:91221993|91227806	0	107.643	0	216.284	134.208	164.541	0.00612753	3.20524	up
NC_052177.1:91262431|91294691	0	0	0	58.9866	33.552	98.7248	0.0297106	4.69145	up
NC_052177.1:91266705|91294691	0	0	0	78.6488	117.432	65.8165	0.0157118	5.10009	up
NC_052177.1:92900606|92910211	0	0	0	98.311	83.88	49.3624	0.0202183	4.94178	up
NC_052177.1:92900606|92920086	0	0	0	117.973	117.432	115.179	0.0080823	5.48491	up
NC_052177.1:94462812|94476228	183.436	376.749	72.9129	19.6622	0	0	0.005776	-4.01432	down
NC_052177.1:96841714|96903922	0	0	0	117.973	117.432	32.9083	0.0154142	5.12046	up
NC_052177.1:96981363|96982705	91.7179	161.464	255.195	0	0	32.9083	0.0234166	-2.99808	down
NC_052177.1:103664306|103670963	137.577	215.285	145.826	19.6622	16.776	0	0.0226646	-2.93455	down
NC_052177.1:103853865|103888680	0	0	36.4564	98.311	134.208	32.9083	0.0406518	3.15298	up
NC_052177.1:104152666|104153801	45.8589	0	0	511.217	251.64	246.812	8.91386e-05	4.36184	up
NC_052177.1:104243794|104252949	0	53.8213	36.4564	235.946	218.088	279.72	0.000634969	3.78095	up
NC_052177.1:108688007|108711535	0	0	0	78.6488	33.552	98.7248	0.0244981	4.82113	up
NC_052177.1:108716960|108720299	0	0	0	78.6488	100.656	32.9083	0.0246467	4.81695	up
NC_052177.1:109938307|109960362	114.647	107.643	36.4564	294.933	285.192	361.991	0.00159459	2.40188	up
NC_052177.1:109938307|109981648	0	0	0	19.6622	50.328	98.7248	0.0388469	4.51003	up
NC_052177.1:109938307|110002068	22.9295	0	0	196.622	251.64	296.174	0.000516449	4.70262	up
NC_052177.1:111382998|111388274	114.647	53.8213	401.021	19.6622	16.776	0	0.0148648	-3.16194	down
NC_052177.1:112982274|113001587	596.166	376.749	109.369	0	33.552	16.4541	0.000732863	-3.62598	down
NC_052177.1:112997566|113001587	2201.23	1291.71	1822.82	137.635	402.624	180.995	8.25758e-07	-2.26632	down
NC_052177.1:113014690|113044510	68.7884	107.643	72.9129	0	0	0	0.03369	-4.71479	down
NC_052177.1:114976236|114983491	114.647	0	218.739	19.6622	0	0	0.0499858	-3.18597	down
NC_052177.1:118320435|118320933	68.7884	0	0	117.973	50.328	213.904	0.0370547	2.54937	up
NC_052177.1:118883962|118884290	45.8589	107.643	0	137.635	134.208	131.633	0.0493807	2.06494	up
NC_052178.1:585817|638355	0	0	0	58.9866	67.104	148.087	0.0143788	5.16012	up
NC_052178.1:598252|638355	0	0	0	353.92	570.384	329.083	0.00022531	7.08803	up
NC_052178.1:607612|610789	22.9295	0	0	806.15	956.231	1053.06	9.29211e-08	6.53082	up
NC_052178.1:607616|610789	0	0	0	117.973	16.776	98.7248	0.0207815	4.94088	up
NC_052178.1:3523809|3546271	68.7884	0	0	157.298	67.104	164.541	0.0320311	2.57032	up
NC_052178.1:4884470|4893924	0	0	0	117.973	67.104	65.8165	0.0170345	5.05027	up
NC_052178.1:4893784|4899869	0	0	0	117.973	50.328	32.9083	0.0272754	4.75164	up
NC_052178.1:4893784|4904742	0	0	0	1258.38	1023.34	855.615	6.78516e-06	8.24314	up
NC_052178.1:4961451|4966114	137.577	107.643	255.195	314.595	318.744	378.445	0.0137494	1.59313	up
NC_052178.1:6447133|6456708	229.295	322.928	145.826	0	16.776	16.4541	0.00472533	-3.45698	down
NC_052178.1:7790865|7794051	45.8589	0	0	137.635	83.88	115.179	0.0298014	2.85147	up
NC_052178.1:7875418|7886432	0	0	0	98.311	117.432	49.3624	0.0154512	5.1128	up
NC_052178.1:8533947|8537616	0	0	0	39.3244	67.104	82.2707	0.0304365	4.67175	up
NC_052178.1:8813189|8816705	22.9295	0	0	157.298	33.552	115.179	0.0236988	3.48648	up
NC_052178.1:9483556|9491791	0	0	0	19.6622	50.328	164.541	0.0213388	4.93023	up
NC_052178.1:9738489|9739006	0	0	0	58.9866	33.552	82.2707	0.0350249	4.575	up
NC_052178.1:9953846|9954197	298.083	322.928	255.195	1848.25	486.504	1332.78	4.25575e-07	2.67914	up
NC_052178.1:10711338|10728976	137.577	0	0	255.609	201.312	65.8165	0.0417431	2.11502	up
NC_052178.1:10857255|10861485	0	0	0	58.9866	83.88	49.3624	0.0293098	4.69559	up
NC_052178.1:13512790|13540715	0	0	0	39.3244	83.88	32.9083	0.0441732	4.4091	up
NC_052178.1:19552693|19553118	321.013	538.213	765.585	19.6622	16.776	16.4541	1.988e-05	-4.13584	down
NC_052178.1:22209952|22238867	0	0	0	117.973	201.312	148.087	0.00403768	5.84614	up
NC_052178.1:23460469|23476077	45.8589	0	72.9129	157.298	150.984	115.179	0.0359617	2.20826	up
NC_052178.1:24009856|24044040	137.577	53.8213	0	176.96	218.088	197.45	0.0267961	2.00611	up
NC_052178.1:24690594|24693646	0	0	0	98.311	184.536	82.2707	0.00759498	5.52315	up
NC_052178.1:25283208|25310225	0	0	72.9129	216.284	134.208	82.2707	0.0139631	3.03378	up
NC_052178.1:25804967|25805370	22.9295	0	0	176.96	117.432	0	0.035392	3.40371	up
NC_052178.1:25804967|25805634	137.577	0	0	196.622	117.432	213.904	0.0341282	2.12768	up
NC_052178.1:26064028|26127841	160.506	1507	947.867	0	0	16.4541	3.83807e-06	-6.01404	down
NC_052178.1:26094381|26127841	114.647	376.749	291.651	0	0	0	0.00262661	-6.16079	down
NC_052178.1:26100385|26127841	275.154	161.464	291.651	0	0	0	0.00262763	-6.1599	down
NC_052178.1:27872798|27879597	0	0	0	39.3244	100.656	32.9083	0.0370828	4.53864	up
NC_052178.1:31221472|31232713	0	0	0	117.973	50.328	115.179	0.013219	5.20894	up
NC_052178.1:33551669|33553699	0	0	0	629.191	369.072	329.083	0.000184778	7.16543	up
NC_052178.1:33551669|33579301	0	0	0	157.298	117.432	98.7248	0.00698381	5.56463	up
NC_052178.1:34576012|34591154	0	0	0	98.311	50.328	32.9083	0.0329508	4.61901	up
NC_052178.1:34581769|34591154	22.9295	107.643	0	373.582	251.64	98.7248	0.0018033	3.23423	up
NC_052178.1:34783383|34797101	0	0	0	39.3244	33.552	164.541	0.0203611	4.95615	up
NC_052178.1:34795461|34797101	0	0	36.4564	117.973	134.208	65.8165	0.0211652	3.42453	up
NC_052178.1:36509525|36529168	229.295	269.107	473.934	0	117.432	16.4541	0.0190749	-2.14777	down
NC_052178.1:39316565|39347754	206.365	107.643	255.195	19.6622	16.776	16.4541	0.0189947	-2.6959	down
NC_052178.1:39343648|39366216	183.436	107.643	36.4564	19.6622	0	0	0.0481773	-3.16321	down
NC_052178.1:41998497|42024475	0	0	36.4564	137.635	67.104	148.087	0.0145376	3.58119	up
NC_052178.1:42916086|42919986	0	0	0	137.635	67.104	164.541	0.00724654	5.54912	up
NC_052178.1:45880951|45888586	0	0	0	58.9866	50.328	164.541	0.0146458	5.15397	up
NC_052178.1:46168188|46183794	68.7884	376.749	328.108	0	16.776	16.4541	0.00414279	-3.54288	down
NC_052178.1:46168188|46215973	22.9295	161.464	36.4564	0	0	0	0.0499902	-4.43383	down
NC_052178.1:52105095|52126496	160.506	269.107	218.739	0	0	82.2707	0.0473772	-2.16598	down
NC_052178.1:52356320|52378541	22.9295	376.749	145.826	0	16.776	32.9083	0.0494044	-2.47995	down
NC_052178.1:54267437|54269737	504.448	538.213	401.021	1926.9	2231.21	2073.22	1.53449e-13	2.71778	up
NC_052178.1:54267437|54269778	22.9295	0	0	98.311	117.432	98.7248	0.0198981	3.51971	up
NC_052178.1:56012298|56014732	114.647	484.392	218.739	19.6622	33.552	65.8165	0.0358824	-1.96537	down
NC_052178.1:57405441|57428156	1008.9	484.392	838.498	19.6622	83.88	65.8165	5.01085e-06	-3.1208	down
NC_052178.1:59094215|59104712	0	0	0	39.3244	100.656	16.4541	0.0458311	4.39127	up
NC_052178.1:59551559|59552487	1238.19	322.928	1130.15	137.635	251.64	213.904	0.00457393	-1.57433	down
NC_052178.1:62980424|62988279	1949	1237.89	1822.82	432.568	620.712	394.899	0.00243964	-1.18918	down
NC_052178.1:63774693|63785570	0	0	0	216.284	201.312	115.179	0.00287133	6.01329	up
NC_052178.1:63856267|63858328	68.7884	53.8213	0	294.933	117.432	246.812	0.00394922	2.85383	up
NC_052178.1:66557402|66600464	0	0	0	98.311	150.984	65.8165	0.0106553	5.33582	up
NC_052178.1:66564926|66600464	0	0	0	39.3244	218.088	49.3624	0.0124583	5.26356	up
NC_052178.1:66576891|66600464	45.8589	107.643	0	255.609	335.52	246.812	0.000673588	3.11719	up
NC_052178.1:66599515|66600464	389.801	645.856	401.021	1002.77	1006.56	1036.61	2.68145e-05	1.7506	up
NC_052178.1:67495138|67509815	0	0	0	157.298	16.776	246.812	0.00590692	5.68308	up
NC_052178.1:72285784|72302920	160.506	322.928	109.369	629.191	1040.11	806.253	3.8633e-07	2.74847	up
NC_052178.1:72285784|72322997	0	0	0	39.3244	184.536	65.8165	0.0135928	5.20338	up
NC_052178.1:74024611|74043560	137.577	269.107	182.282	1061.76	754.92	1036.61	1.71243e-08	2.95929	up
NC_052178.1:74024611|74046217	0	0	0	19.6622	33.552	98.7248	0.0471218	4.37021	up
NC_052178.1:74158579|74160044	114.647	53.8213	255.195	19.6622	0	16.4541	0.0410922	-2.75183	down
NC_052178.1:74296308|74326331	0	0	0	98.311	33.552	65.8165	0.0277664	4.73634	up
NC_052178.1:74711849|74758474	0	0	0	98.311	33.552	16.4541	0.0490958	4.33819	up
NC_052178.1:76114322|76130691	0	0	0	58.9866	67.104	49.3624	0.0346498	4.57859	up
NC_052178.1:76901954|76905517	0	0	0	39.3244	67.104	82.2707	0.0304365	4.67175	up
NC_052178.1:79363847|79380157	0	0	0	255.609	167.76	131.633	0.00256285	6.06767	up
NC_052178.1:79372138|79380157	0	0	0	216.284	100.656	246.812	0.00247394	6.08759	up
NC_052178.1:79376053|79384882	0	0	0	98.311	167.76	164.541	0.00496614	5.74262	up
NC_052178.1:79376053|79388325	0	0	0	19.6622	33.552	98.7248	0.0471218	4.37021	up
NC_052178.1:79376053|79389897	0	0	0	117.973	67.104	82.2707	0.0148455	5.13468	up
NC_052178.1:79379802|79388325	0	0	0	98.311	150.984	230.358	0.00380794	5.87851	up
NC_052178.1:79380734|79384882	0	0	0	58.9866	50.328	49.3624	0.0415768	4.44797	up
NC_052178.1:79380734|79388319	22.9295	0	0	1985.88	1342.08	0	0.00728711	5.65775	up
NC_052178.1:79380734|79388325	45.8589	0	0	1455	1291.75	3109.83	4.83592e-12	6.801	up
NC_052178.1:79380734|79389897	0	0	0	157.298	67.104	213.904	0.00482494	5.76433	up
NC_052178.1:80903162|80911050	22.9295	0	0	275.271	201.312	131.633	0.00146477	4.42409	up
NC_052178.1:80954046|80971132	0	0	0	58.9866	16.776	82.2707	0.0431289	4.43246	up
NC_052178.1:82866138|82907413	22.9295	53.8213	36.4564	98.311	218.088	49.3624	0.0489637	2.28012	up
NC_052178.1:82905453|82950770	0	0	36.4564	157.298	67.104	98.7248	0.0198997	3.45447	up
NC_052178.1:82927559|82950770	0	0	0	58.9866	50.328	49.3624	0.0415768	4.44797	up
NC_052178.1:83493450|83516388	22.9295	53.8213	109.369	668.515	385.848	608.803	1.29613e-06	3.79344	up
NC_052178.1:83671429|83695608	22.9295	0	36.4564	78.6488	67.104	164.541	0.0421198	2.6553	up
NC_052178.1:83671429|83713376	0	0	0	19.6622	83.88	65.8165	0.0386478	4.51132	up
NC_052178.1:86321913|86332047	22.9295	53.8213	0	157.298	83.88	82.2707	0.0374986	2.65775	up
NC_052178.1:86911515|86913592	183.436	322.928	145.826	0	33.552	49.3624	0.0366157	-2.17092	down
NC_052178.1:86911515|86969397	0	0	0	39.3244	117.432	164.541	0.0104639	5.35344	up
NC_052178.1:87321644|87323509	160.506	0	109.369	3893.12	2935.8	2287.12	5.59029e-22	5.36454	up
NC_052178.1:87321644|87326528	0	0	36.4564	1415.68	838.8	921.432	3.834e-08	6.6753	up
NC_052178.1:87441869|87515228	0	0	36.4564	176.96	150.984	98.7248	0.0069201	3.84932	up
NC_052178.1:87441869|87598213	0	0	0	98.311	50.328	65.8165	0.0234244	4.84616	up
NC_052178.1:87444431|87598213	22.9295	107.643	36.4564	157.298	134.208	148.087	0.0346928	2.13916	up
NC_052178.1:87557340|87598213	940.108	1076.43	1677	196.622	234.864	246.812	0.000106916	-1.79877	down
NC_052178.1:95962374|95985775	91.7179	215.285	72.9129	0	0	0	0.0152267	-5.22987	down
NC_052178.1:97876124|97894586	0	0	0	196.622	218.088	263.266	0.00145343	6.3239	up
NC_052178.1:98843601|98869497	0	0	0	78.6488	16.776	65.8165	0.0414776	4.46026	up
NC_052178.1:98980180|98997702	0	0	0	117.973	134.208	164.541	0.0053269	5.70543	up
NC_052178.1:98980180|99021500	114.647	0	0	1238.72	1107.22	1217.61	1.13668e-11	4.97898	up
NC_052178.1:102861067|102879954	985.967	538.213	802.042	176.96	285.192	115.179	0.00900927	-1.41514	down
NC_052178.1:103358669|103365196	343.942	322.928	218.739	39.3244	67.104	65.8165	0.0375354	-1.69306	down
NC_052178.1:103443387|103473247	0	0	0	39.3244	67.104	98.7248	0.0259833	4.78058	up
NC_052178.1:103446494|103469769	0	0	0	98.311	33.552	16.4541	0.0490958	4.33819	up
NC_052178.1:103784449|103803018	0	0	0	117.973	268.416	230.358	0.00196033	6.19343	up
NC_052178.1:103784449|103805488	0	0	0	216.284	33.552	49.3624	0.0126674	5.25572	up
NC_052178.1:106647315|106731920	0	0	0	78.6488	33.552	82.2707	0.0285854	4.71595	up
NC_052178.1:106684665|106738377	0	0	0	176.96	117.432	148.087	0.00456998	5.78369	up
NC_052178.1:106731806|106738377	0	0	0	137.635	16.776	131.633	0.0138349	5.2006	up
NC_052178.1:107346572|107351873	756.672	1184.07	1567.63	98.311	436.176	246.812	0.00298646	-1.50903	down
NC_052178.1:107430690|107431593	22.9295	0	36.4564	137.635	134.208	148.087	0.0119149	3.07867	up
NC_052178.1:107508018|107526423	160.506	161.464	72.9129	609.528	486.504	361.991	0.000133654	2.45342	up
NC_052178.1:108803107|108813159	0	0	0	39.3244	67.104	131.633	0.0195236	4.97141	up
NC_052178.1:108878562|108881572	504.448	322.928	692.672	39.3244	50.328	65.8165	0.000434442	-2.62415	down
NC_052178.1:110606487|110613812	45.8589	0	0	235.946	83.88	32.9083	0.030995	2.91582	up
NC_052178.1:114405186|114434019	0	0	0	117.973	16.776	32.9083	0.0396275	4.50066	up
NC_052178.1:118878078|118880123	321.013	538.213	145.826	19.6622	33.552	16.4541	0.00198405	-3.05422	down
NC_052178.1:119123801|119128876	0	0	36.4564	98.311	150.984	32.9083	0.0342833	3.23718	up
NC_052178.1:119285666|119290977	0	0	0	98.311	50.328	65.8165	0.0234244	4.84616	up
NC_052178.1:119531581|119546775	0	0	0	39.3244	50.328	65.8165	0.0434145	4.41823	up
NC_052178.1:121164244|121171260	573.237	322.928	328.108	39.3244	83.88	131.633	0.023146	-1.63676	down
NC_052178.1:122661765|122678778	22.9295	322.928	182.282	19.6622	16.776	0	0.0298068	-2.90835	down
NC_052178.1:123730650|123732382	0	0	0	39.3244	50.328	98.7248	0.030666	4.66908	up
NC_052178.1:123730650|123744591	0	0	0	58.9866	184.536	279.72	0.00320448	5.97254	up
NC_052178.1:125466944|125471840	0	0	0	58.9866	67.104	65.8165	0.0290992	4.69904	up
NC_052178.1:125654728|125753574	0	0	0	58.9866	100.656	49.3624	0.0250973	4.80167	up
NC_052178.1:126177604|126262560	0	0	0	137.635	67.104	164.541	0.00724654	5.54912	up
NC_052178.1:126759830|126767978	137.577	215.285	145.826	19.6622	0	32.9083	0.0422736	-2.4298	down
NC_052178.1:127055681|127080082	0	0	0	117.973	33.552	82.2707	0.0200166	4.95441	up
NC_052178.1:128719455|128729799	114.647	53.8213	36.4564	0	0	0	0.0449234	-4.51878	down
NC_052178.1:128719455|128752520	756.672	484.392	473.934	78.6488	150.984	98.7248	0.00469613	-1.76577	down
NC_052178.1:135351373|135365300	0	0	0	176.96	83.88	180.995	0.0046454	5.77931	up
NC_052178.1:135351373|135374429	0	0	0	98.311	33.552	82.2707	0.0237484	4.84134	up
NC_052178.1:135641600|135644613	22.9295	0	0	98.311	83.88	148.087	0.0170106	3.59035	up
NC_052178.1:137232046|137238890	0	0	0	117.973	184.536	213.904	0.00310736	5.97481	up
NC_052178.1:142279162|142293873	45.8589	107.643	72.9129	0	0	0	0.0417913	-4.56128	down
NC_052178.1:142325939|142338231	389.801	430.571	109.369	19.6622	67.104	16.4541	0.00939421	-2.4439	down
NC_052178.1:142689978|142729845	0	0	0	117.973	16.776	65.8165	0.0279567	4.74279	up
NC_052178.1:146251154|146251886	45.8589	215.285	218.739	0	16.776	16.4541	0.0315789	-2.87349	down
NC_052178.1:150843209|150849786	0	0	0	98.311	50.328	82.2707	0.0201618	4.94367	up
NC_052178.1:150845023|150849786	0	0	0	78.6488	67.104	82.2707	0.0205902	4.92779	up
NC_052178.1:151262739|151267507	68.7884	107.643	72.9129	216.284	201.312	296.174	0.00869233	2.14023	up
NC_052178.1:151263933|151267507	0	0	0	39.3244	83.88	32.9083	0.0441732	4.4091	up
NC_052178.1:154789338|154791419	45.8589	53.8213	36.4564	629.191	385.848	542.986	1.60251e-06	4.03731	up
NC_052178.1:154789338|154791424	68.7884	0	0	648.853	637.488	575.895	2.26565e-07	4.71657	up
NC_052178.1:154949021|154963881	2201.23	8449.95	4083.12	294.933	721.368	526.532	1.57022e-09	-2.56505	down
NC_052178.1:154958179|154963881	137.577	376.749	218.739	19.6622	16.776	65.8165	0.0360445	-2.043	down
NC_052178.1:160469865|160482044	0	0	0	196.622	83.88	115.179	0.00612704	5.63734	up
NC_052178.1:161029178|161049908	68.7884	53.8213	255.195	550.542	184.536	510.078	0.0014589	2.29932	up
NC_052178.1:161029178|161067437	0	0	72.9129	58.9866	150.984	115.179	0.0440739	2.61411	up
NC_052178.1:161148394|161222093	0	0	0	78.6488	117.432	148.087	0.00855158	5.45687	up
NC_052178.1:161148394|161222096	0	0	0	137.635	83.88	115.179	0.00890346	5.43376	up
NC_052178.1:161158518|161222093	0	53.8213	0	117.973	67.104	65.8165	0.04641	3.0172	up
NC_052178.1:161158518|161222096	0	0	0	19.6622	50.328	115.179	0.0329247	4.62999	up
NC_052178.1:161198069|161222093	573.237	376.749	218.739	1278.04	1660.82	1990.95	7.59409e-10	2.61301	up
NC_052178.1:161198069|161222096	68.7884	107.643	72.9129	294.933	268.416	394.899	0.0008929	2.56366	up
NC_052178.1:161198069|161226654	68.7884	0	0	117.973	201.312	329.083	0.00272024	3.26014	up
NC_052178.1:161924945|161984574	22.9295	0	0	58.9866	50.328	230.358	0.0179831	3.62218	up
NC_052178.1:164582138|164639337	0	0	0	98.311	50.328	82.2707	0.0201618	4.94367	up
NC_052178.1:165944301|165945211	871.32	968.784	1312.43	412.906	285.192	345.537	0.0294787	-0.959549	down
NC_052178.1:165966913|165990156	114.647	53.8213	182.282	353.92	318.744	279.72	0.00538601	1.96208	up
NC_052178.1:165966913|166015574	0	0	0	39.3244	16.776	180.995	0.0213252	4.93856	up
NC_052178.1:165966913|166051494	22.9295	0	0	196.622	50.328	115.179	0.0132284	3.71668	up
NC_052178.1:165971587|165979584	206.365	0	72.9129	707.839	671.04	872.069	2.02605e-07	3.27827	up
NC_052178.1:165971587|165990156	756.672	538.213	364.564	2221.83	1274.98	1711.23	5.44028e-08	2.22253	up
NC_052178.1:165971587|165996172	45.8589	0	0	58.9866	218.088	98.7248	0.0227593	2.98626	up
NC_052178.1:165971587|166006041	0	0	0	78.6488	33.552	32.9083	0.0494196	4.32414	up
NC_052178.1:165985923|166006041	1398.7	645.856	947.867	1769.6	1727.93	1925.13	7.92846e-05	1.41179	up
NC_052178.1:165985923|166015574	550.307	645.856	546.847	1513.99	738.144	1020.16	0.000314141	1.5413	up
NC_052178.1:165985923|166038653	22.9295	53.8213	145.826	216.284	201.312	131.633	0.0343664	1.92327	up
NC_052178.1:165985923|166075176	0	0	0	117.973	134.208	98.7248	0.00811127	5.48348	up
NC_052178.1:165990030|166006041	91.7179	0	0	117.973	184.536	180.995	0.0202942	2.50386	up
NC_052178.1:166002731|166051494	0	0	0	98.311	33.552	49.3624	0.032895	4.62024	up
NC_052178.1:166021447|166073472	45.8589	0	0	196.622	150.984	115.179	0.00802353	3.28254	up
NC_052178.1:166021447|166120351	0	0	0	78.6488	83.88	16.4541	0.0350621	4.58232	up
NC_052178.1:166051419|166075176	45.8589	161.464	0	491.555	369.072	493.624	1.39568e-05	3.48686	up
NC_052178.1:166091034|166093863	0	0	36.4564	98.311	50.328	98.7248	0.0461869	3.07391	up
NC_052178.1:166109914|166120351	0	0	0	98.311	100.656	49.3624	0.0176002	5.03059	up
NC_052178.1:166116276|166155754	0	0	0	58.9866	33.552	65.8165	0.0418559	4.44552	up
NC_052178.1:166914824|166951147	22.9295	0	0	117.973	150.984	164.541	0.00611637	3.95995	up
NC_052178.1:166929427|166946479	0	0	0	78.6488	83.88	65.8165	0.0206193	4.92684	up
NC_052178.1:166959276|166961876	22.9295	0	0	176.96	117.432	164.541	0.00483624	4.04154	up
NC_052178.1:170862550|170872005	0	0	0	78.6488	16.776	148.087	0.0193817	4.98982	up
NC_052178.1:171386529|171409268	0	0	0	58.9866	167.76	98.7248	0.0100367	5.37217	up
NC_052178.1:171517038|171526696	229.295	107.643	72.9129	530.879	419.4	329.083	0.00123804	2.11068	up
NC_052178.1:171598499|171605743	22.9295	0	72.9129	157.298	150.984	263.266	0.00509032	2.977	up
NC_052178.1:172461835|172462708	2201.23	1829.92	1348.89	235.946	218.088	427.807	4.05918e-06	-1.97435	down
NC_052178.1:172461835|172467803	45.8589	0	0	196.622	117.432	115.179	0.0113495	3.18169	up
NC_052178.1:172641721|172661995	68.7884	0	36.4564	255.609	167.76	65.8165	0.02103	2.46548	up
NC_052178.1:172824273|172826653	642.025	430.571	473.934	78.6488	134.208	164.541	0.0224477	-1.41344	down
NC_052178.1:173307411|173346384	183.436	592.034	218.739	39.3244	67.104	49.3624	0.0236805	-1.89894	down
NC_052178.1:173318381|173346384	321.013	107.643	328.108	0	16.776	32.9083	0.00482482	-3.145	down
NC_052178.1:173322721|173346384	137.577	107.643	328.108	0	16.776	49.3624	0.0387943	-2.33679	down
NC_052178.1:173342329|173346384	5090.34	5489.77	4301.86	550.542	1006.56	970.794	3.74725e-10	-1.92054	down
NC_052178.1:173699613|173701831	0	0	0	137.635	16.776	131.633	0.0138349	5.2006	up
NC_052178.1:174531956|174533861	0	0	0	275.271	251.64	263.266	0.00092775	6.5183	up
NC_052178.1:176933146|176941195	68.7884	53.8213	72.9129	0	0	0	0.0499146	-4.43253	down
NC_052178.1:177378687|177382565	1788.5	484.392	2005.1	2241.49	1476.29	1415.06	0.0467884	0.834687	up
NC_052178.1:178132966|178150618	68.7884	107.643	36.4564	314.595	285.192	197.45	0.00258481	2.51578	up
NC_052178.1:178148186|178150618	0	0	0	176.96	201.312	246.812	0.00182888	6.22089	up
NC_052178.1:179597542|179610326	0	0	36.4564	353.92	285.192	230.358	0.000223353	4.86381	up
NC_052178.1:179607649|179620129	0	0	0	39.3244	16.776	148.087	0.0280112	4.7511	up
NC_052178.1:182786274|182793888	68.7884	53.8213	109.369	0	0	0	0.0368032	-4.65665	down
NC_052178.1:183959308|183960027	0	0	0	78.6488	50.328	98.7248	0.0207676	4.92499	up
NC_052178.1:184388214|184390238	229.295	322.928	255.195	0	16.776	16.4541	0.00199103	-3.67038	down
NC_052178.1:184842356|184849955	206.365	215.285	218.739	0	33.552	0	0.00717389	-3.36011	down
NC_052178.1:184842356|184892981	183.436	322.928	72.9129	19.6622	0	0	0.00782799	-3.90195	down
NC_052178.1:185172742|185182429	0	0	0	137.635	134.208	98.7248	0.00711817	5.55384	up
NC_052178.1:185172742|185191551	22.9295	0	0	98.311	134.208	65.8165	0.0244232	3.44308	up
NC_052178.1:185172742|185201742	22.9295	107.643	72.9129	216.284	268.416	98.7248	0.0167209	2.23051	up
NC_052178.1:185172742|185215437	91.7179	0	109.369	235.946	285.192	230.358	0.00596864	2.28696	up
NC_052178.1:186394554|186406193	45.8589	0	72.9129	471.893	687.816	460.716	1.05258e-06	4.10164	up
NC_052178.1:189294242|189330999	22.9295	0	0	294.933	150.984	164.541	0.00143454	4.43248	up
NC_052178.1:189294242|189336199	137.577	53.8213	72.9129	255.609	318.744	312.629	0.003755	2.1864	up
NC_052178.1:190619004|190621576	206.365	161.464	291.651	668.515	452.952	510.078	0.000701383	1.88401	up
NC_052178.1:190706322|190716871	0	53.8213	0	137.635	201.312	115.179	0.00547967	3.88564	up
NC_052178.1:191819901|191821977	137.577	53.8213	109.369	0	0	0	0.0211445	-5.03239	down
NC_052178.1:191851177|191852307	963.038	1291.71	1166.61	491.555	352.296	394.899	0.048563	-0.817433	down
NC_052178.1:192222998|192228763	0	0	0	39.3244	33.552	82.2707	0.0439188	4.41347	up
NC_052178.1:192222998|192231716	0	0	0	78.6488	100.656	49.3624	0.0208561	4.92211	up
NC_052178.1:192231630|192237617	0	0	0	117.973	33.552	65.8165	0.0232037	4.85836	up
NC_052178.1:192706476|192706816	0	0	0	137.635	318.744	148.087	0.00210886	6.16183	up
NC_052178.1:193283126|193296041	0	0	0	78.6488	50.328	32.9083	0.0405307	4.46943	up
NC_052178.1:195097389|195181866	0	0	0	39.3244	16.776	98.7248	0.0453907	4.39864	up
NC_052178.1:198446654|198448644	0	0	0	491.555	201.312	164.541	0.000774243	6.60932	up
NC_052178.1:206175655|206178645	45.8589	0	0	78.6488	134.208	180.995	0.0169273	3.06121	up
NC_052178.1:213824995|213837303	550.307	430.571	437.477	2536.42	2533.17	2566.84	7.47962e-17	2.99856	up
NC_052178.1:213828677|213837303	45.8589	53.8213	36.4564	235.946	251.64	213.904	0.00204616	2.89315	up
NC_052178.1:214933890|214937777	275.154	215.285	145.826	688.177	536.832	674.619	8.02685e-05	2.13358	up
NC_052178.1:214933890|214966090	733.743	1507	1130.15	3499.87	3640.39	3356.64	1.17241e-13	2.31704	up
NC_052178.1:217310137|217313902	22.9295	0	36.4564	255.609	83.88	98.7248	0.0114547	3.13764	up
NC_052178.1:217366090|217366368	0	53.8213	36.4564	176.96	67.104	279.72	0.00592048	3.27031	up
NC_052178.1:217548938|217558732	68.7884	107.643	36.4564	0	0	0	0.0460935	-4.49183	down
NC_052178.1:217978129|217981412	0	0	0	117.973	50.328	32.9083	0.0272754	4.75164	up
NC_052178.1:218048224|218122387	0	0	0	98.311	33.552	32.9083	0.0396585	4.48967	up
NC_052178.1:219379003|219433068	22.9295	161.464	0	196.622	234.864	131.633	0.013453	2.44742	up
NC_052178.1:219707445|219722153	0	0	0	275.271	117.432	131.633	0.00301611	5.99393	up
NC_052178.1:219745745|219771212	0	0	0	39.3244	16.776	115.179	0.0381879	4.52814	up
NC_052178.1:229354134|229358837	0	0	0	176.96	117.432	361.991	0.00166789	6.27351	up
NC_052178.1:229440430|229444846	22.9295	107.643	109.369	0	0	0	0.0392577	-4.61133	down
NC_052178.1:230070787|230081833	114.647	53.8213	0	432.568	285.192	197.45	0.0011175	2.8074	up
NC_052178.1:230070787|230086920	22.9295	0	0	176.96	33.552	32.9083	0.0497463	3.16922	up
NC_052178.1:230198337|230217266	0	0	36.4564	39.3244	67.104	148.087	0.0453026	3.10267	up
NC_052178.1:232144124|232151431	114.647	0	0	432.568	201.312	345.537	0.000419804	3.19985	up
NC_052178.1:232148523|232151431	0	0	0	39.3244	33.552	82.2707	0.0439188	4.41347	up
NC_052178.1:232158707|232161918	0	0	0	78.6488	83.88	65.8165	0.0206193	4.92684	up
NC_052178.1:232303288|232309566	0	0	0	294.933	167.76	49.3624	0.00343079	5.94397	up
NC_052178.1:233473890|233480491	91.7179	215.285	0	314.595	218.088	115.179	0.0389957	1.77823	up
NC_052178.1:233608072|233636541	0	0	36.4564	58.9866	50.328	148.087	0.0430144	3.12377	up
NC_052178.1:233643988|233651624	0	0	36.4564	39.3244	218.088	197.45	0.00660597	3.91299	up
NC_052178.1:234833414|234837952	1994.86	1722.28	1421.8	255.609	503.28	378.445	0.000111846	-1.55079	down
NC_052178.1:237360948|237432967	68.7884	322.928	109.369	0	33.552	0	0.0320383	-2.8983	down
NC_052178.1:238092488|238107923	458.589	376.749	619.759	1022.43	1006.56	937.886	0.000103538	1.61996	up
NC_052179.1:2928598|2935307	0	0	0	255.609	117.432	115.179	0.00363488	5.90295	up
NC_052179.1:2929586|2933122	0	0	0	78.6488	16.776	65.8165	0.0414776	4.46026	up
NC_052179.1:8114787|8130412	1031.83	645.856	947.867	1808.92	1526.62	1793.5	1.15495e-05	1.54179	up
NC_052179.1:8872868|8879567	0	0	0	117.973	117.432	32.9083	0.0154142	5.12046	up
NC_052179.1:9194570|9213509	0	0	0	39.3244	50.328	65.8165	0.0434145	4.41823	up
NC_052179.1:9311421|9334554	0	0	0	117.973	67.104	148.087	0.00920173	5.41815	up
NC_052179.1:10691805|10695810	0	0	0	58.9866	67.104	148.087	0.0143788	5.16012	up
NC_052179.1:17481700|17506162	0	0	0	235.946	134.208	115.179	0.00366332	5.89686	up
NC_052179.1:17513246|17523529	1375.77	1237.89	1057.24	1808.92	2063.45	2352.94	1.80234e-05	1.36751	up
NC_052179.1:17513246|17560278	22.9295	0	0	39.3244	100.656	131.633	0.033882	3.31562	up
NC_052179.1:18573457|18583809	779.602	592.034	1130.15	117.973	285.192	197.45	0.00644117	-1.43411	down
NC_052179.1:26740119|26802285	68.7884	107.643	109.369	432.568	268.416	148.087	0.00560192	2.18997	up
NC_052179.1:27095112|27104356	0	0	0	58.9866	16.776	115.179	0.0308762	4.67586	up
NC_052179.1:30683686|30686553	0	0	0	117.973	33.552	16.4541	0.039699	4.49931	up
NC_052179.1:32361797|32378952	0	0	0	58.9866	184.536	82.2707	0.0101548	5.3678	up
NC_052179.1:33525871|33526497	45.8589	0	36.4564	255.609	134.208	131.633	0.00786351	2.90491	up
NC_052179.1:34080221|34129022	0	0	0	78.6488	67.104	49.3624	0.0282554	4.71967	up
NC_052179.1:34451914|34467466	45.8589	269.107	218.739	0	0	0	0.00746655	-5.64429	down
NC_052179.1:36554320|36610376	160.506	376.749	145.826	0	50.328	16.4541	0.0208436	-2.50883	down
NC_052179.1:36554320|36616963	687.884	807.32	765.585	39.3244	218.088	148.087	0.00175626	-1.81158	down
NC_052179.1:36591070|36616963	2247.09	3659.85	3098.8	255.609	201.312	394.899	1.74367e-12	-2.73143	down
NC_052179.1:36602401|36638524	45.8589	53.8213	109.369	0	0	0	0.0458516	-4.49695	down
NC_052179.1:36634418|36638524	275.154	269.107	182.282	19.6622	33.552	32.9083	0.0163799	-2.35165	down
NC_052179.1:36662292|36694559	114.647	53.8213	145.826	0	0	0	0.0196754	-5.07695	down
NC_052179.1:36949028|36955782	68.7884	161.464	36.4564	0	0	0	0.0320044	-4.75411	down
NC_052179.1:38410658|38429837	160.506	430.571	145.826	39.3244	33.552	16.4541	0.0236885	-2.2585	down
NC_052179.1:41898953|41907061	68.7884	0	36.4564	137.635	134.208	246.812	0.013573	2.54877	up
NC_052179.1:42528215|42538193	0	0	0	294.933	385.848	460.716	0.000299852	6.97721	up
NC_052179.1:42598530|42603435	0	0	0	216.284	268.416	148.087	0.00179813	6.23035	up
NC_052179.1:42598530|42605271	0	0	0	373.582	100.656	98.7248	0.00251291	6.09357	up
NC_052179.1:42603385|42605310	0	0	0	235.946	50.328	65.8165	0.00854706	5.47228	up
NC_052179.1:43629488|43656341	68.7884	53.8213	36.4564	216.284	268.416	148.087	0.00725299	2.46978	up
NC_052179.1:47594289|47609400	0	0	0	117.973	50.328	98.7248	0.0149825	5.13188	up
NC_052179.1:52434328|52457660	0	0	72.9129	216.284	167.76	82.2707	0.00997814	3.13994	up
NC_052179.1:52434328|52503454	0	0	0	78.6488	83.88	148.087	0.0108221	5.32615	up
NC_052179.1:52498437|52498802	2499.31	2368.14	3609.19	18659.4	17329.6	18560.3	1.18261e-38	3.29927	up
NC_052179.1:52498437|52498815	68.7884	107.643	109.369	747.164	855.576	592.349	4.52754e-08	3.563	up
NC_052179.1:52498437|52503454	0	0	0	39.3244	50.328	98.7248	0.030666	4.66908	up
NC_052179.1:52622781|52647414	0	0	0	78.6488	16.776	82.2707	0.0348199	4.58738	up
NC_052179.1:52704648|52715998	0	0	0	19.6622	83.88	115.179	0.0239117	4.84636	up
NC_052179.1:52704648|52722480	22.9295	53.8213	36.4564	3716.16	2348.64	2171.95	3.02282e-16	6.76529	up
NC_052179.1:52709975|52718276	0	0	0	98.311	67.104	32.9083	0.0278546	4.7341	up
NC_052179.1:52711993|52722480	0	0	0	176.96	67.104	82.2707	0.00977091	5.38749	up
NC_052179.1:52726038|52740566	0	0	0	98.311	50.328	16.4541	0.0404504	4.4804	up
NC_052179.1:53067300|53081388	0	0	0	98.311	100.656	131.633	0.00929393	5.40939	up
NC_052179.1:53078654|53081388	0	0	0	235.946	117.432	65.8165	0.0054778	5.70107	up
NC_052179.1:59658947|59670113	114.647	107.643	36.4564	0	0	0	0.0306915	-4.78576	down
NC_052179.1:64393054|64433032	68.7884	107.643	36.4564	0	0	0	0.0460935	-4.49183	down
NC_052179.1:65200096|65200942	0	0	109.369	255.609	301.968	361.991	0.000250371	3.6039	up
NC_052179.1:65218877|65221151	0	0	0	78.6488	16.776	82.2707	0.0348199	4.58738	up
NC_052179.1:67530361|67531746	114.647	215.285	109.369	0	33.552	0	0.0408207	-2.77717	down
NC_052179.1:70790152|70792434	183.436	592.034	401.021	570.204	469.728	493.624	0.0342679	1.10024	up
NC_052179.1:70994986|71004086	183.436	215.285	401.021	688.177	503.28	378.445	0.00425551	1.59133	up
NC_052179.1:70994986|71016800	91.7179	107.643	218.739	157.298	318.744	279.72	0.046023	1.45787	up
NC_052179.1:71136159|71150982	527.378	53.8213	328.108	0	33.552	0	0.00133911	-3.92778	down
NC_052179.1:80939744|80943189	481.519	484.392	729.129	137.635	134.208	148.087	0.0193332	-1.37222	down
NC_052179.1:82758958|82780706	0	0	0	98.311	16.776	32.9083	0.0489989	4.33973	up
NC_052179.1:84850042|84924091	0	0	0	78.6488	67.104	82.2707	0.0205902	4.92779	up
NC_052179.1:84898865|84924091	68.7884	0	255.195	373.582	318.744	394.899	0.00198328	2.2588	up
NC_052179.1:87785503|87791839	0	0	0	137.635	117.432	49.3624	0.0115285	5.29184	up
NC_052179.1:87785503|87807823	0	0	0	255.609	335.52	345.537	0.000558873	6.72963	up
NC_052179.1:91739469|91745500	1306.98	1130.25	1020.78	275.271	603.936	378.445	0.04991	-0.84291	down
NC_052179.1:92725776|92760798	275.154	107.643	546.847	19.6622	117.432	16.4541	0.0321887	-1.94717	down
NC_052179.1:92731793|92764652	45.8589	53.8213	36.4564	157.298	234.864	312.629	0.00220371	2.89892	up
NC_052179.1:92733918|92760798	160.506	53.8213	437.477	275.271	402.624	394.899	0.047902	1.27217	up
NC_052179.1:96373824|96400649	68.7884	161.464	255.195	19.6622	0	0	0.0148158	-3.66053	down
NC_052179.1:100843275|100877101	0	0	0	78.6488	50.328	49.3624	0.0335152	4.60256	up
NC_052179.1:103390881|103403468	0	0	0	78.6488	33.552	98.7248	0.0244981	4.82113	up
NC_052179.1:103719132|103732175	0	0	72.9129	157.298	167.76	197.45	0.005018	3.31412	up
NC_052179.1:104526526|104550433	0	0	0	98.311	16.776	98.7248	0.0246396	4.82747	up
NC_052179.1:104540641|104545157	91.7179	215.285	109.369	0	16.776	0	0.0244271	-3.48157	down
NC_052179.1:109538707|109559212	91.7179	107.643	36.4564	0	0	0	0.0372787	-4.64816	down
NC_052179.1:112028038|112047734	0	0	0	117.973	16.776	16.4541	0.0488113	4.35244	up
NC_052179.1:112413365|112424319	0	0	0	39.3244	83.88	32.9083	0.0441732	4.4091	up
NC_052179.1:112561522|112580695	183.436	215.285	328.108	393.244	603.936	361.991	0.00784058	1.51591	up
NC_052179.1:112561522|112582202	22.9295	0	0	275.271	234.864	197.45	0.000663676	4.6337	up
NC_052179.1:114759856|114800985	481.519	753.498	765.585	58.9866	167.76	197.45	0.0078927	-1.55429	down
NC_052179.1:115186551|115211264	22.9295	107.643	0	235.946	184.536	213.904	0.0028407	3.06053	up
NC_052179.1:116481846|116500365	0	0	0	216.284	218.088	213.904	0.00164462	6.26788	up
NC_052179.1:124292545|124295124	0	0	0	117.973	117.432	82.2707	0.0102368	5.35536	up
NC_052179.1:124292545|124332584	68.7884	0	36.4564	58.9866	167.76	246.812	0.0246791	2.41923	up
NC_052179.1:124292545|124342799	22.9295	0	0	117.973	184.536	197.45	0.00344382	4.15399	up
NC_052179.1:124299465|124342799	0	0	0	39.3244	50.328	82.2707	0.0362331	4.55043	up
NC_052179.1:124329580|124342799	45.8589	0	145.826	294.933	150.984	296.174	0.00567595	2.42754	up
NC_052179.1:124708025|124714525	252.224	107.643	72.9129	176.96	436.176	329.083	0.0242089	1.59092	up
NC_052179.1:125060301|125100874	0	0	0	78.6488	83.88	32.9083	0.0287238	4.71253	up
NC_052179.1:125305165|125308308	0	0	0	39.3244	67.104	65.8165	0.0361066	4.55144	up
NC_052179.1:125305165|125354226	0	0	0	98.311	83.88	65.8165	0.0173976	5.03516	up
NC_052179.1:125325036|125331991	22.9295	0	0	117.973	100.656	115.179	0.0161109	3.6041	up
NC_052179.1:125325036|125354226	22.9295	0	0	412.906	520.056	246.812	4.34958e-05	5.3296	up
NC_052179.1:125531659|125537389	0	0	0	393.244	570.384	263.266	0.000245299	7.05838	up
NC_052179.1:126774138|126786056	0	0	0	98.311	251.64	148.087	0.00352107	5.91777	up
NC_052179.1:129139797|129266029	45.8589	269.107	72.9129	0	16.776	0	0.037949	-3.30962	down
NC_052179.1:129182654|129266029	91.7179	53.8213	255.195	0	0	0	0.0123022	-5.36641	down
NC_052179.1:136752392|136778378	91.7179	53.8213	291.651	0	16.776	0	0.0195718	-3.61975	down
NC_052179.1:137005565|137020285	45.8589	0	0	157.298	83.88	65.8165	0.0428802	2.72479	up
NC_052179.1:138773538|138797377	22.9295	0	0	78.6488	83.88	131.633	0.0250131	3.43114	up
NC_052179.1:138773538|138845656	0	0	0	78.6488	50.328	98.7248	0.0207676	4.92499	up
NC_052179.1:140315632|140329705	0	0	0	19.6622	33.552	98.7248	0.0471218	4.37021	up
NC_052179.1:140318964|140329705	0	0	0	98.311	33.552	16.4541	0.0490958	4.33819	up
NC_052179.1:140483421|140510901	0	53.8213	36.4564	137.635	150.984	115.179	0.0164129	2.89868	up
NC_052179.1:140494391|140510901	0	0	0	58.9866	33.552	131.633	0.022099	4.89405	up
NC_052179.1:141325812|141342329	0	0	0	78.6488	50.328	32.9083	0.0405307	4.46943	up
NC_052179.1:153524393|153525503	321.013	861.141	546.847	117.973	150.984	115.179	0.0176682	-1.4567	down
NC_052179.1:157636754|157637044	0	0	0	58.9866	50.328	49.3624	0.0415768	4.44797	up
NC_052179.1:157725592|157731992	0	0	0	39.3244	67.104	82.2707	0.0304365	4.67175	up
NC_052179.1:157969717|157977174	0	0	0	334.257	167.76	230.358	0.0011774	6.4206	up
NC_052179.1:157984114|158012522	0	0	0	78.6488	67.104	49.3624	0.0282554	4.71967	up
NC_052179.1:157994671|158010560	0	0	0	78.6488	67.104	82.2707	0.0205902	4.92779	up
NC_052179.1:158550842|158551719	1582.13	1776.1	2223.84	334.257	553.608	575.895	0.000608889	-1.29266	down
NC_052179.1:161709315|161727406	0	0	0	117.973	117.432	98.7248	0.00907002	5.42218	up
NC_052179.1:164053735|164088138	160.506	161.464	0	688.177	805.248	608.803	3.80526e-07	3.2426	up
NC_052179.1:164057536|164088138	183.436	215.285	109.369	766.826	687.816	559.441	4.70322e-06	2.58907	up
NC_052179.1:164072317|164088138	275.154	592.034	364.564	1474.67	1358.86	1102.43	2.37251e-08	2.37154	up
NC_052179.1:164083388|164088138	45.8589	0	72.9129	235.946	285.192	180.995	0.00225389	2.91796	up
NC_052179.1:167299375|167308385	68.7884	269.107	36.4564	0	0	0	0.0175355	-5.15203	down
NC_052179.1:168488044|168505354	68.7884	0	72.9129	294.933	83.88	131.633	0.0280923	2.20855	up
NC_052179.1:173920860|173947114	68.7884	53.8213	291.651	0	0	0	0.0118683	-5.39148	down
NC_052179.1:173920860|173951422	229.295	322.928	0	0	16.776	0	0.0123111	-3.86956	down
NC_052179.1:173920860|174030221	573.237	699.677	802.042	0	100.656	115.179	0.000144915	-2.55374	down
NC_052179.1:173923603|174030221	22.9295	269.107	36.4564	0	0	0	0.025435	-4.92137	down
NC_052179.1:174027497|174086054	114.647	53.8213	109.369	0	0	0	0.0250813	-4.92043	down
NC_052179.1:174030120|174086054	252.224	107.643	36.4564	0	0	16.4541	0.0257106	-3.51832	down
NC_052179.1:176755323|176782112	0	0	0	39.3244	117.432	49.3624	0.0264264	4.77236	up
NC_052179.1:178553615|178580674	114.647	107.643	36.4564	176.96	285.192	279.72	0.0103266	2.05957	up
NC_052179.1:180749740|180762449	5640.65	3606.03	5030.99	530.879	536.832	477.17	5.9248e-15	-2.59322	down
NC_052179.1:180935340|180956264	45.8589	53.8213	36.4564	137.635	369.072	213.904	0.00220717	2.92022	up
NC_052179.1:181135809|181160907	0	0	0	98.311	83.88	65.8165	0.0173976	5.03516	up
NC_052179.1:181158366|181160907	45.8589	0	0	98.311	100.656	148.087	0.0267107	2.89132	up
NC_052179.1:181158366|181177493	0	0	0	196.622	218.088	49.3624	0.00438022	5.81818	up
NC_052179.1:183610374|183620733	0	0	0	117.973	16.776	115.179	0.0181698	5.02824	up
NC_052180.1:6601739|6606204	0	53.8213	72.9129	137.635	318.744	296.174	0.00116255	3.27632	up
NC_052180.1:6601739|6615882	0	0	0	78.6488	33.552	82.2707	0.0285854	4.71595	up
NC_052180.1:9927356|10005529	0	0	0	78.6488	33.552	32.9083	0.0494196	4.32414	up
NC_052180.1:10145251|10159031	22.9295	0	36.4564	98.311	50.328	263.266	0.0164999	3.04792	up
NC_052180.1:10146424|10159031	0	0	0	117.973	67.104	98.7248	0.0130532	5.21285	up
NC_052180.1:13659852|13664457	252.224	161.464	473.934	747.164	1291.75	723.982	9.63367e-06	2.19973	up
NC_052180.1:13659852|13675537	0	0	0	98.311	167.76	246.812	0.00321366	5.96207	up
NC_052180.1:14139751|14145769	45.8589	53.8213	109.369	0	0	0	0.0458516	-4.49695	down
NC_052180.1:14317173|14327692	68.7884	0	36.4564	98.311	201.312	115.179	0.0392903	2.23133	up
NC_052180.1:14430572|14437302	68.7884	53.8213	109.369	0	0	0	0.0368032	-4.65665	down
NC_052180.1:15101252|15106882	114.647	107.643	182.282	0	16.776	0	0.0231678	-3.50951	down
NC_052180.1:15237590|15246820	0	0	0	58.9866	67.104	82.2707	0.0247804	4.80761	up
NC_052180.1:15237590|15256832	0	0	0	117.973	100.656	49.3624	0.0150385	5.12945	up
NC_052180.1:15242172|15256832	0	0	0	98.311	134.208	65.8165	0.0119253	5.26799	up
NC_052180.1:15242172|15271189	0	0	0	117.973	16.776	98.7248	0.0207815	4.94088	up
NC_052180.1:15242172|15296487	0	0	0	117.973	67.104	16.4541	0.0280892	4.73944	up
NC_052180.1:15256710|15271189	0	0	0	294.933	385.848	361.991	0.000398886	6.8644	up
NC_052180.1:15256710|15296487	0	0	0	196.622	83.88	164.541	0.0045661	5.78829	up
NC_052180.1:15267098|15294891	0	0	0	314.595	251.64	427.807	0.000465885	6.80556	up
NC_052180.1:15271043|15296487	0	0	0	98.311	67.104	16.4541	0.0339197	4.60633	up
NC_052180.1:15284381|15296487	0	0	0	255.609	352.296	180.995	0.000961552	6.50671	up
NC_052180.1:15765315|15783502	0	0	0	137.635	117.432	32.9083	0.0133147	5.21153	up
NC_052180.1:15804644|15818911	0	0	0	58.9866	50.328	49.3624	0.0415768	4.44797	up
NC_052180.1:15804644|15821962	68.7884	0	36.4564	373.582	369.072	510.078	1.64467e-05	3.77495	up
NC_052180.1:16153362|16159655	0	0	0	157.298	134.208	32.9083	0.0103366	5.36219	up
NC_052180.1:16663443|16665145	252.224	107.643	218.739	0	16.776	0	0.00563413	-4.05594	down
NC_052180.1:16663443|16710930	91.7179	53.8213	109.369	0	0	0	0.0301426	-4.79622	down
NC_052180.1:16663443|16765674	160.506	592.034	145.826	19.6622	33.552	0	0.00371946	-3.20173	down
NC_052180.1:18914349|18926448	0	0	0	19.6622	100.656	49.3624	0.03906	4.50598	up
NC_052180.1:18914349|18935449	0	0	0	98.311	50.328	32.9083	0.0329508	4.61901	up
NC_052180.1:18914349|18940982	0	0	0	176.96	167.76	197.45	0.00268584	6.042	up
NC_052180.1:18914349|18958033	0	0	0	19.6622	33.552	115.179	0.0395351	4.50255	up
NC_052180.1:18914362|18940982	0	0	0	137.635	16.776	65.8165	0.0234905	4.86227	up
NC_052180.1:18924237|18935449	0	0	0	412.906	301.968	378.445	0.000341098	6.92684	up
NC_052180.1:19780046|19813213	0	0	0	39.3244	67.104	98.7248	0.0259833	4.78058	up
NC_052180.1:20527278|20547359	0	0	0	117.973	16.776	49.3624	0.0330102	4.62865	up
NC_052180.1:23066551|23070689	0	0	0	393.244	50.328	279.72	0.00135934	6.38217	up
NC_052180.1:23070181|23083382	0	0	0	39.3244	83.88	164.541	0.0133024	5.21306	up
NC_052180.1:23070181|23100090	0	0	0	19.6622	33.552	148.087	0.0288742	4.72973	up
NC_052180.1:24261053|24285581	366.872	53.8213	328.108	19.6622	16.776	16.4541	0.00532423	-3.1195	down
NC_052180.1:24904346|24915407	481.519	484.392	255.195	117.973	83.88	65.8165	0.0278327	-1.5453	down
NC_052180.1:25528386|25544326	0	0	0	58.9866	67.104	115.179	0.0185625	4.99754	up
NC_052180.1:31768601|31777995	0	0	0	39.3244	83.88	65.8165	0.0304871	4.67057	up
NC_052180.1:31775744|31777995	0	0	0	39.3244	16.776	98.7248	0.0453907	4.39864	up
NC_052180.1:31775744|31800683	0	0	0	58.9866	67.104	32.9083	0.0420142	4.44269	up
NC_052180.1:32384447|32456093	0	0	0	98.311	33.552	131.633	0.0157553	5.10781	up
NC_052180.1:38174346|38192620	0	0	0	58.9866	33.552	98.7248	0.0297106	4.69145	up
NC_052180.1:38174848|38191063	0	0	0	766.826	788.472	641.711	2.94994e-05	7.79794	up
NC_052180.1:38174848|38192620	1008.9	592.034	619.759	38361	31689.8	35623.2	2.07259e-92	6.10789	up
NC_052180.1:38182667|38192620	91.7179	53.8213	0	216.284	201.312	164.541	0.0121196	2.39889	up
NC_052180.1:38190989|38213919	0	0	0	98.311	33.552	32.9083	0.0396585	4.48967	up
NC_052180.1:38207152|38213919	0	0	0	176.96	100.656	65.8165	0.0086967	5.45101	up
NC_052180.1:39233633|39245642	0	0	36.4564	78.6488	117.432	98.7248	0.0266642	3.32033	up
NC_052180.1:42591512|42594548	687.884	1076.43	1020.78	58.9866	385.848	148.087	0.00505675	-1.56608	down
NC_052180.1:43084471|43086542	664.955	376.749	802.042	0	0	0	0.000133753	-7.32965	down
NC_052180.1:43571115|43594704	275.154	161.464	328.108	0	16.776	32.9083	0.00440911	-3.13837	down
NC_052180.1:44020890|44038866	733.743	592.034	729.129	157.298	150.984	16.4541	0.00136721	-2.03766	down
NC_052180.1:44124588|44134321	1444.56	2691.07	1312.43	78.6488	167.76	394.899	1.34874e-06	-2.38715	down
NC_052180.1:44124588|44192582	91.7179	430.571	145.826	39.3244	0	16.4541	0.0186394	-2.72846	down
NC_052180.1:47097384|47119495	22.9295	107.643	182.282	0	0	0	0.0234059	-4.9706	down
NC_052180.1:51890934|51914339	160.506	107.643	36.4564	0	0	0	0.0216879	-5.01964	down
NC_052180.1:52042082|52053913	183.436	269.107	255.195	19.6622	67.104	32.9083	0.0478797	-1.83984	down
NC_052180.1:52156594|52173406	68.7884	215.285	328.108	0	16.776	16.4541	0.0110177	-3.24489	down
NC_052180.1:52840241|52881511	0	53.8213	0	176.96	67.104	16.4541	0.0497608	3.03372	up
NC_052180.1:57457262|57498885	137.577	107.643	145.826	0	16.776	16.4541	0.0476502	-2.68396	down
NC_052180.1:58089018|58099826	0	0	0	78.6488	100.656	32.9083	0.0246467	4.81695	up
NC_052180.1:61467991|61472360	642.025	699.677	546.847	117.973	150.984	180.995	0.0115423	-1.41787	down
NC_052180.1:64691588|64692255	527.378	592.034	328.108	707.839	1006.56	904.977	0.000674687	1.47352	up
NC_052180.1:64996687|65015763	412.73	484.392	656.216	0	33.552	49.3624	5.96588e-05	-3.44237	down
NC_052180.1:70367770|70368200	0	0	0	137.635	50.328	65.8165	0.0168314	5.06212	up
NC_052180.1:70367802|70368200	0	0	0	39.3244	100.656	115.179	0.0168998	5.06052	up
NC_052180.1:72447634|72449098	1031.83	699.677	729.129	98.311	402.624	65.8165	0.0119814	-1.50537	down
NC_052180.1:72447634|72452425	2728.61	3013.99	3208.17	806.15	738.144	1053.06	0.000267368	-1.14865	down
NC_052180.1:81945563|81948962	0	0	0	157.298	16.776	98.7248	0.0152932	5.13917	up
NC_052180.1:82011596|82020256	0	0	0	137.635	117.432	65.8165	0.0101101	5.36491	up
NC_052180.1:82145247|82153382	22.9295	0	36.4564	39.3244	117.432	164.541	0.0396604	2.6953	up
NC_052180.1:83072510|83084258	596.166	269.107	473.934	2182.5	1912.46	1793.5	8.27912e-12	2.65824	up
NC_052181.1:6360983|6376478	45.8589	0	0	216.284	117.432	65.8165	0.0168316	3.08299	up
NC_052181.1:7089396|7090249	0	0	0	117.973	50.328	98.7248	0.0149825	5.13188	up
NC_052181.1:7259607|7264317	0	0	0	58.9866	83.88	49.3624	0.0293098	4.69559	up
NC_052181.1:7694631|7817394	137.577	107.643	36.4564	0	0	0	0.025641	-4.90865	down
NC_052181.1:7726204|7767423	0	0	0	58.9866	33.552	82.2707	0.0350249	4.575	up
NC_052181.1:7856823|7857291	298.083	376.749	328.108	58.9866	67.104	82.2707	0.035688	-1.58597	down
NC_052181.1:8924000|8926288	0	0	0	137.635	134.208	65.8165	0.0090219	5.42855	up
NC_052181.1:8924000|8935436	22.9295	0	0	137.635	134.208	180.995	0.00509895	4.02186	up
NC_052181.1:9272785|9285903	22.9295	0	36.4564	157.298	201.312	32.9083	0.0208462	2.96156	up
NC_052181.1:9277367|9285903	0	0	0	157.298	50.328	32.9083	0.0194753	4.97932	up
NC_052181.1:9748491|9756172	0	0	0	39.3244	33.552	98.7248	0.0368191	4.54389	up
NC_052181.1:10738222|10742528	0	0	0	78.6488	33.552	32.9083	0.0494196	4.32414	up
NC_052181.1:11393267|11410441	0	0	0	196.622	100.656	115.179	0.00550484	5.69137	up
NC_052181.1:11393267|11429046	206.365	376.749	109.369	1140.41	1056.89	773.344	4.85361e-08	2.78045	up
NC_052181.1:11393267|11435112	22.9295	107.643	36.4564	1769.6	771.696	1020.16	5.99751e-11	5.17883	up
NC_052181.1:11408268|11429046	206.365	215.285	145.826	196.622	285.192	444.262	0.0454716	1.30803	up
NC_052181.1:13113505|13140865	0	0	0	137.635	184.536	148.087	0.00393629	5.85741	up
NC_052181.1:17785691|17805892	343.942	269.107	583.303	0	33.552	82.2707	0.00223281	-2.63847	down
NC_052181.1:17789439|17791949	1169.4	753.498	1385.34	157.298	218.088	180.995	7.0359e-05	-1.95434	down
NC_052181.1:17789439|17805892	573.237	322.928	401.021	117.973	16.776	65.8165	0.00616853	-2.07696	down
NC_052181.1:18613689|18625257	68.7884	0	109.369	137.635	201.312	164.541	0.0409805	1.91359	up
NC_052181.1:20392707|20401792	0	0	0	78.6488	50.328	49.3624	0.0335152	4.60256	up
NC_052181.1:20392707|20406933	45.8589	0	36.4564	963.448	436.176	723.982	7.85033e-08	4.88023	up
NC_052181.1:22440562|22467724	0	0	0	19.6622	83.88	65.8165	0.0386478	4.51132	up
NC_052181.1:24457448|24457748	0	0	0	78.6488	83.88	16.4541	0.0350621	4.58232	up
NC_052181.1:24849852|24851103	45.8589	161.464	109.369	0	0	0	0.0226036	-4.98351	down
NC_052181.1:27029780|27076608	0	0	36.4564	176.96	67.104	82.2707	0.0196884	3.46569	up
NC_052181.1:28275417|28276254	3599.93	2475.78	5833.03	845.475	1056.89	1283.42	0.000268383	-1.28625	down
NC_052181.1:31385651|31393365	275.154	376.749	291.651	727.502	671.04	789.798	0.000110281	1.85422	up
NC_052181.1:33251445|33274955	435.66	699.677	401.021	98.311	117.432	115.179	0.015242	-1.52723	down
NC_052181.1:34480039|34508720	91.7179	107.643	145.826	0	0	0	0.0169272	-5.1646	down
NC_052181.1:34496636|34529828	206.365	161.464	0	0	16.776	0	0.0406141	-3.35084	down
NC_052181.1:34496636|34565100	366.872	430.571	109.369	0	33.552	0	0.00144408	-3.8326	down
NC_052181.1:34533903|34565100	0	53.8213	36.4564	314.595	637.488	394.899	8.35459e-06	4.65062	up
NC_052181.1:34552981|34585120	22.9295	107.643	109.369	0	0	0	0.0392577	-4.61133	down
NC_052181.1:37345497|37417299	0	0	0	137.635	83.88	98.7248	0.0100132	5.36875	up
NC_052181.1:37928601|38022356	0	0	0	196.622	167.76	32.9083	0.00653051	5.61636	up
NC_052181.1:37956961|37970323	366.872	107.643	291.651	452.231	788.472	542.986	0.00162862	1.70605	up
NC_052181.1:37956961|38019121	45.8589	0	36.4564	255.609	83.88	115.179	0.0167017	2.71632	up
NC_052181.1:37956961|38022356	0	0	0	176.96	33.552	148.087	0.00808645	5.50014	up
NC_052181.1:37967337|37970323	22.9295	0	0	216.284	67.104	148.087	0.00672703	3.95725	up
NC_052181.1:37967337|38019121	0	0	0	19.6622	50.328	82.2707	0.0464383	4.37664	up
NC_052181.1:38017287|38019121	0	0	36.4564	235.946	352.296	49.3624	0.00166724	4.3852	up
NC_052181.1:40209800|40236781	550.307	484.392	765.585	58.9866	134.208	213.904	0.0136731	-1.4961	down
NC_052181.1:40213886|40236781	275.154	215.285	145.826	471.893	603.936	394.899	0.00200021	1.76374	up
NC_052181.1:40795048|40812399	22.9295	0	0	78.6488	100.656	115.179	0.024783	3.43107	up
NC_052181.1:43686232|43691634	206.365	269.107	0	19.6622	0	16.4541	0.0403173	-2.83132	down
NC_052181.1:45993915|45995046	252.224	161.464	291.651	58.9866	50.328	16.4541	0.0461672	-1.84748	down
NC_052181.1:47418301|47442095	0	0	0	176.96	83.88	65.8165	0.00978176	5.38684	up
NC_052181.1:50192286|50212475	45.8589	0	0	314.595	234.864	148.087	0.000953666	3.84628	up
NC_052181.1:50813506|50822960	0	0	0	294.933	117.432	164.541	0.00233102	6.11598	up
NC_052181.1:50813506|50823425	0	0	0	137.635	83.88	65.8165	0.0128326	5.22465	up
NC_052181.1:50853059|50885502	91.7179	107.643	36.4564	471.893	167.76	279.72	0.00182746	2.53549	up
NC_052181.1:50855803|50960680	0	53.8213	0	393.244	436.176	411.353	2.56718e-05	5.34381	up
NC_052181.1:62615698|62637011	91.7179	107.643	145.826	216.284	402.624	246.812	0.00873118	1.91896	up
NC_052181.1:64943953|64954408	0	0	0	98.311	50.328	49.3624	0.0275553	4.73889	up
NC_052181.1:69221996|69228663	298.083	699.677	510.39	39.3244	0	0	4.1733e-05	-4.47652	down
NC_052181.1:73449576|73462066	91.7179	0	36.4564	216.284	100.656	246.812	0.0150378	2.39375	up
NC_052181.1:73460715|73462066	1352.84	1130.25	1531.17	2851.02	1878.91	3521.18	1.13534e-06	1.64769	up
NC_052181.1:74181458|74207637	0	0	0	58.9866	50.328	49.3624	0.0415768	4.44797	up
NC_052181.1:74183265|74189419	664.955	1237.89	1567.63	117.973	167.76	197.45	2.7877e-05	-2.16277	down
NC_052181.1:74188439|74189419	412.73	269.107	401.021	19.6622	83.88	65.8165	0.0107129	-2.01687	down
NC_052181.1:74201083|74207637	160.506	107.643	291.651	19.6622	33.552	0	0.02431	-2.65071	down
NC_052181.1:74368741|74370745	275.154	699.677	109.369	78.6488	100.656	16.4541	0.0407339	-1.72637	down
NC_052181.1:74368741|74372181	183.436	161.464	510.39	58.9866	33.552	16.4541	0.0146702	-2.29685	down
NC_052181.1:76759698|76784202	22.9295	0	0	196.622	218.088	213.904	0.00117264	4.47074	up
NC_052181.1:84781221|84785323	0	0	0	78.6488	33.552	65.8165	0.0337583	4.60004	up
NC_052181.1:86159559|86169580	0	0	0	78.6488	67.104	16.4541	0.0417098	4.45606	up
NC_052181.1:86229659|86239726	0	0	0	78.6488	50.328	164.541	0.0125037	5.24753	up
NC_052181.1:86230703|86256601	0	0	0	117.973	67.104	32.9083	0.0232721	4.85633	up
NC_052181.1:86354259|86363773	22.9295	161.464	36.4564	432.568	335.52	378.445	7.90982e-05	3.21181	up
NC_052181.1:86448687|86449686	504.448	645.856	838.498	58.9866	251.64	197.45	0.0239168	-1.30912	down
NC_052181.1:86602314|86612117	343.942	538.213	473.934	39.3244	33.552	16.4541	0.000213032	-3.19367	down
NC_052181.1:87866039|87895561	389.801	376.749	583.303	943.786	721.368	740.436	0.00123907	1.44262	up
NC_052181.1:89822066|89836522	504.448	753.498	473.934	39.3244	67.104	65.8165	0.00019319	-2.61402	down
NC_052181.1:89965620|89979505	0	53.8213	0	78.6488	134.208	49.3624	0.0425789	3.06665	up
NC_052181.1:91221731|91233224	0	0	0	78.6488	33.552	32.9083	0.0494196	4.32414	up
NC_052181.1:91331290|91337577	0	0	0	19.6622	83.88	49.3624	0.0466215	4.37363	up
NC_052181.1:97955622|97962490	160.506	53.8213	36.4564	0	0	0	0.0305547	-4.7979	down
NC_052181.1:98552062|98607452	0	0	0	157.298	50.328	32.9083	0.0194753	4.97932	up
NC_052181.1:109322448|109357333	0	0	0	19.6622	16.776	131.633	0.0410359	4.48587	up
NC_052181.1:110010080|110010743	0	0	0	78.6488	83.88	32.9083	0.0287238	4.71253	up
NC_052181.1:110010080|110162276	0	0	0	137.635	50.328	32.9083	0.0229056	4.87096	up
NC_052181.1:110044258|110097699	0	0	0	117.973	16.776	16.4541	0.0488113	4.35244	up
NC_052181.1:110077342|110097699	0	0	0	98.311	33.552	65.8165	0.0277664	4.73634	up
NC_052181.1:110082045|110097699	0	0	0	117.973	50.328	131.633	0.0117428	5.28098	up
NC_052181.1:110082045|110162276	0	0	0	176.96	150.984	82.2707	0.00563735	5.67928	up
NC_052181.1:112138710|112141878	45.8589	0	72.9129	78.6488	234.864	115.179	0.0389264	2.21629	up
NC_052181.1:112138710|112149383	0	0	0	58.9866	83.88	32.9083	0.0352094	4.57118	up
NC_052181.1:112170885|112179635	0	53.8213	0	58.9866	67.104	131.633	0.0436332	3.05358	up
NC_052182.1:248412|274770	0	0	0	157.298	167.76	98.7248	0.00516335	5.7225	up
NC_052182.1:7731041|7740784	22.9295	53.8213	36.4564	176.96	117.432	180.995	0.0125813	2.6821	up
NC_052182.1:7737550|7744206	45.8589	53.8213	0	117.973	83.88	148.087	0.0477722	2.30604	up
NC_052182.1:8067628|8078342	825.461	430.571	182.282	747.164	838.8	839.161	0.00824544	1.29023	up
NC_052182.1:9300299|9378540	114.647	53.8213	0	157.298	385.848	213.904	0.00479921	2.53247	up
NC_052182.1:9316861|9378540	22.9295	0	0	137.635	50.328	115.179	0.023244	3.47449	up
NC_052182.1:12534556|12643701	0	0	0	78.6488	50.328	115.179	0.0180879	5.01467	up
NC_052182.1:14584237|14588132	0	0	0	78.6488	33.552	82.2707	0.0285854	4.71595	up
NC_052182.1:17532767|17622266	22.9295	0	0	157.298	33.552	131.633	0.0200965	3.55791	up
NC_052182.1:17532767|17629116	0	0	0	58.9866	50.328	115.179	0.0215887	4.90264	up
NC_052182.1:17532767|17643566	0	0	0	98.311	50.328	98.7248	0.0175304	5.03322	up
NC_052182.1:17532767|17665458	0	0	0	78.6488	134.208	98.7248	0.0107723	5.3267	up
NC_052182.1:17614198|17665458	0	0	0	137.635	67.104	65.8165	0.0146214	5.14671	up
NC_052182.1:17622152|17665458	0	0	0	117.973	33.552	164.541	0.0107805	5.33912	up
NC_052182.1:20045945|20073430	0	0	0	78.6488	50.328	65.8165	0.0282101	4.7208	up
NC_052182.1:20051488|20054144	1513.34	1345.53	1093.69	432.568	419.4	592.349	0.0373374	-0.829898	down
NC_052182.1:20051488|20062936	504.448	538.213	765.585	727.502	637.488	872.069	0.0298637	0.929229	up
NC_052182.1:20166453|20172902	229.295	430.571	109.369	0	0	0	0.00271848	-6.14682	down
NC_052182.1:20182572|20195794	91.7179	53.8213	182.282	0	16.776	0	0.045018	-3.22684	down
NC_052182.1:20379566|20432604	0	0	0	19.6622	83.88	82.2707	0.0325374	4.63415	up
NC_052182.1:21212065|21236578	68.7884	107.643	72.9129	0	0	0	0.03369	-4.71479	down
NC_052182.1:21354633|21494115	0	0	0	58.9866	100.656	16.4541	0.0365821	4.55399	up
NC_052182.1:21357656|21367724	160.506	107.643	145.826	353.92	352.296	542.986	0.000957863	2.12916	up
NC_052182.1:22786069|22787538	45.8589	0	109.369	1219.06	1140.77	1085.97	1.23645e-11	4.87589	up
NC_052182.1:24028104|24049087	0	0	0	511.217	587.16	411.353	0.000117002	7.3268	up
NC_052182.1:26641575|26650491	343.942	107.643	546.847	0	16.776	65.8165	0.00371204	-2.85763	down
NC_052182.1:26644559|26650491	22.9295	107.643	109.369	0	0	0	0.0392577	-4.61133	down
NC_052182.1:26988815|27011615	275.154	215.285	72.9129	235.946	436.176	394.899	0.0225267	1.47234	up
NC_052182.1:27749329|27759185	45.8589	161.464	72.9129	589.866	369.072	575.895	7.93158e-06	3.20027	up
NC_052182.1:27926949|27927246	940.108	1022.6	1203.06	117.973	218.088	148.087	3.68227e-05	-2.05825	down
NC_052182.1:31254864|31257055	183.436	53.8213	72.9129	0	0	0	0.0196382	-5.08463	down
NC_052182.1:31324522|31328393	137.577	376.749	692.672	0	50.328	16.4541	0.000797386	-3.34505	down
NC_052182.1:33715741|33726416	0	0	0	176.96	100.656	115.179	0.00618075	5.63006	up
NC_052182.1:33934972|33950725	0	0	0	78.6488	83.88	49.3624	0.0241426	4.82548	up
NC_052182.1:36649898|36656868	0	0	0	117.973	134.208	49.3624	0.0118093	5.27739	up
NC_052182.1:37745468|37749920	91.7179	0	145.826	216.284	201.312	230.358	0.0242101	1.88399	up
NC_052182.1:37929221|37936234	366.872	430.571	1093.69	58.9866	83.88	131.633	0.00167035	-2.10914	down
NC_052182.1:38450895|38496497	0	0	0	137.635	33.552	115.179	0.0132364	5.21533	up
NC_052182.1:38496243|38496497	0	0	72.9129	117.973	134.208	115.179	0.0256881	2.80115	up
NC_052182.1:38496243|38571509	0	0	0	98.311	167.76	164.541	0.00496614	5.74262	up
NC_052182.1:41111767|41141961	91.7179	107.643	72.9129	314.595	285.192	296.174	0.00229998	2.30193	up
NC_052182.1:41858564|41859114	343.942	1022.6	437.477	176.96	184.536	82.2707	0.0345008	-1.30676	down
NC_052182.1:42085363|42105709	0	0	0	98.311	150.984	131.633	0.00668884	5.58725	up
NC_052182.1:42104663|42105709	0	0	0	58.9866	67.104	82.2707	0.0247804	4.80761	up
NC_052182.1:46194416|46198541	0	0	0	39.3244	100.656	49.3624	0.0308193	4.66552	up
NC_052182.1:46904531|46912074	0	0	0	117.973	16.776	131.633	0.0160081	5.10937	up
NC_052182.1:46911921|46929765	0	0	0	19.6622	83.88	131.633	0.0208035	4.93937	up
NC_052182.1:47360597|47376165	0	0	0	117.973	117.432	115.179	0.0080823	5.48491	up
NC_052182.1:47568659|47571816	68.7884	107.643	36.4564	432.568	184.536	263.266	0.00143837	2.66176	up
NC_052182.1:48145709|48151827	756.672	807.32	984.324	1337.03	1342.08	1135.34	0.000841171	1.20209	up
NC_052182.1:50075166|50133976	45.8589	107.643	109.369	0	0	0	0.031316	-4.76629	down
NC_052182.1:50177348|50204893	4631.75	5382.13	6197.59	412.906	805.248	707.528	1.10434e-14	-2.43211	down
NC_052182.1:52513769|52521374	68.7884	53.8213	109.369	294.933	218.088	213.904	0.00757832	2.18695	up
NC_052182.1:52928539|52969876	0	53.8213	0	117.973	184.536	148.087	0.00556637	3.87749	up
NC_052182.1:53102131|53111095	0	0	0	137.635	134.208	361.991	0.00184804	6.22725	up
NC_052182.1:54132555|54167018	0	0	0	176.96	83.88	65.8165	0.00978176	5.38684	up
NC_052182.1:54391240|54407852	0	0	0	393.244	268.416	164.541	0.000842363	6.56645	up
NC_052182.1:55116042|55122429	22.9295	161.464	36.4564	0	0	0	0.0499902	-4.43383	down
NC_052182.1:56168328|56191913	0	0	0	176.96	67.104	148.087	0.00628247	5.6255	up
NC_052182.1:56254618|56265596	252.224	699.677	182.282	0	50.328	16.4541	0.00126598	-3.21392	down
NC_052182.1:58974857|59002619	0	0	0	78.6488	50.328	32.9083	0.0405307	4.46943	up
NC_052182.1:58974857|59020754	0	0	0	157.298	50.328	65.8165	0.014508	5.15658	up
NC_052182.1:58993118|59002619	0	0	0	157.298	67.104	164.541	0.00640387	5.61519	up
NC_052182.1:58993118|59011517	22.9295	0	36.4564	176.96	218.088	32.9083	0.0148862	3.08559	up
NC_052182.1:58993118|59027484	22.9295	0	0	58.9866	100.656	148.087	0.0222736	3.48932	up
NC_052182.1:59708803|59722122	0	53.8213	0	176.96	201.312	49.3624	0.00811332	3.77672	up
NC_052182.1:60087364|60091675	45.8589	0	328.108	0	0	16.4541	0.0410764	-3.3672	down
NC_052182.1:63363140|63364305	1742.64	1722.28	1203.06	688.177	335.52	477.17	0.0134351	-1.00513	down
NC_052182.1:63892897|63986882	0	0	0	157.298	50.328	65.8165	0.014508	5.15658	up
NC_052182.1:65708898|65716418	22.9295	0	0	255.609	50.328	0	0.0340117	3.46143	up
NC_052182.1:74496871|74509073	0	0	0	98.311	134.208	148.087	0.00668231	5.5878	up
NC_052182.1:77712273|77741468	0	0	0	117.973	16.776	49.3624	0.0330102	4.62865	up
NC_052182.1:77720360|77741468	0	0	0	235.946	268.416	82.2707	0.00231436	6.12254	up
NC_052182.1:77738341|77741468	0	0	0	78.6488	67.104	32.9083	0.0338748	4.59754	up
NC_052182.1:80418950|80440040	68.7884	0	36.4564	137.635	167.76	148.087	0.0247999	2.35823	up
NC_052182.1:81026599|81030009	68.7884	322.928	36.4564	0	16.776	0	0.0296969	-3.44085	down
NC_052182.1:81341894|81391789	0	0	0	19.6622	117.432	65.8165	0.0280178	4.74012	up
NC_052182.1:82654205|82752832	0	0	0	117.973	67.104	131.633	0.010309	5.35402	up
NC_052182.1:82706275|82752832	0	0	36.4564	58.9866	184.536	131.633	0.0123912	3.65186	up
NC_052182.1:83990457|83994807	275.154	699.677	765.585	0	100.656	180.995	0.00876418	-1.90039	down
NC_052182.1:86424179|86453834	0	0	0	157.298	100.656	82.2707	0.00876231	5.44364	up
NC_052182.1:89488836|89508741	4310.74	3067.81	2369.67	314.595	369.072	230.358	8.45412e-13	-2.79425	down
NC_052182.1:89499826|89508741	1627.99	215.285	874.954	39.3244	16.776	131.633	1.90001e-05	-3.21073	down
NC_052182.1:92303452|92310197	0	0	0	58.9866	117.432	32.9083	0.0256903	4.7919	up
NC_052183.1:440516|469219	0	0	0	39.3244	83.88	32.9083	0.0441732	4.4091	up
NC_052183.1:917010|919005	0	0	0	314.595	33.552	82.2707	0.00552973	5.71644	up
NC_052183.1:951096|955397	0	0	0	39.3244	134.208	148.087	0.0104382	5.35405	up
NC_052183.1:2707065|2806859	0	0	0	78.6488	100.656	98.7248	0.0136632	5.18368	up
NC_052183.1:2727949|2806859	0	0	0	58.9866	150.984	49.3624	0.0166781	5.07103	up
NC_052183.1:4637720|4640984	114.647	0	0	275.271	184.536	246.812	0.00407097	2.74766	up
NC_052183.1:9978552|9985196	114.647	53.8213	72.9129	452.231	201.312	361.991	0.00100514	2.53228	up
NC_052183.1:10004380|10010308	0	0	0	216.284	16.776	197.45	0.00554191	5.71527	up
NC_052183.1:10061404|10083938	0	0	0	58.9866	83.88	230.358	0.00738502	5.54731	up
NC_052183.1:10154914|10188125	0	0	0	19.6622	83.88	49.3624	0.0466215	4.37363	up
NC_052183.1:12289274|12289940	1467.49	1453.18	1531.17	314.595	520.056	329.083	0.00107963	-1.30697	down
NC_052183.1:16485422|16505603	619.096	1237.89	328.108	78.6488	201.312	148.087	0.00672179	-1.64317	down
NC_052183.1:20864286|20917313	3875.08	4897.74	3244.62	1002.77	1543.39	1447.96	0.00136889	-0.948742	down
NC_052183.1:20895339|20917313	114.647	0	72.9129	216.284	318.744	115.179	0.0176245	2.11876	up
NC_052183.1:21219228|21220348	1031.83	1076.43	473.934	58.9866	134.208	394.899	0.0137188	-1.4721	down
NC_052183.1:21219228|21220399	596.166	484.392	583.303	78.6488	50.328	32.9083	0.000161851	-2.71786	down
NC_052183.1:23613330|23632859	91.7179	376.749	36.4564	0	0	0	0.00930984	-5.52988	down
NC_052183.1:23694286|23700038	68.7884	161.464	36.4564	0	0	0	0.0320044	-4.75411	down
NC_052183.1:23969350|23988148	0	0	0	58.9866	83.88	32.9083	0.0352094	4.57118	up
NC_052183.1:23973786|23988148	22.9295	53.8213	36.4564	235.946	234.864	213.904	0.0014628	3.20651	up
NC_052183.1:24054003|24067934	0	107.643	109.369	530.879	553.608	592.349	1.08374e-06	3.75788	up
NC_052183.1:24059412|24067934	0	0	0	39.3244	33.552	98.7248	0.0368191	4.54389	up
NC_052183.1:24384791|24458610	0	0	0	137.635	117.432	115.179	0.00709281	5.55523	up
NC_052183.1:24856990|24859990	0	0	0	314.595	234.864	180.995	0.00118484	6.41593	up
NC_052183.1:24856990|24863356	0	0	0	157.298	201.312	32.9083	0.00681723	5.59349	up
NC_052183.1:25180517|25191890	0	0	0	78.6488	335.52	131.633	0.00293293	6.0156	up
NC_052183.1:25740354|25762367	183.436	322.928	36.4564	19.6622	0	16.4541	0.0211876	-3.01518	down
NC_052183.1:26904618|26923489	0	107.643	36.4564	255.609	184.536	296.174	0.00121872	3.22664	up
NC_052183.1:27059975|27075367	22.9295	107.643	255.195	0	16.776	0	0.0353106	-3.37503	down
NC_052183.1:27059975|27078077	45.8589	107.643	72.9129	0	0	0	0.0417913	-4.56128	down
NC_052183.1:27059975|27090091	183.436	161.464	182.282	0	16.776	32.9083	0.0284723	-2.59147	down
NC_052183.1:28572534|28576738	0	0	0	39.3244	50.328	82.2707	0.0362331	4.55043	up
NC_052183.1:28642422|28653413	22.9295	53.8213	218.739	0	0	0	0.0257619	-4.91477	down
NC_052183.1:28902526|28914175	687.884	807.32	546.847	275.271	167.76	197.45	0.0495756	-1.02915	down
NC_052183.1:29018991|29024893	91.7179	161.464	583.303	19.6622	33.552	82.2707	0.0457028	-1.90098	down
NC_052183.1:31336246|31348181	206.365	107.643	145.826	0	16.776	0	0.0138265	-3.72671	down
NC_052183.1:32140119|32178071	0	0	0	58.9866	50.328	49.3624	0.0415768	4.44797	up
NC_052183.1:33511356|33515517	229.295	53.8213	145.826	432.568	251.64	213.904	0.0304822	1.52549	up
NC_052183.1:38932415|38946485	0	0	0	78.6488	134.208	82.2707	0.0121761	5.25485	up
NC_052183.1:40925228|40980468	22.9295	0	0	157.298	83.88	148.087	0.00942402	3.81642	up
NC_052183.1:43800685|43802530	0	0	0	98.311	67.104	49.3624	0.0234592	4.84514	up
NC_052183.1:44649126|44655310	0	0	0	58.9866	67.104	32.9083	0.0420142	4.44269	up
NC_052183.1:46479926|46513344	0	0	0	98.311	33.552	98.7248	0.0205323	4.93732	up
NC_052183.1:47036394|47042505	137.577	215.285	473.934	0	16.776	49.3624	0.00730558	-2.82504	down
NC_052183.1:47308156|47324405	22.9295	0	0	491.555	721.368	756.89	1.37837e-06	6.03791	up
NC_052183.1:47308161|47324405	0	0	0	39.3244	33.552	98.7248	0.0368191	4.54389	up
NC_052183.1:47847847|47857176	68.7884	161.464	255.195	0	16.776	16.4541	0.0267388	-2.92778	down
NC_052183.1:48539861|48540964	0	0	0	98.311	16.776	32.9083	0.0489989	4.33973	up
NC_052183.1:48644980|48646014	45.8589	215.285	109.369	1002.77	956.231	937.886	4.68654e-10	3.75898	up
NC_052183.1:48644980|48751210	0	0	0	137.635	16.776	32.9083	0.0326411	4.64266	up
NC_052183.1:48709677|48718630	22.9295	161.464	0	255.609	117.432	115.179	0.0300562	2.23587	up
NC_052183.1:48750177|48751210	22.9295	0	36.4564	216.284	0	263.266	0.0137817	3.24589	up
NC_052183.1:49071160|49075356	0	0	0	157.298	33.552	98.7248	0.0129862	5.22824	up
NC_052183.1:50622299|50630149	527.378	807.32	802.042	157.298	67.104	98.7248	0.000583529	-2.05769	down
NC_052183.1:52997407|53020202	137.577	107.643	72.9129	353.92	553.608	460.716	9.49912e-05	2.62323	up
NC_052183.1:53005236|53020202	22.9295	53.8213	0	176.96	134.208	164.541	0.00695526	3.2139	up
NC_052183.1:53194410|53284616	0	0	0	58.9866	234.864	65.8165	0.00838645	5.48028	up
NC_052183.1:53202477|53238973	45.8589	0	0	137.635	184.536	148.087	0.00732994	3.30179	up
NC_052183.1:53202477|53284616	45.8589	215.285	510.39	235.946	503.28	477.17	0.0488576	1.31363	up
NC_052183.1:53219212|53238973	45.8589	0	0	216.284	268.416	164.541	0.00137589	3.74375	up
NC_052183.1:53223956|53254362	0	0	36.4564	58.9866	134.208	115.179	0.0237662	3.37887	up
NC_052183.1:53319393|53344021	68.7884	107.643	109.369	196.622	184.536	213.904	0.0388401	1.68564	up
NC_052183.1:53335562|53344021	0	107.643	0	294.933	167.76	115.179	0.003749	3.36621	up
NC_052183.1:53601219|53630824	0	0	0	98.311	67.104	32.9083	0.0278546	4.7341	up
NC_052183.1:59751139|59767083	0	0	0	78.6488	33.552	32.9083	0.0494196	4.32414	up
NC_052183.1:59753976|59767083	389.801	592.034	437.477	2654.4	2281.53	2089.68	1.92579e-15	2.96407	up
NC_052183.1:59763256|59769881	0	0	0	117.973	134.208	197.45	0.00442129	5.8013	up
NC_052183.1:62378329|62434287	0	0	0	19.6622	134.208	16.4541	0.0415621	4.47628	up
NC_052183.1:62389701|62473561	0	0	0	117.973	117.432	115.179	0.0080823	5.48491	up
NC_052183.1:62684976|62705101	0	0	0	176.96	134.208	296.174	0.00201527	6.18158	up
NC_052183.1:63325446|63332764	710.814	645.856	1020.78	4679.6	3472.63	4080.63	1.32169e-19	2.96872	up
NC_052183.1:64508772|64516756	45.8589	0	0	137.635	134.208	197.45	0.00742027	3.30328	up
NC_052183.1:64519399|64559584	0	0	0	98.311	33.552	49.3624	0.032895	4.62024	up
NC_052183.1:64520701|64521328	0	0	0	58.9866	83.88	49.3624	0.0293098	4.69559	up
NC_052183.1:66475684|66489890	0	0	0	58.9866	83.88	16.4541	0.0434571	4.42673	up
NC_052183.1:69071096|69078686	229.295	161.464	218.739	2792.03	3640.39	2649.12	6.26643e-24	4.42547	up
NC_052183.1:69585785|69594303	22.9295	0	36.4564	216.284	117.432	230.358	0.00296766	3.49632	up
NC_052183.1:71436928|71439865	0	53.8213	72.9129	78.6488	218.088	180.995	0.0171484	2.60475	up
NC_052183.1:71482212|71502726	0	0	0	78.6488	16.776	65.8165	0.0414776	4.46026	up
NC_052183.1:72597979|72624468	0	0	0	78.6488	83.88	148.087	0.0108221	5.32615	up
NC_052183.1:72612823|72624468	22.9295	53.8213	145.826	176.96	201.312	246.812	0.0164321	2.11394	up
NC_052183.1:72902227|72908786	0	0	0	78.6488	67.104	16.4541	0.0417098	4.45606	up
NC_052183.1:72908680|72917377	0	0	0	98.311	50.328	32.9083	0.0329508	4.61901	up
NC_052183.1:72908680|72929287	0	0	0	58.9866	100.656	98.7248	0.0161128	5.08467	up
NC_052183.1:72915039|72929287	0	0	0	39.3244	50.328	65.8165	0.0434145	4.41823	up
NC_052183.1:77041570|77045356	22.9295	53.8213	0	275.271	318.744	444.262	5.70546e-05	4.32926	up
NC_052183.1:79402474|79409912	137.577	53.8213	182.282	825.813	620.712	954.34	7.43959e-08	3.17412	up
NC_052183.1:81747158|81777744	45.8589	0	0	39.3244	167.76	98.7248	0.0471804	2.70786	up
NC_052183.1:81887210|81972648	0	0	0	19.6622	67.104	82.2707	0.0385774	4.51266	up
NC_052183.1:91099258|91221600	22.9295	0	0	216.284	167.76	98.7248	0.00410649	4.10587	up
NC_052183.1:98193483|98196942	206.365	376.749	145.826	0	16.776	0	0.00263337	-4.28678	down
NC_052183.1:101837177|101897392	0	0	0	39.3244	50.328	65.8165	0.0434145	4.41823	up
NC_052183.1:101974374|101994728	45.8589	53.8213	145.826	117.973	201.312	246.812	0.0404904	1.79041	up
NC_052183.1:102446931|102448331	963.038	1668.46	1166.61	412.906	385.848	394.899	0.0148699	-1.00101	down
NC_052183.1:102640345|102644242	366.872	322.928	291.651	117.973	50.328	49.3624	0.0450705	-1.53986	down
NC_052183.1:106242743|106253016	68.7884	0	72.9129	216.284	184.536	180.995	0.0114117	2.38424	up
NC_052183.1:109174601|109181475	229.295	484.392	109.369	0	0	32.9083	0.00294698	-3.64326	down
NC_052183.1:110187469|110202032	1031.83	1668.46	2078.02	235.946	318.744	312.629	2.94255e-05	-1.80003	down
NC_052183.1:112726621|112737082	0	0	0	39.3244	67.104	49.3624	0.043498	4.41679	up
NC_052183.1:118462268|118469022	68.7884	0	0	511.217	503.28	625.257	9.32936e-07	4.5407	up
NC_052183.1:120233277|120256971	0	0	0	117.973	67.104	82.2707	0.0148455	5.13468	up
NC_052183.1:120233277|120366062	0	0	0	98.311	83.88	16.4541	0.0288497	4.71945	up
NC_052183.1:120236927|120256971	22.9295	0	109.369	235.946	83.88	312.629	0.00690625	2.72464	up
NC_052183.1:120236927|120263936	0	0	0	58.9866	117.432	65.8165	0.0186382	4.99483	up
NC_052183.1:120236927|120366062	0	0	0	275.271	201.312	115.179	0.00218294	6.14484	up
NC_052183.1:122781691|122817297	0	0	72.9129	1238.72	1694.38	1168.24	9.57696e-11	6.26385	up
NC_052183.1:122802594|122817297	0	0	36.4564	19.6622	201.312	230.358	0.00779051	3.887	up
NC_052183.1:122810214|122817297	0	0	0	137.635	117.432	296.174	0.00266155	6.05476	up
NC_052184.1:2001600|2008689	275.154	699.677	291.651	39.3244	67.104	115.179	0.017686	-1.76372	down
NC_052184.1:2299628|2301337	504.448	914.962	619.759	314.595	167.76	82.2707	0.0405911	-1.18188	down
NC_052184.1:3352178|3352776	0	0	0	196.622	134.208	65.8165	0.00620891	5.63254	up
NC_052184.1:3765309|3768308	0	0	0	78.6488	33.552	49.3624	0.0404557	4.47081	up
NC_052184.1:5297286|5301126	0	0	0	39.3244	100.656	16.4541	0.0458311	4.39127	up
NC_052184.1:8203111|8242089	275.154	107.643	291.651	19.6622	0	49.3624	0.0172449	-2.57205	down
NC_052184.1:10435944|10462354	22.9295	107.643	0	117.973	167.76	98.7248	0.0396463	2.31779	up
NC_052184.1:10458485|10462354	275.154	269.107	619.759	1061.76	1090.44	1085.97	2.76602e-06	2.08275	up
NC_052184.1:10458485|10479190	0	0	0	98.311	117.432	65.8165	0.0134276	5.19573	up
NC_052184.1:12783679|12795437	0	0	0	137.635	50.328	65.8165	0.0168314	5.06212	up
NC_052184.1:12783679|12796787	91.7179	53.8213	109.369	235.946	352.296	98.7248	0.0213945	1.93356	up
NC_052184.1:13364700|13387754	0	0	0	117.973	134.208	65.8165	0.0103548	5.35133	up
NC_052184.1:14049589|14058300	160.506	107.643	72.9129	19.6622	0	0	0.0407875	-3.22193	down
NC_052184.1:15384906|15405376	0	0	0	58.9866	83.88	16.4541	0.0434571	4.42673	up
NC_052184.1:15444815|15527904	0	0	0	98.311	83.88	65.8165	0.0173976	5.03516	up
NC_052184.1:15584641|15588067	0	53.8213	36.4564	235.946	67.104	115.179	0.0162303	2.9426	up
NC_052184.1:15584641|15610918	22.9295	53.8213	72.9129	117.973	268.416	148.087	0.0140064	2.44485	up
NC_052184.1:16466353|16469022	298.083	430.571	401.021	98.311	50.328	82.2707	0.0266403	-1.61217	down
NC_052184.1:24387167|24585372	68.7884	53.8213	255.195	0	0	0	0.0143573	-5.2767	down
NC_052184.1:24848804|24851707	0	0	0	137.635	251.64	65.8165	0.00457319	5.79351	up
NC_052184.1:25548910|25587535	0	0	0	98.311	33.552	32.9083	0.0396585	4.48967	up
NC_052184.1:25558550|25587535	0	0	0	196.622	16.776	32.9083	0.019808	4.98924	up
NC_052184.1:25558550|25590025	0	0	0	78.6488	83.88	65.8165	0.0206193	4.92684	up
NC_052184.1:27379705|27398753	0	0	0	98.311	67.104	65.8165	0.0200703	4.94493	up
NC_052184.1:27397796|27398753	0	0	0	98.311	201.312	82.2707	0.00687108	5.57789	up
NC_052184.1:27663483|27689666	0	0	0	19.6622	100.656	32.9083	0.0474945	4.36417	up
NC_052184.1:29380923|29382470	0	53.8213	0	58.9866	117.432	115.179	0.0294019	3.23321	up
NC_052184.1:30791394|30795070	22.9295	0	0	2241.49	1895.69	2320.03	7.80757e-11	7.67267	up
NC_052184.1:30791394|30813584	0	0	0	39.3244	50.328	164.541	0.0174413	5.04999	up
NC_052184.1:32272745|32280812	68.7884	53.8213	36.4564	452.231	251.64	263.266	0.00033126	3.07796	up
NC_052184.1:32272745|32389782	0	0	0	98.311	67.104	16.4541	0.0339197	4.60633	up
NC_052184.1:32609288|32627110	45.8589	0	36.4564	373.582	268.416	378.445	7.58516e-05	3.84583	up
NC_052184.1:37529122|37530755	0	0	0	78.6488	50.328	32.9083	0.0405307	4.46943	up
NC_052184.1:41435133|41559900	0	0	72.9129	176.96	184.536	65.8165	0.015339	3.0082	up
NC_052184.1:44479738|44525151	0	0	0	98.311	134.208	16.4541	0.0188881	5.00391	up
NC_052184.1:44512906|44525151	0	53.8213	0	157.298	100.656	16.4541	0.0419903	3.11087	up
NC_052184.1:44658586|44677152	0	0	0	117.973	83.88	98.7248	0.0114878	5.28754	up
NC_052184.1:44669926|44677152	0	0	72.9129	157.298	385.848	361.991	0.000212723	4.09553	up
NC_052184.1:45192122|45195173	45.8589	161.464	145.826	0	0	0	0.0178836	-5.13287	down
NC_052184.1:46058102|46070796	0	0	0	78.6488	33.552	148.087	0.0163098	5.08861	up
NC_052184.1:46127210|46142683	0	0	72.9129	117.973	117.432	82.2707	0.045155	2.58944	up
NC_052184.1:46313535|46314362	3577	4897.74	2916.51	235.946	587.16	674.619	7.7651e-10	-2.26831	down
NC_052184.1:47076726|47108604	0	0	0	39.3244	50.328	65.8165	0.0434145	4.41823	up
NC_052184.1:47122890|47123834	137.577	107.643	36.4564	275.271	369.072	246.812	0.00413893	2.17182	up
NC_052184.1:47299779|47326869	0	0	0	39.3244	67.104	65.8165	0.0361066	4.55144	up
NC_052184.1:48149443|48168017	0	0	0	98.311	117.432	98.7248	0.0104393	5.34318	up
NC_052184.1:48224021|48237692	45.8589	0	0	137.635	184.536	180.995	0.00526916	3.3955	up
NC_052184.1:48628808|48639749	229.295	161.464	145.826	0	16.776	16.4541	0.0139419	-3.13919	down
NC_052184.1:54238221|54240019	0	53.8213	36.4564	334.257	83.88	98.7248	0.00689226	3.24423	up
NC_052184.1:54552136|54564568	0	0	36.4564	176.96	218.088	246.812	0.00107669	4.43401	up
NC_052184.1:65216470|65216952	0	0	0	176.96	150.984	98.7248	0.00506667	5.73243	up
NC_052184.1:67213164|67218310	0	0	0	58.9866	33.552	65.8165	0.0418559	4.44552	up
NC_052184.1:67218147|67246284	0	0	0	39.3244	33.552	98.7248	0.0368191	4.54389	up
NC_052184.1:67224225|67226732	0	0	0	117.973	50.328	82.2707	0.0171157	5.04898	up
NC_052184.1:67290304|67306709	0	0	0	157.298	167.76	65.8165	0.00644108	5.61193	up
NC_052184.1:72116524|72124622	22.9295	0	0	275.271	218.088	279.72	0.000416875	4.75748	up
NC_052184.1:72590380|72611198	0	0	0	39.3244	100.656	16.4541	0.0458311	4.39127	up
NC_052184.1:72935566|72958308	0	0	0	19.6622	117.432	32.9083	0.0398966	4.49577	up
NC_052184.1:74895612|74902368	687.884	1507	984.324	334.257	134.208	296.174	0.00595185	-1.3674	down
NC_052184.1:76602711|76628919	0	0	0	58.9866	67.104	49.3624	0.0346498	4.57859	up
NC_052184.1:78597625|78616052	68.7884	107.643	145.826	0	0	0	0.0200835	-5.05871	down
NC_052184.1:78597625|78668649	206.365	215.285	255.195	0	0	0	0.00337221	-6.04206	down
NC_052184.1:78615896|78668649	137.577	107.643	72.9129	0	0	0	0.0195478	-5.07829	down
NC_052184.1:78662175|78668649	389.801	215.285	291.651	0	0	0	0.00142417	-6.42903	down
NC_052184.1:82812519|82820123	68.7884	161.464	182.282	0	0	16.4541	0.0247137	-3.48022	down
NC_052184.1:83266851|83276348	45.8589	0	0	58.9866	167.76	230.358	0.00992079	3.26194	up
NC_052184.1:83266851|83293039	0	0	36.4564	137.635	167.76	32.9083	0.0192939	3.49509	up
NC_052184.1:91204706|91231361	22.9295	0	0	275.271	268.416	180.995	0.000599454	4.6645	up
NC_052184.1:91204706|91271256	0	0	36.4564	491.555	654.264	378.445	7.72849e-06	5.64688	up
NC_052184.1:91291882|91298930	0	0	36.4564	117.973	134.208	49.3624	0.0260814	3.34363	up
NC_052184.1:92598731|92633638	2063.65	2099.03	1531.17	2733.05	2046.67	3044.01	0.000444973	1.08363	up
NC_052184.1:96699278|96701094	0	0	0	78.6488	50.328	65.8165	0.0282101	4.7208	up
NC_052184.1:97718106|97718904	68.7884	107.643	36.4564	0	0	0	0.0460935	-4.49183	down
NC_052184.1:101137728|101143404	91.7179	269.107	510.39	58.9866	16.776	32.9083	0.0178413	-2.27063	down
NC_052185.1:90871|97839	91.7179	53.8213	72.9129	0	0	0	0.0401357	-4.59563	down
NC_052185.1:291130|292063	710.814	807.32	765.585	314.595	234.864	164.541	0.0378761	-1.04173	down
NC_052185.1:899750|918327	321.013	322.928	364.564	78.6488	67.104	0	0.0126058	-2.13223	down
NC_052185.1:1736754|1744381	0	0	0	39.3244	33.552	98.7248	0.0368191	4.54389	up
NC_052185.1:3545038|3546060	0	0	0	196.622	117.432	32.9083	0.0089071	5.44781	up
NC_052185.1:4899292|4904760	22.9295	161.464	109.369	255.609	218.088	263.266	0.009875	2.09164	up
NC_052185.1:9564534|9578471	0	0	0	58.9866	67.104	82.2707	0.0247804	4.80761	up
NC_052185.1:9564534|9599260	68.7884	0	0	98.311	218.088	197.45	0.00922601	2.93749	up
NC_052185.1:9741093|9772175	22.9295	0	0	235.946	234.864	98.7248	0.00207626	4.329	up
NC_052185.1:16415003|16416669	389.801	215.285	291.651	39.3244	50.328	32.9083	0.0107733	-2.22494	down
NC_052185.1:18505653|18526975	0	0	72.9129	137.635	100.656	115.179	0.029918	2.7479	up
NC_052185.1:21741549|21745870	45.8589	53.8213	0	530.879	452.952	444.262	3.33605e-06	4.29824	up
NC_052185.1:22655545|22657319	3187.2	3336.92	2916.51	806.15	1425.96	1085.97	0.00443235	-0.881274	down
NC_052185.1:22892206|22908994	0	53.8213	36.4564	117.973	184.536	197.45	0.00611318	3.21138	up
NC_052185.1:22892206|22920657	22.9295	107.643	145.826	393.244	369.072	345.537	0.000323312	2.70983	up
NC_052185.1:22987042|22993286	321.013	484.392	109.369	471.893	520.056	477.17	0.0145587	1.33903	up
NC_052185.1:22994410|23023670	68.7884	161.464	36.4564	0	0	0	0.0320044	-4.75411	down
NC_052185.1:23209728|23210921	343.942	269.107	291.651	1789.26	1526.62	1579.6	1.36727e-12	2.99963	up
NC_052185.1:23209728|23240739	0	0	0	78.6488	33.552	49.3624	0.0404557	4.47081	up
NC_052185.1:23319509|23341965	0	0	0	570.204	486.504	477.17	0.000109346	7.35041	up
NC_052185.1:23335179|23339449	0	0	0	157.298	67.104	148.087	0.00709015	5.5606	up
NC_052185.1:23335179|23341965	0	0	109.369	294.933	268.416	230.358	0.000761979	3.38991	up
NC_052185.1:23335179|23364640	0	0	0	78.6488	50.328	32.9083	0.0405307	4.46943	up
NC_052185.1:24882752|24921451	22.9295	0	0	432.568	587.16	378.445	1.38832e-05	5.56562	up
NC_052185.1:25326286|25368552	0	0	0	58.9866	50.328	49.3624	0.0415768	4.44797	up
NC_052185.1:25356295|25368552	160.506	161.464	182.282	550.542	822.024	608.803	5.84131e-06	2.55672	up
NC_052185.1:27820233|27908652	0	0	0	157.298	33.552	32.9083	0.0227916	4.88144	up
NC_052185.1:27977897|27980846	0	53.8213	0	117.973	67.104	82.2707	0.0378816	3.11328	up
NC_052185.1:28081568|28100680	389.801	699.677	437.477	78.6488	150.984	98.7248	0.017092	-1.52157	down
NC_052185.1:30516022|30535319	68.7884	107.643	109.369	0	0	0	0.0256473	-4.89968	down
NC_052185.1:31961385|31981582	0	0	0	78.6488	83.88	32.9083	0.0287238	4.71253	up
NC_052185.1:32823796|32826109	91.7179	0	0	334.257	352.296	197.45	0.000505647	3.32735	up
NC_052185.1:32823796|32840341	0	0	0	78.6488	33.552	32.9083	0.0494196	4.32414	up
NC_052185.1:32848695|32866947	22.9295	0	145.826	137.635	335.52	246.812	0.00519302	2.58694	up
NC_052185.1:32848695|32866951	0	107.643	109.369	668.515	352.296	625.257	2.36988e-06	3.72447	up
NC_052185.1:33058461|33078520	91.7179	0	36.4564	196.622	452.952	148.087	0.00221402	2.8574	up
NC_052185.1:34261554|34278114	22.9295	161.464	109.369	0	0	0	0.0278094	-4.85212	down
NC_052185.1:35208237|35218171	0	0	0	19.6622	100.656	98.7248	0.0238812	4.84644	up
NC_052185.1:35334631|35336202	137.577	53.8213	72.9129	0	0	0	0.027354	-4.86579	down
NC_052185.1:49245547|49259774	0	0	0	78.6488	83.88	49.3624	0.0241426	4.82548	up
NC_052185.1:49596766|49597045	0	0	0	78.6488	83.88	263.266	0.00534389	5.71716	up
NC_052185.1:49596766|49607011	0	0	0	58.9866	67.104	65.8165	0.0290992	4.69904	up
NC_052185.1:49596766|49611043	0	0	0	137.635	16.776	131.633	0.0138349	5.2006	up
NC_052185.1:50209222|50221082	91.7179	107.643	72.9129	294.933	301.968	197.45	0.00633249	2.12634	up
NC_052185.1:55115896|55243993	114.647	107.643	109.369	0	0	0	0.0180536	-5.12502	down
NC_052185.1:55264535|55286254	389.801	484.392	437.477	58.9866	0	16.4541	0.000210715	-3.42547	down
NC_052185.1:57229064|57296994	298.083	430.571	328.108	39.3244	117.432	32.9083	0.0230932	-1.78316	down
NC_052185.1:57646098|57672475	733.743	753.498	874.954	19.6622	83.88	49.3624	1.85749e-06	-3.2433	down
NC_052185.1:57664385|57672475	917.179	538.213	473.934	78.6488	117.432	65.8165	0.000450617	-2.26084	down
NC_052185.1:58534622|58548123	114.647	53.8213	145.826	0	0	0	0.0196754	-5.07695	down
NC_052185.1:60116641|60129816	0	0	0	19.6622	33.552	115.179	0.0395351	4.50255	up
NC_052185.1:60116641|60142065	45.8589	0	0	216.284	285.192	378.445	0.000203312	4.16627	up
NC_052185.1:60116641|60158382	0	0	0	78.6488	117.432	148.087	0.00855158	5.45687	up
NC_052185.1:60129740|60142065	0	0	0	98.311	83.88	65.8165	0.0173976	5.03516	up
NC_052185.1:60468111|60476811	366.872	107.643	437.477	19.6622	117.432	32.9083	0.0387852	-1.80008	down
NC_052185.1:60468926|60476811	183.436	215.285	218.739	0	0	0	0.00433669	-5.91813	down
NC_052185.1:61548430|61549644	0	0	0	58.9866	50.328	65.8165	0.0345893	4.57985	up
NC_052185.1:61954055|61982260	481.519	269.107	838.498	1612.3	1392.41	1118.88	3.55257e-06	1.94747	up
NC_052185.1:61955095|61967126	68.7884	53.8213	72.9129	0	0	0	0.0499146	-4.43253	down
NC_052185.1:61960704|61982260	0	0	0	19.6622	134.208	82.2707	0.0208919	4.93651	up
NC_052185.1:62122161|62131414	0	0	0	471.893	67.104	131.633	0.0017075	6.28354	up
NC_052185.1:63057921|63066229	114.647	484.392	145.826	39.3244	16.776	16.4541	0.0170286	-2.52942	down
NC_052185.1:63134764|63139371	412.73	322.928	328.108	471.893	486.504	592.349	0.0242448	1.12594	up
NC_052185.1:63342325|63349897	0	0	0	117.973	33.552	82.2707	0.0200166	4.95441	up
NC_052185.1:64621035|64644148	0	0	0	19.6622	50.328	82.2707	0.0464383	4.37664	up
NC_052186.1:4147741|4185795	22.9295	0	0	648.853	671.04	411.353	3.48793e-06	5.86065	up
NC_052186.1:4174456|4185795	0	53.8213	0	235.946	218.088	98.7248	0.00241759	4.16791	up
NC_052186.1:8832019|8836810	22.9295	0	72.9129	176.96	117.432	197.45	0.0111335	2.76489	up
NC_052186.1:11009204|11010048	160.506	53.8213	364.564	0	50.328	16.4541	0.0385379	-2.37655	down
NC_052186.1:11903856|11929090	0	0	0	117.973	134.208	32.9083	0.0136507	5.19619	up
NC_052186.1:11928991|11947964	0	0	0	117.973	16.776	164.541	0.0126597	5.25606	up
NC_052186.1:11947088|11953746	22.9295	0	0	196.622	201.312	49.3624	0.00635594	3.99194	up
NC_052186.1:13823597|13850151	114.647	430.571	145.826	0	0	0	0.00394062	-5.97334	down
NC_052186.1:16585769|16626645	458.589	215.285	984.324	137.635	83.88	65.8165	0.00598311	-1.90959	down
NC_052186.1:17007082|17025038	160.506	215.285	182.282	39.3244	0	0	0.0159697	-3.05715	down
NC_052186.1:19214525|19225626	22.9295	0	0	196.622	184.536	180.995	0.00197698	4.31797	up
NC_052186.1:19214525|19229107	45.8589	0	0	196.622	167.76	115.179	0.00680475	3.33035	up
NC_052186.1:19251381|19255610	68.7884	107.643	0	176.96	184.536	361.991	0.00390912	2.63599	up
NC_052186.1:19251381|19260568	114.647	0	0	766.826	721.368	707.528	2.82284e-08	4.30257	up
NC_052186.1:19514390|19517341	45.8589	322.928	109.369	216.284	452.952	460.716	0.00368918	2.03557	up
NC_052186.1:21773175|21780633	22.9295	53.8213	109.369	137.635	218.088	115.179	0.0439354	1.9545	up
NC_052186.1:29607030|29623186	22.9295	107.643	36.4564	98.311	352.296	32.9083	0.0405797	2.21899	up
NC_052186.1:31186801|31188353	45.8589	107.643	328.108	0	16.776	0	0.0160279	-3.71042	down
NC_052186.1:32733770|32735140	0	0	0	137.635	234.864	148.087	0.00306061	5.98186	up
NC_052186.1:32733770|32738292	0	0	0	39.3244	117.432	131.633	0.0131547	5.21629	up
NC_052186.1:35126053|35144008	0	0	0	157.298	50.328	16.4541	0.0232541	4.87336	up
NC_052186.1:35740548|35748116	114.647	107.643	145.826	1219.06	838.8	1102.43	1.59497e-10	3.66895	up
NC_052186.1:35758884|35763543	0	0	0	58.9866	117.432	32.9083	0.0256903	4.7919	up
NC_052186.1:35758884|35776617	0	0	0	58.9866	33.552	98.7248	0.0297106	4.69145	up
NC_052186.1:35786638|35804480	0	0	0	216.284	134.208	65.8165	0.00554134	5.69314	up
NC_052186.1:35786638|35823338	0	0	0	137.635	100.656	49.3624	0.0129842	5.22037	up
NC_052186.1:35786638|35852641	0	0	0	98.311	67.104	65.8165	0.0200703	4.94493	up
NC_052186.1:39837195|39864982	0	0	0	58.9866	134.208	16.4541	0.0268643	4.77336	up
NC_052186.1:39863177|39864982	0	0	0	117.973	167.76	65.8165	0.0083059	5.47514	up
NC_052186.1:40839332|40860322	0	0	0	78.6488	50.328	49.3624	0.0335152	4.60256	up
NC_052186.1:42748565|42753168	0	0	0	78.6488	117.432	115.179	0.010733	5.32824	up
NC_052186.1:43794994|43807097	0	0	0	39.3244	83.88	115.179	0.0193705	4.974	up
NC_052186.1:45065893|45073485	687.884	807.32	583.303	157.298	83.88	345.537	0.0417345	-1.1641	down
NC_052186.1:45336762|45353642	45.8589	53.8213	0	766.826	738.144	444.262	1.57943e-07	4.73556	up
NC_052186.1:46088847|46104662	229.295	322.928	510.39	19.6622	16.776	49.3624	0.00184019	-2.87088	down
NC_052186.1:46162218|46166760	0	0	0	137.635	33.552	16.4541	0.0326953	4.64145	up
NC_052186.1:46329446|46329827	252.224	53.8213	72.9129	294.933	352.296	477.17	0.00423808	1.96816	up
NC_052186.1:47740618|47740936	114.647	53.8213	145.826	0	0	0	0.0196754	-5.07695	down
NC_052186.1:48983659|48983918	0	0	0	137.635	167.76	49.3624	0.00826335	5.48152	up
NC_052186.1:53568306|53731912	0	0	0	78.6488	67.104	65.8165	0.0239671	4.82877	up
NC_052186.1:56584113|56606549	0	0	36.4564	255.609	369.072	230.358	0.000250305	4.83494	up
NC_052186.1:57256742|57259317	435.66	592.034	364.564	1907.23	2432.52	1892.23	1.15783e-13	2.80043	up
NC_052186.1:57968515|57982164	0	0	0	117.973	117.432	131.633	0.00724297	5.54404	up
NC_052186.1:58638287|58641887	0	0	0	98.311	83.88	32.9083	0.0238547	4.83825	up
NC_052186.1:59932819|59937370	321.013	161.464	692.672	78.6488	67.104	32.9083	0.00939904	-2.08295	down
NC_052186.1:61031846|61041062	275.154	161.464	218.739	19.6622	33.552	16.4541	0.0160032	-2.53113	down
NC_052186.1:61040144|61041062	206.365	215.285	145.826	0	16.776	0	0.0066079	-3.98107	down
NC_052186.1:62370353|62414934	45.8589	53.8213	72.9129	235.946	218.088	263.266	0.00304351	2.61459	up
NC_052186.1:63011827|63025661	0	0	0	78.6488	50.328	82.2707	0.0240701	4.82755	up
NC_052186.1:63739837|63764297	114.647	53.8213	145.826	0	0	0	0.0196754	-5.07695	down
NC_052186.1:64567298|64579779	0	0	0	98.311	33.552	32.9083	0.0396585	4.48967	up
NC_052186.1:64763050|64765479	0	0	0	98.311	33.552	16.4541	0.0490958	4.33819	up
NC_052186.1:80114170|80118821	0	0	0	688.177	788.472	1085.97	1.62773e-05	7.98831	up
NC_052186.1:80114417|80118821	0	0	0	98.311	50.328	213.904	0.00784221	5.51459	up
NC_052187.1:273007|277681	0	0	0	19.6622	83.88	65.8165	0.0386478	4.51132	up
NC_052187.1:1392689|1414251	0	0	0	117.973	67.104	32.9083	0.0232721	4.85633	up
NC_052187.1:2849811|2871981	0	0	0	117.973	50.328	32.9083	0.0272754	4.75164	up
NC_052187.1:5107726|5115461	0	0	0	275.271	218.088	164.541	0.00159527	6.28395	up
NC_052187.1:11668312|11685800	137.577	53.8213	182.282	0	0	0	0.0135712	-5.30524	down
NC_052187.1:15186238|15200885	0	0	0	157.298	83.88	115.179	0.00781296	5.50579	up
NC_052187.1:15186238|15217476	0	0	0	196.622	184.536	98.7248	0.00378975	5.87929	up
NC_052187.1:15191104|15217476	0	53.8213	0	78.6488	83.88	98.7248	0.0403647	3.07974	up
NC_052187.1:15198584|15217476	0	0	0	235.946	117.432	49.3624	0.00615687	5.64414	up
NC_052187.1:15198584|15235727	0	0	0	39.3244	16.776	98.7248	0.0453907	4.39864	up
NC_052187.1:15213199|15247838	0	0	0	117.973	134.208	131.633	0.00651315	5.60026	up
NC_052187.1:15303057|15312791	0	0	0	78.6488	67.104	115.179	0.0156522	5.10258	up
NC_052187.1:32232539|32239135	0	0	72.9129	176.96	150.984	213.904	0.00417112	3.36791	up
NC_052187.1:32431985|32434589	206.365	269.107	218.739	0	16.776	0	0.00282985	-4.25227	down
NC_052187.1:32825844|32832117	0	0	0	39.3244	33.552	82.2707	0.0439188	4.41347	up
NC_052187.1:56318691|56325265	0	0	0	39.3244	100.656	16.4541	0.0458311	4.39127	up
NC_052187.1:56318691|56333732	343.942	269.107	401.021	19.6622	83.88	82.2707	0.0238279	-1.78184	down
NC_052187.1:62481203|62513264	0	0	0	39.3244	117.432	131.633	0.0131547	5.21629	up
NC_052187.1:62550209|62568154	0	0	0	78.6488	67.104	16.4541	0.0417098	4.45606	up
NC_052187.1:65204360|65217214	22.9295	0	0	216.284	369.072	510.078	6.8673e-05	5.22951	up
NC_052187.1:65466430|65510434	0	0	0	58.9866	67.104	49.3624	0.0346498	4.57859	up
NC_052187.1:65676363|65693474	22.9295	0	0	39.3244	100.656	131.633	0.033882	3.31562	up
NC_052187.1:65676363|65693664	0	0	145.826	176.96	184.536	82.2707	0.0494529	2.14143	up
NC_052187.1:66139065|66164699	0	0	0	39.3244	33.552	98.7248	0.0368191	4.54389	up
NC_052187.1:67366539|67370669	0	0	0	98.311	100.656	197.45	0.00611472	5.63808	up
NC_052187.1:72265611|72302101	0	0	0	157.298	402.624	164.541	0.00128989	6.38589	up
NC_052187.1:72285245|72302101	0	0	0	117.973	16.776	32.9083	0.0396275	4.50066	up
NC_052187.1:72292894|72302101	0	0	0	39.3244	16.776	98.7248	0.0453907	4.39864	up
NC_052187.1:77535341|77559331	0	0	0	117.973	67.104	16.4541	0.0280892	4.73944	up
NC_052187.1:77535341|77599578	0	0	0	19.6622	134.208	49.3624	0.0284498	4.73325	up
NC_052187.1:77535341|77641045	0	0	0	157.298	167.76	148.087	0.00385315	5.86743	up
NC_052187.1:77535341|77710296	0	0	36.4564	98.311	117.432	131.633	0.014938	3.5583	up
NC_052187.1:77535341|77719326	22.9295	0	36.4564	117.973	150.984	82.2707	0.0261298	2.82191	up
NC_052187.1:77640571|77719326	91.7179	53.8213	109.369	0	0	0	0.0301426	-4.79622	down
NC_052187.1:77719204|77802959	45.8589	53.8213	0	255.609	117.432	197.45	0.00505949	2.99717	up
NC_052187.1:78154893|78167302	0	0	0	98.311	50.328	246.812	0.0064611	5.62123	up
NC_052187.1:79066461|79078449	0	0	0	58.9866	50.328	164.541	0.0146458	5.15397	up
NC_052187.1:80864315|80871068	252.224	107.643	72.9129	0	16.776	16.4541	0.0334593	-2.86762	down
NC_052187.1:80882152|80882738	1261.12	1184.07	1130.15	98.311	218.088	180.995	5.93807e-06	-2.19819	down
NC_052187.1:83141041|83199016	0	0	0	39.3244	16.776	131.633	0.0325315	4.64487	up
NC_052187.1:83161505|83184844	22.9295	0	0	235.946	50.328	49.3624	0.0188772	3.60799	up
NC_052187.1:83161505|83189798	45.8589	0	0	668.515	201.312	345.537	2.88642e-05	4.62321	up
NC_052188.1:2586911|2589027	0	0	0	294.933	117.432	279.72	0.00140703	6.34632	up
NC_052188.1:3416819|3463205	91.7179	107.643	72.9129	0	0	0	0.0276958	-4.84946	down
NC_052188.1:10162516|10162858	458.589	430.571	546.847	19.6622	16.776	32.9083	6.00036e-05	-3.62091	down
NC_052188.1:10199960|10224417	22.9295	0	0	255.609	167.76	115.179	0.00256771	4.2574	up
NC_052188.1:10199960|10227145	687.884	322.928	656.216	3460.55	3925.58	2484.57	1.91651e-17	3.09741	up
NC_052188.1:10286761|10301115	0	0	0	137.635	134.208	16.4541	0.0139511	5.19519	up
NC_052188.1:10622659|10639464	0	0	0	117.973	33.552	98.7248	0.0174377	5.04273	up
NC_052188.1:10853451|10856158	0	0	0	98.311	50.328	65.8165	0.0234244	4.84616	up
NC_052188.1:15556030|15586478	22.9295	53.8213	0	58.9866	234.864	98.7248	0.020621	2.91233	up
NC_052188.1:15556030|15619970	0	0	0	39.3244	67.104	131.633	0.0195236	4.97141	up
NC_052188.1:15574083|15619970	0	0	0	58.9866	50.328	49.3624	0.0415768	4.44797	up
NC_052188.1:15586316|15619970	0	0	0	19.6622	83.88	65.8165	0.0386478	4.51132	up
NC_052188.1:15850517|15853292	22.9295	53.8213	0	216.284	234.864	164.541	0.00179466	3.57968	up
NC_052188.1:15850517|15874532	0	0	0	58.9866	150.984	82.2707	0.0126852	5.23438	up
NC_052188.1:16126134|16132578	0	0	0	78.6488	150.984	180.995	0.0056496	5.67896	up
NC_052188.1:17263873|17265427	22.9295	0	36.4564	98.311	134.208	296.174	0.0047147	3.39865	up
NC_052188.1:17902276|17914772	22.9295	0	0	137.635	67.104	131.633	0.0160912	3.61666	up
NC_052188.1:19974662|19994849	91.7179	107.643	145.826	0	16.776	0	0.0392031	-3.2726	down
NC_052188.1:20001684|20029924	137.577	161.464	109.369	0	0	0	0.0117408	-5.38169	down
NC_052188.1:20007067|20029924	137.577	107.643	145.826	0	0	16.4541	0.0251954	-3.4703	down
NC_052188.1:20359986|20361974	45.8589	107.643	72.9129	0	0	0	0.0417913	-4.56128	down
NC_052188.1:22389910|22391689	160.506	322.928	255.195	0	16.776	49.3624	0.0123908	-2.63928	down
NC_052188.1:22389910|22394169	183.436	376.749	182.282	0	16.776	16.4541	0.00374004	-3.51772	down
NC_052188.1:27429508|27430111	458.589	807.32	145.826	0	134.208	16.4541	0.00485854	-2.47301	down
NC_052188.1:36118695|36314235	68.7884	107.643	182.282	0	16.776	0	0.0366981	-3.31092	down
NC_052188.1:36185584|36314235	114.647	53.8213	255.195	19.6622	0	0	0.0214626	-3.52601	down
NC_052188.1:36290755|36314235	343.942	322.928	328.108	19.6622	16.776	32.9083	0.0012922	-3.09536	down
NC_052188.1:36290755|36323040	160.506	53.8213	401.021	0	16.776	16.4541	0.00933062	-3.33077	down
NC_052188.1:40575276|40580007	0	0	0	19.6622	33.552	98.7248	0.0471218	4.37021	up
NC_052188.1:44598598|44652297	22.9295	0	0	137.635	218.088	213.904	0.00192507	4.33269	up
NC_052188.1:44614301|44652297	0	0	0	78.6488	150.984	82.2707	0.0108697	5.32339	up
NC_052188.1:44627331|44652297	0	0	0	491.555	335.52	246.812	0.00037023	6.89898	up
NC_052188.1:45401163|45453907	0	0	0	78.6488	50.328	32.9083	0.0405307	4.46943	up
NC_052188.1:50938999|50947028	68.7884	0	182.282	491.555	234.864	378.445	0.00067039	2.61228	up
NC_052188.1:53279557|53280959	91.7179	53.8213	0	78.6488	251.64	197.45	0.0244132	2.25647	up
NC_052188.1:53451605|53453814	0	0	0	117.973	50.328	16.4541	0.0331213	4.62621	up
NC_052188.1:53849095|53859541	68.7884	53.8213	182.282	196.622	402.624	329.083	0.00402691	2.16353	up
NC_052188.1:54594060|54602988	0	0	72.9129	275.271	285.192	345.537	0.000164129	4.11225	up
NC_052188.1:54594060|54609326	0	0	0	58.9866	117.432	49.3624	0.0217134	4.89872	up
NC_052188.1:54630327|54639324	0	53.8213	36.4564	904.461	436.176	641.711	2.71186e-07	5.21859	up
NC_052188.1:54807408|54819680	0	0	0	58.9866	117.432	49.3624	0.0217134	4.89872	up
NC_052188.1:59087339|59152431	0	53.8213	0	78.6488	150.984	230.358	0.0055375	3.89848	up
NC_052188.1:59248763|59276245	0	0	0	19.6622	33.552	115.179	0.0395351	4.50255	up
NC_052188.1:61173792|61180639	137.577	269.107	255.195	0	0	0	0.00386098	-5.97751	down
NC_052188.1:62069160|62073320	848.39	645.856	619.759	235.946	251.64	115.179	0.0252279	-1.20171	down
NC_052188.1:62426076|62434677	0	0	0	19.6622	83.88	65.8165	0.0386478	4.51132	up
NC_052188.1:62885823|62941141	0	0	0	39.3244	67.104	65.8165	0.0361066	4.55144	up
NC_052188.1:64043334|64085072	229.295	107.643	291.651	19.6622	0	16.4541	0.0071725	-3.33367	down
NC_052188.1:64412424|64445566	68.7884	53.8213	255.195	0	0	0	0.0143573	-5.2767	down
NC_052188.1:67085162|67111536	22.9295	53.8213	0	78.6488	117.432	131.633	0.0352176	2.6759	up
NC_052188.1:67188191|67194592	91.7179	53.8213	72.9129	0	0	0	0.0401357	-4.59563	down
NC_052188.1:67455800|67467034	0	0	0	255.609	50.328	115.179	0.00549374	5.70539	up
NC_052188.1:68257221|68305721	0	0	0	98.311	100.656	65.8165	0.0152236	5.11839	up
NC_052188.1:68682332|68824627	481.519	269.107	473.934	19.6622	134.208	16.4541	0.00696239	-2.19556	down
NC_052188.1:76607855|76617347	321.013	215.285	72.9129	0	0	32.9083	0.010399	-3.3061	down
NC_052188.1:77486411|77495913	0	0	0	78.6488	33.552	65.8165	0.0337583	4.60004	up
NC_052188.1:77494952|77503010	0	0	0	117.973	33.552	16.4541	0.039699	4.49931	up
NC_052188.1:81976062|82003778	940.108	861.141	692.672	157.298	167.76	197.45	0.00162884	-1.61974	down
NC_052188.1:81989959|82003778	435.66	430.571	546.847	19.6622	33.552	49.3624	0.000193304	-3.05843	down
NC_052188.1:82003348|82003778	1031.83	1184.07	984.324	117.973	83.88	197.45	7.61207e-06	-2.33722	down
NC_052188.1:82727526|82728228	0	161.464	182.282	334.257	285.192	263.266	0.00715525	2.12186	up
NC_052188.1:83756700|83779109	0	53.8213	0	58.9866	67.104	180.995	0.0261525	3.30342	up
NC_052188.1:83773982|83779109	0	0	0	39.3244	50.328	82.2707	0.0362331	4.55043	up
NC_052188.1:84007860|84011244	68.7884	0	0	117.973	83.88	230.358	0.0212694	2.71257	up
NC_052188.1:88233496|88247434	321.013	161.464	328.108	0	0	49.3624	0.00385682	-3.22012	down
NC_052188.1:94568261|94575131	0	0	36.4564	157.298	167.76	164.541	0.00374723	4.04949	up
NC_052188.1:95046979|95064048	0	0	0	78.6488	117.432	49.3624	0.0181852	5.0111	up
NC_052188.1:95282167|95282718	0	0	0	786.488	436.176	345.537	0.000105998	7.37134	up
NC_052188.1:95282167|95285231	0	0	0	98.311	100.656	16.4541	0.0248254	4.82225	up
NC_052188.1:95474190|95483135	0	53.8213	0	196.622	285.192	296.174	0.000403303	4.67248	up
NC_052188.1:95491302|95503525	481.519	699.677	437.477	2693.72	2013.12	2665.57	9.5773e-15	2.84089	up
NC_052188.1:95491302|95503560	0	0	36.4564	98.311	285.192	148.087	0.00302253	4.14658	up
NC_052188.1:95491302|95543276	45.8589	0	0	98.311	218.088	115.179	0.0117973	3.1792	up
NC_052188.1:95554057|95569186	0	0	0	117.973	50.328	49.3624	0.0230203	4.86092	up
NC_052188.1:95559593|95573004	1146.47	645.856	692.672	1356.69	1123.99	1266.97	0.00247555	1.15814	up
NC_052188.1:95678416|95691944	481.519	1184.07	546.847	78.6488	100.656	230.358	0.00453879	-1.70826	down
NC_052188.1:96338302|96359873	504.448	699.677	364.564	0	0	49.3624	3.21835e-05	-4.10139	down
NC_052188.1:96384424|96396770	91.7179	53.8213	218.739	0	0	0	0.0149749	-5.2478	down
NC_052188.1:96389223|96396770	389.801	538.213	437.477	58.9866	50.328	16.4541	0.000569309	-2.74688	down
NC_052188.1:96391980|96396770	206.365	107.643	109.369	0	0	0	0.0101307	-5.47211	down
NC_052188.1:96431313|96450288	343.942	376.749	401.021	0	83.88	0	0.00170444	-2.98087	down
NC_052188.1:103820459|103851590	45.8589	0	36.4564	58.9866	150.984	230.358	0.0200435	2.66459	up
NC_052188.1:103829584|103851590	619.096	861.141	838.498	176.96	335.52	148.087	0.0252937	-1.15821	down
NC_052188.1:103835559|103848815	321.013	322.928	328.108	0	83.88	98.7248	0.0369206	-1.71934	down
NC_052188.1:104471840|104567500	0	0	0	39.3244	67.104	82.2707	0.0304365	4.67175	up
NC_052188.1:104478234|104527349	0	0	0	157.298	16.776	131.633	0.0120338	5.28499	up
NC_052188.1:104478234|104567500	0	0	0	314.595	369.072	329.083	0.000436124	6.82861	up
NC_052188.1:104525619|104567500	0	0	0	157.298	100.656	82.2707	0.00876231	5.44364	up
NC_052189.1:1483052|1485060	22.9295	0	36.4564	98.311	83.88	164.541	0.0273553	2.81111	up
NC_052189.1:2198389|2292434	0	0	0	629.191	671.04	246.812	0.000115228	7.34404	up
NC_052189.1:4127142|4128108	1215.26	1022.6	1604.08	196.622	301.968	197.45	5.54241e-05	-1.83792	down
NC_052189.1:5236078|5246439	114.647	161.464	255.195	334.257	419.4	477.17	0.00292953	1.84061	up
NC_052189.1:5236078|5265177	275.154	592.034	546.847	688.177	721.368	641.711	0.00819171	1.2169	up
NC_052189.1:6082135|6086104	183.436	538.213	473.934	1022.43	838.8	921.432	3.33487e-05	1.92747	up
NC_052189.1:7212007|7213261	389.801	322.928	255.195	19.6622	50.328	16.4541	0.00284324	-2.77293	down
NC_052189.1:10306332|10395249	91.7179	215.285	72.9129	0	16.776	0	0.0339094	-3.34307	down
NC_052189.1:10336652|10354438	206.365	376.749	364.564	0	100.656	32.9083	0.0196565	-2.08221	down
NC_052189.1:10336652|10395249	3439.42	4198.06	4119.58	452.231	503.28	542.986	2.46947e-13	-2.32678	down
NC_052189.1:10354319|10395249	137.577	538.213	437.477	19.6622	117.432	82.2707	0.0452601	-1.5933	down
NC_052189.1:12526017|12541606	0	0	0	58.9866	50.328	98.7248	0.0249825	4.80485	up
NC_052189.1:12534460|12557108	0	0	0	78.6488	33.552	65.8165	0.0337583	4.60004	up
NC_052189.1:14090772|14093177	0	0	0	117.973	16.776	32.9083	0.0396275	4.50066	up
NC_052189.1:17098363|17105509	0	0	0	39.3244	33.552	98.7248	0.0368191	4.54389	up
NC_052189.1:17120014|17125968	0	0	36.4564	58.9866	16.776	180.995	0.0492571	3.10159	up
NC_052189.1:17251598|17253362	68.7884	107.643	72.9129	0	0	0	0.03369	-4.71479	down
NC_052189.1:17689962|17709253	0	0	0	78.6488	234.864	82.2707	0.00647706	5.61368	up
NC_052189.1:21151481|21156966	0	0	0	196.622	33.552	32.9083	0.0167762	5.08533	up
NC_052189.1:21401245|21423927	22.9295	161.464	36.4564	255.609	150.984	279.72	0.00633963	2.45053	up
NC_052189.1:21530250|21532639	229.295	53.8213	182.282	314.595	301.968	312.629	0.0279095	1.46705	up
NC_052189.1:26672710|26673138	0	0	0	58.9866	16.776	82.2707	0.0431289	4.43246	up
NC_052189.1:27071278|27083494	0	0	0	39.3244	167.76	49.3624	0.0176021	5.04391	up
NC_052189.1:27081509|27083494	114.647	161.464	145.826	491.555	352.296	477.17	0.000365661	2.27492	up
NC_052189.1:28949968|28977722	0	0	0	58.9866	83.88	16.4541	0.0434571	4.42673	up
NC_052189.1:28959170|28977722	0	0	0	19.6622	100.656	49.3624	0.03906	4.50598	up
NC_052189.1:29008680|29015431	0	0	0	117.973	150.984	32.9083	0.0121681	5.26703	up
NC_052189.1:29038614|29079511	0	0	0	78.6488	150.984	82.2707	0.0108697	5.32339	up
NC_052189.1:30249629|30333544	0	0	0	117.973	50.328	115.179	0.013219	5.20894	up
NC_052189.1:30306854|30333544	0	0	72.9129	452.231	335.52	444.262	1.57337e-05	4.55669	up
NC_052189.1:30392438|30429350	0	0	0	58.9866	83.88	65.8165	0.0248182	4.80655	up
NC_052189.1:30515402|30548075	0	0	0	176.96	117.432	115.179	0.00556716	5.68355	up
NC_052189.1:31391737|31403227	45.8589	107.643	0	157.298	184.536	197.45	0.0123267	2.48295	up
NC_052189.1:31463756|31517647	45.8589	161.464	36.4564	275.271	301.968	510.078	0.000249184	2.90888	up
NC_052189.1:31683181|31694774	68.7884	0	0	176.96	234.864	180.995	0.00388552	3.13328	up
NC_052189.1:31683181|31694777	0	0	0	255.609	520.056	263.266	0.000423086	6.84712	up
NC_052189.1:31683181|31701074	0	0	0	196.622	167.76	148.087	0.00312977	5.96933	up
NC_052189.1:31731394|31757249	0	0	0	98.311	83.88	49.3624	0.0202183	4.94178	up
NC_052189.1:31731404|31757249	22.9295	0	0	157.298	134.208	131.633	0.00667073	3.92825	up
NC_052189.1:31737773|31757249	298.083	484.392	401.021	1356.69	1056.89	756.89	4.05168e-06	2.08003	up
NC_052189.1:31743751|31757249	114.647	161.464	36.4564	491.555	251.64	296.174	0.00147994	2.3513	up
NC_052189.1:31859791|31867425	0	0	0	137.635	150.984	98.7248	0.00641816	5.60895	up
NC_052189.1:31970491|31975402	0	0	0	412.906	150.984	213.904	0.00101247	6.4917	up
NC_052189.1:31975225|31991437	0	0	0	157.298	50.328	65.8165	0.014508	5.15658	up
NC_052189.1:40930435|40935916	229.295	269.107	182.282	0	83.88	16.4541	0.0453629	-2.02586	down
NC_052189.1:41536946|41542932	0	0	0	137.635	50.328	32.9083	0.0229056	4.87096	up
NC_052189.1:41541345|41542151	22.9295	0	0	157.298	100.656	213.904	0.00445046	4.07976	up
NC_052189.1:41866937|41868056	45.8589	53.8213	0	58.9866	167.76	131.633	0.0469278	2.32871	up
NC_052189.1:41866937|41869230	45.8589	0	0	137.635	33.552	148.087	0.0398872	2.78468	up
NC_052189.1:42042797|42043864	412.73	753.498	255.195	58.9866	100.656	32.9083	0.00369961	-2.16625	down
NC_052189.1:42170801|42175586	0	0	0	176.96	67.104	49.3624	0.0126294	5.24327	up
NC_052189.1:42172580|42173453	0	0	0	314.595	117.432	296.174	0.00122216	6.40952	up
NC_052189.1:45570205|45593989	22.9295	0	36.4564	78.6488	218.088	115.179	0.014739	3.03869	up
NC_052189.1:46436727|46450793	0	0	0	137.635	33.552	32.9083	0.0270172	4.76459	up
NC_052189.1:47200755|47201872	160.506	215.285	72.9129	511.217	402.624	592.349	0.000135174	2.36998	up
NC_052189.1:47390378|47410692	0	0	36.4564	78.6488	184.536	32.9083	0.0308811	3.29618	up
NC_052189.1:47552444|47608330	22.9295	0	0	393.244	67.104	98.7248	0.00285705	4.30821	up
NC_052189.1:47566003|47569140	45.8589	0	0	1258.38	989.783	1447.96	3.75084e-10	6.16414	up
NC_052189.1:47581057|47595836	0	0	0	58.9866	67.104	164.541	0.0127861	5.23336	up
NC_052189.1:47591741|47595836	0	0	0	39.3244	100.656	82.2707	0.0223325	4.88063	up
NC_052189.1:47591741|47635025	0	0	0	78.6488	33.552	32.9083	0.0494196	4.32414	up
NC_052189.1:47679977|47692670	22.9295	0	0	334.257	134.208	180.995	0.00111252	4.51813	up
NC_052189.1:47687620|47692670	0	0	0	334.257	201.312	296.174	0.000802369	6.58258	up
NC_052189.1:47692617|47731313	68.7884	0	0	1671.29	1342.08	1201.15	7.50619e-12	5.86094	up
NC_052189.1:47692617|47748223	0	0	0	373.582	100.656	329.083	0.000942333	6.52792	up
NC_052189.1:47721456|47731313	0	0	0	78.6488	117.432	82.2707	0.0137235	5.18179	up
NC_052189.1:47764508|47768034	0	0	0	78.6488	67.104	49.3624	0.0282554	4.71967	up
NC_052189.1:47842435|47846541	0	0	0	19.6622	100.656	32.9083	0.0474945	4.36417	up
NC_052189.1:47842435|47854140	22.9295	0	0	58.9866	318.744	279.72	0.00131447	4.51241	up
NC_052189.1:47913693|47916036	0	0	0	19.6622	100.656	49.3624	0.03906	4.50598	up
NC_052189.1:47973460|47974998	0	53.8213	0	117.973	50.328	82.2707	0.0468987	3.01552	up
NC_052189.1:48006590|48017332	0	0	0	98.311	33.552	49.3624	0.032895	4.62024	up
NC_052189.1:49156811|49177881	0	0	0	58.9866	83.88	16.4541	0.0434571	4.42673	up
NC_052189.1:49689929|49699488	0	0	0	78.6488	117.432	16.4541	0.0257234	4.79953	up
NC_052189.1:49689929|49700916	0	0	0	78.6488	67.104	65.8165	0.0239671	4.82877	up
NC_052189.1:49774753|49777736	183.436	376.749	255.195	19.6622	83.88	32.9083	0.0394772	-1.83481	down
NC_052189.1:50025038|50034903	68.7884	0	36.4564	255.609	167.76	98.7248	0.0139177	2.55553	up
NC_052189.1:50549178|50590015	0	0	0	19.6622	83.88	49.3624	0.0466215	4.37363	up
NC_052189.1:56328320|56329829	252.224	376.749	328.108	19.6622	0	0	0.000603697	-4.66326	down
NC_052189.1:60239475|60266338	0	0	0	137.635	134.208	164.541	0.00472966	5.76553	up
NC_052189.1:60266012|60286403	0	0	0	98.311	50.328	49.3624	0.0275553	4.73889	up
NC_052189.1:62054296|62055554	229.295	484.392	401.021	19.6622	83.88	98.7248	0.0249978	-1.72982	down
NC_052190.1:1352858|1386359	0	107.643	0	216.284	167.76	180.995	0.00361142	3.3466	up
NC_052190.1:2185968|2204430	0	0	0	58.9866	50.328	49.3624	0.0415768	4.44797	up
NC_052190.1:3503989|3680668	160.506	161.464	109.369	19.6622	0	16.4541	0.0371125	-2.75607	down
NC_052190.1:3665020|3680668	1306.98	1291.71	1239.52	39.3244	134.208	197.45	2.25693e-07	-2.69642	down
NC_052190.1:7976730|8004878	68.7884	107.643	218.739	0	0	16.4541	0.0275617	-3.444	down
NC_052190.1:8387824|8398777	0	0	36.4564	98.311	100.656	49.3624	0.0464309	3.07101	up
NC_052190.1:8862109|8878352	0	0	0	117.973	117.432	98.7248	0.00907002	5.42218	up
NC_052190.1:8862573|8878352	0	0	0	78.6488	67.104	98.7248	0.0178736	5.01862	up
NC_052190.1:8862573|8898034	0	0	0	39.3244	67.104	65.8165	0.0361066	4.55144	up
NC_052190.1:8862573|8907567	0	0	0	117.973	67.104	16.4541	0.0280892	4.73944	up
NC_052190.1:8923870|8934297	0	0	0	117.973	150.984	115.179	0.00653183	5.59911	up
NC_052190.1:8929655|8941296	0	0	0	78.6488	67.104	82.2707	0.0205902	4.92779	up
NC_052190.1:15422525|15430288	0	0	0	78.6488	218.088	65.8165	0.00802237	5.50001	up
NC_052190.1:15422525|15435309	0	0	0	432.568	402.624	230.358	0.000380649	6.88718	up
NC_052190.1:15422525|15451471	0	0	0	19.6622	134.208	32.9083	0.0339443	4.61421	up
NC_052190.1:15813713|15826933	68.7884	0	0	334.257	83.88	98.7248	0.0109303	2.96301	up
NC_052190.1:15813713|15860171	0	0	0	98.311	234.864	148.087	0.00382351	5.87633	up
NC_052190.1:15856083|15891839	0	0	0	39.3244	83.88	32.9083	0.0441732	4.4091	up
NC_052190.1:16703060|16768013	504.448	861.141	328.108	117.973	33.552	65.8165	0.00127853	-2.26618	down
NC_052190.1:16703060|16828968	596.166	1291.71	729.129	58.9866	67.104	32.9083	9.59612e-07	-3.31485	down
NC_052190.1:16703060|16893198	252.224	107.643	218.739	19.6622	16.776	16.4541	0.0170476	-2.73395	down
NC_052190.1:20517683|20518193	229.295	215.285	291.651	58.9866	33.552	16.4541	0.0264693	-2.08694	down
NC_052190.1:23641124|23645773	252.224	699.677	583.303	1278.04	1174.32	1151.79	4.63085e-06	1.93571	up
NC_052190.1:24060257|24065138	183.436	322.928	145.826	0	33.552	0	0.00782564	-3.34164	down
NC_052190.1:24892486|24896763	45.8589	0	0	511.217	285.192	180.995	0.000124498	4.31524	up
NC_052190.1:25366259|25369100	298.083	215.285	291.651	19.6622	67.104	65.8165	0.0434194	-1.73402	down
NC_052190.1:25809327|25854092	0	0	0	39.3244	67.104	65.8165	0.0361066	4.55144	up
NC_052190.1:25853955|25911968	22.9295	53.8213	0	255.609	83.88	197.45	0.00437554	3.38447	up
NC_052190.1:25881669|25911968	0	0	0	117.973	335.52	65.8165	0.00341478	5.94608	up
NC_052190.1:25957889|26022491	0	0	0	58.9866	50.328	164.541	0.0146458	5.15397	up
NC_052190.1:25981399|26025842	0	0	0	275.271	452.952	510.078	0.000233067	7.07544	up
NC_052190.1:26097686|26111795	45.8589	107.643	36.4564	707.839	704.592	839.161	1.1671e-08	4.2433	up
NC_052190.1:26340131|26344766	527.378	645.856	692.672	137.635	50.328	49.3624	0.000421972	-2.32373	down
NC_052190.1:26489141|26644700	0	0	0	117.973	33.552	16.4541	0.039699	4.49931	up
NC_052190.1:33151444|33151721	114.647	0	182.282	176.96	134.208	707.528	0.0071838	2.22399	up
NC_052190.1:38505466|38523141	0	0	0	98.311	33.552	32.9083	0.0396585	4.48967	up
NC_052190.1:38517008|38523141	0	0	0	157.298	100.656	98.7248	0.00779571	5.50624	up
NC_052190.1:38734431|38752201	0	0	0	39.3244	201.312	65.8165	0.0121696	5.27228	up
NC_052190.1:40579691|40599426	0	0	0	58.9866	134.208	32.9083	0.0222917	4.88813	up
NC_052190.1:43493466|43496746	2568.1	3067.81	3025.88	943.786	671.04	888.523	0.000310153	-1.15049	down
NC_052190.1:43719598|43750447	2751.54	2906.35	2005.1	373.582	352.296	131.633	8.86027e-10	-2.52489	down
NC_052190.1:43719598|43764784	1077.69	1076.43	729.129	255.609	335.52	411.353	0.0483708	-0.891047	down
NC_052190.1:43719598|43781985	1903.15	2637.24	1166.61	216.284	469.728	98.7248	5.5255e-06	-2.20428	down
NC_052190.1:43750306|43781985	1077.69	1937.57	656.216	157.298	167.76	65.8165	4.00317e-06	-2.54486	down
NC_052190.1:43760282|43781985	389.801	592.034	182.282	98.311	0	65.8165	0.0120827	-2.11777	down
NC_052191.1:550580|550881	0	0	0	137.635	50.328	16.4541	0.0275642	4.75617	up
NC_052191.1:4866179|4927836	0	0	0	58.9866	67.104	32.9083	0.0420142	4.44269	up
NC_052191.1:5250000|5329013	160.506	215.285	72.9129	19.6622	0	16.4541	0.0356162	-2.78216	down
NC_052191.1:5250000|5329027	321.013	161.464	36.4564	0	0	0	0.00671552	-5.71417	down
NC_052191.1:10102397|10132471	0	0	0	78.6488	50.328	32.9083	0.0405307	4.46943	up
NC_052191.1:10123714|10132471	0	0	0	1592.64	637.488	1069.52	5.68801e-06	8.30243	up
NC_052191.1:10620116|10661460	22.9295	0	0	98.311	67.104	131.633	0.0242688	3.44626	up
NC_052191.1:10620116|10679644	68.7884	0	0	157.298	117.432	82.2707	0.0434592	2.44692	up
NC_052191.1:10949001|10969056	91.7179	53.8213	72.9129	0	0	0	0.0401357	-4.59563	down
NC_052191.1:16824109|16884340	0	0	0	117.973	33.552	32.9083	0.0324673	4.63502	up
NC_052191.1:16968503|16969382	0	0	0	117.973	67.104	164.541	0.00825372	5.47878	up
NC_052191.1:22924607|22940562	0	0	0	78.6488	67.104	49.3624	0.0282554	4.71967	up
NC_052191.1:22949108|22950950	0	0	0	58.9866	83.88	164.541	0.0112719	5.30668	up
NC_052191.1:25245949|25270158	0	0	0	255.609	385.848	493.624	0.000309798	6.96695	up
NC_052191.1:25251680|25270158	45.8589	0	36.4564	137.635	134.208	197.45	0.0126311	2.75773	up
NC_052191.1:25613003|25645765	252.224	484.392	72.9129	688.177	452.952	477.17	0.00322222	1.68976	up
NC_052191.1:26358065|26385858	0	0	0	157.298	83.88	49.3624	0.0127679	5.23281	up
NC_052191.1:26358558|26385858	0	0	72.9129	1120.75	1962.79	1859.32	1.27751e-11	6.5225	up
NC_052191.1:26358558|26387371	0	0	0	78.6488	134.208	65.8165	0.013878	5.17755	up
NC_052191.1:26372221|26385858	22.9295	0	72.9129	550.542	503.28	345.537	4.77719e-06	4.25215	up
NC_052191.1:26874784|26880809	45.8589	53.8213	0	1356.69	1023.34	1151.79	6.79622e-11	5.58373	up
NC_052191.1:27699317|27719538	0	0	0	39.3244	67.104	65.8165	0.0361066	4.55144	up
NC_052191.1:28513923|28537101	252.224	0	145.826	0	16.776	0	0.0260069	-3.55756	down
NC_052191.1:34963214|34975862	22.9295	0	0	137.635	83.88	32.9083	0.0414502	3.22677	up
NC_052191.1:37593577|37599387	68.7884	107.643	72.9129	0	0	0	0.03369	-4.71479	down
NC_052191.1:37643426|37651574	0	0	0	58.9866	33.552	131.633	0.022099	4.89405	up
NC_052191.1:37705861|37722661	22.9295	53.8213	36.4564	196.622	117.432	65.8165	0.0382054	2.3504	up
NC_052191.1:37796853|37797771	68.7884	53.8213	72.9129	117.973	134.208	329.083	0.0221622	2.09302	up
NC_052191.1:39547278|39563171	0	0	0	117.973	167.76	65.8165	0.0083059	5.47514	up
NC_052191.1:39561839|39563171	22.9295	53.8213	0	176.96	167.76	0	0.0477798	2.69817	up
NC_052191.1:39603640|39608725	183.436	107.643	109.369	0	16.776	0	0.022716	-3.52645	down
NC_052191.1:46431423|46470017	0	0	0	216.284	251.64	230.358	0.00133525	6.36068	up
NC_052191.1:46447360|46483009	0	0	0	235.946	167.76	131.633	0.00281252	6.02264	up
NC_052191.1:46466506|46473522	0	0	0	98.311	33.552	32.9083	0.0396585	4.48967	up
NC_052191.1:46466506|46483009	45.8589	215.285	109.369	2359.46	2935.8	2994.65	6.46444e-22	5.28478	up
NC_052191.1:46479421|46483009	0	0	0	78.6488	50.328	115.179	0.0180879	5.01467	up
NC_052191.1:48963174|48976762	0	0	0	157.298	67.104	148.087	0.00709015	5.5606	up
NC_052191.1:48972271|48976762	0	0	0	98.311	33.552	32.9083	0.0396585	4.48967	up
NC_052191.1:49792904|49812485	1352.84	1237.89	1130.15	530.879	385.848	427.807	0.0354465	-0.847449	down
NC_052191.1:49967910|49971695	22.9295	0	72.9129	117.973	234.864	148.087	0.0107136	2.78063	up
NC_052192.1:2493969|2580409	183.436	0	182.282	432.568	419.4	641.711	0.000178441	2.43172	up
NC_052192.1:4663948|4719517	0	0	0	39.3244	117.432	82.2707	0.0194241	4.97215	up
NC_052192.1:4690649|4719517	0	0	0	39.3244	67.104	230.358	0.00970432	5.40482	up
NC_052192.1:4719456|4728472	0	0	0	39.3244	16.776	164.541	0.024344	4.84853	up
NC_052192.1:5527486|5531697	0	0	36.4564	58.9866	67.104	164.541	0.029554	3.29647	up
NC_052192.1:6425354|6425613	22.9295	107.643	0	196.622	150.984	49.3624	0.039865	2.35353	up
NC_052192.1:10352454|10353282	0	0	0	98.311	33.552	82.2707	0.0237484	4.84134	up
NC_052192.1:11197220|11197860	321.013	161.464	145.826	0	16.776	16.4541	0.00675412	-3.38295	down
NC_052192.1:11417374|11433068	0	0	0	117.973	218.088	16.4541	0.00925873	5.43773	up
NC_052192.1:11425610|11433068	0	0	36.4564	58.9866	150.984	98.7248	0.0240337	3.37671	up
NC_052192.1:16626858|16630944	435.66	807.32	619.759	78.6488	117.432	115.179	0.00214477	-1.88139	down
NC_052192.1:16717249|16724578	22.9295	0	0	216.284	402.624	131.633	0.000598305	4.70018	up
NC_052192.1:18938739|18962311	229.295	0	182.282	19.6622	16.776	0	0.0465564	-2.76686	down
NC_052192.1:21974368|21976396	114.647	0	218.739	3086.97	1895.69	2073.22	1.17939e-18	4.83817	up
NC_052192.1:22571348|22592069	0	0	0	39.3244	83.88	98.7248	0.0222999	4.88163	up
NC_052192.1:23024837|23034666	504.448	645.856	838.498	196.622	218.088	180.995	0.0400407	-1.09073	down
NC_052192.1:23382884|23392931	0	0	0	39.3244	167.76	82.2707	0.0133816	5.20926	up
NC_052192.1:23634383|23635823	0	0	0	78.6488	33.552	49.3624	0.0404557	4.47081	up
NC_052192.1:24141263|24151613	0	0	0	58.9866	83.88	98.7248	0.0184552	4.99929	up
NC_052192.1:24395116|24457588	0	0	0	117.973	117.432	98.7248	0.00907002	5.42218	up
NC_052192.1:24395116|24472854	0	0	0	39.3244	83.88	98.7248	0.0222999	4.88163	up
NC_052192.1:25259189|25275404	0	0	0	98.311	16.776	115.179	0.0213811	4.92247	up
NC_052192.1:29691615|29712125	0	0	0	39.3244	134.208	296.174	0.00439533	5.82496	up
NC_052192.1:30160146|30167157	22.9295	0	0	78.6488	117.432	312.629	0.0037792	4.17423	up
NC_052192.1:30188153|30198650	0	0	0	39.3244	117.432	65.8165	0.0225184	4.87697	up
NC_052192.1:32561167|32628452	22.9295	107.643	109.369	0	0	0	0.0392577	-4.61133	down
NC_052192.1:35903498|35905705	1261.12	807.32	1968.65	255.609	536.832	542.986	0.0275546	-0.986668	down
NC_052192.1:36056429|36063503	687.884	1184.07	1020.78	196.622	285.192	312.629	0.0112478	-1.19099	down
NC_052192.1:36124711|36131666	252.224	269.107	401.021	39.3244	16.776	32.9083	0.00422711	-2.66335	down
NC_052192.1:36124711|36132931	596.166	753.498	765.585	78.6488	167.76	164.541	0.00260939	-1.69572	down
NC_052192.1:36172776|36178593	0	0	0	117.973	50.328	49.3624	0.0230203	4.86092	up
NC_052192.1:36511478|36523707	0	161.464	145.826	216.284	301.968	361.991	0.00440635	2.3016	up
NC_052192.1:37670741|37672089	0	0	0	196.622	50.328	98.7248	0.00866721	5.45786	up
NC_052192.1:37691798|37721606	0	0	0	78.6488	50.328	65.8165	0.0282101	4.7208	up
NC_052192.1:38986290|39015770	229.295	161.464	72.9129	0	16.776	0	0.0145422	-3.71864	down
NC_052192.1:40740458|40741057	825.461	645.856	328.108	58.9866	50.328	16.4541	4.36014e-05	-3.17837	down
NC_052192.1:45041164|45055007	0	0	0	157.298	16.776	16.4541	0.0329063	4.64855	up
NC_052192.1:45041164|45067700	0	0	0	255.609	83.88	65.8165	0.00603195	5.65528	up
NC_052192.1:47839458|47873376	0	0	0	58.9866	134.208	148.087	0.00887776	5.43929	up
NC_052192.1:47849541|47873376	0	0	0	157.298	50.328	82.2707	0.0127383	5.2343	up
NC_052192.1:47867976|47873376	0	0	0	196.622	117.432	230.358	0.00268528	6.04585	up
NC_052192.1:48442850|48495679	0	0	0	314.595	285.192	164.541	0.00104942	6.46965	up
NC_052192.1:48460789|48495679	0	0	0	58.9866	167.76	16.4541	0.0204763	4.95801	up
NC_052192.1:48481807|48495679	0	0	0	19.6622	50.328	98.7248	0.0388469	4.51003	up
NC_052192.1:48589583|48637904	160.506	107.643	218.739	432.568	687.816	575.895	6.28453e-05	2.34543	up
NC_052192.1:48589583|48667973	0	0	0	98.311	167.76	65.8165	0.00953517	5.39959	up
NC_052192.1:48603162|48615847	0	0	0	39.3244	83.88	32.9083	0.0441732	4.4091	up
NC_052192.1:49662328|49731212	0	0	0	39.3244	117.432	49.3624	0.0264264	4.77236	up
NC_052193.1:13607039|13610504	68.7884	215.285	72.9129	19.6622	0	0	0.045169	-3.16446	down
NC_052193.1:13607039|13634850	2017.79	1507	1859.28	176.96	285.192	148.087	1.03969e-08	-2.51714	down
NC_052193.1:24420982|24486741	0	0	0	58.9866	50.328	49.3624	0.0415768	4.44797	up
NC_052193.1:26102824|26169401	0	0	0	137.635	184.536	180.995	0.0032967	5.94429	up
NC_052193.1:28751306|28814904	0	0	0	58.9866	150.984	164.541	0.00717391	5.55593	up
NC_052193.1:28932519|28950061	0	0	0	786.488	201.312	723.982	8.27652e-05	7.47258	up
NC_052193.1:28937056|28946543	0	0	72.9129	550.542	587.16	542.986	9.88557e-07	5.00083	up
NC_052193.1:28937056|28946580	0	0	0	176.96	234.864	279.72	0.00138299	6.34686	up
NC_052193.1:35910560|35911234	0	0	0	137.635	285.192	49.3624	0.00432714	5.82826	up
NC_052193.1:36254800|36271143	0	0	0	78.6488	33.552	32.9083	0.0494196	4.32414	up
NC_052193.1:37482409|37492848	45.8589	0	0	157.298	134.208	82.2707	0.0204652	2.98922	up
NC_052193.1:37484737|37492848	114.647	107.643	36.4564	255.609	352.296	164.541	0.00871005	2.11288	up
NC_052193.1:42126827|42128660	275.154	430.571	218.739	0	0	0	0.00148933	-6.40734	down
NC_052193.1:42207035|42208869	18504.1	14370.3	11082.8	0	0	16.4541	6.20027e-19	-10.0122	down
NC_052193.1:42207292|42208869	275.154	107.643	109.369	0	0	0	0.00705707	-5.67607	down
NC_052193.1:42483939|42490935	550.307	215.285	182.282	19.6622	0	0	0.000613426	-4.7164	down
NC_052193.1:42488330|42490935	1375.77	645.856	109.369	0	16.776	0	1.06277e-05	-5.84061	down
NC_052193.1:42488330|42491737	343.942	538.213	72.9129	0	0	0	0.00149688	-6.41812	down
NC_052193.1:44979762|44980130	0	0	0	176.96	117.432	115.179	0.00556716	5.68355	up
NC_052193.1:47462128|47491320	0	0	0	98.311	33.552	16.4541	0.0490958	4.33819	up
NC_052194.1:196447|208520	0	53.8213	36.4564	3794.81	2566.73	1842.86	2.76912e-14	7.2319	up
NC_052194.1:196447|218629	0	0	0	78.6488	150.984	115.179	0.00856977	5.45564	up
NC_052194.1:196447|250005	0	53.8213	0	216.284	201.312	213.904	0.00114315	4.37581	up
NC_052194.1:196447|258275	0	0	0	176.96	100.656	115.179	0.00618075	5.63006	up
NC_052194.1:196447|275506	0	0	0	373.582	318.744	263.266	0.000524888	6.75568	up
NC_052194.1:202688|208520	0	0	0	314.595	251.64	312.629	0.00067448	6.65266	up
NC_052194.1:202688|237775	0	0	0	117.973	352.296	164.541	0.0018765	6.21836	up
NC_052194.1:202688|275506	0	0	0	58.9866	50.328	65.8165	0.0345893	4.57985	up
NC_052194.1:255972|275506	0	0	0	39.3244	117.432	98.7248	0.0169219	5.05966	up
NC_052194.1:365893|408271	0	0	0	78.6488	117.432	82.2707	0.0137235	5.18179	up
NC_052194.1:365893|463535	0	0	0	255.609	201.312	279.72	0.00114231	6.43011	up
NC_052194.1:602523|706283	0	0	0	19.6622	16.776	115.179	0.0487462	4.35436	up
NC_052194.1:623608|706283	0	0	0	58.9866	100.656	82.2707	0.0184802	4.99839	up
NC_052194.1:634410|762740	0	0	0	176.96	301.968	164.541	0.00173105	6.24841	up
NC_052194.1:650441|762740	0	0	0	157.298	117.432	148.087	0.00511576	5.72595	up
NC_052194.1:670706|762740	0	0	0	78.6488	100.656	115.179	0.0120782	5.25826	up
NC_052194.1:706188|762740	0	0	0	1317.37	1291.75	1447.96	2.07393e-06	8.56653	up
NC_052194.1:747737|762740	0	0	0	393.244	268.416	608.803	0.000215564	7.10931	up
NC_052194.1:840419|1002646	0	0	0	39.3244	16.776	115.179	0.0381879	4.52814	up
NC_052194.1:1002214|1026213	0	0	0	19.6622	67.104	65.8165	0.0463045	4.37745	up
NC_052194.1:1159008|1224978	0	0	0	216.284	50.328	49.3624	0.0110149	5.33133	up
NC_052194.1:1186357|1243718	0	0	0	157.298	50.328	65.8165	0.014508	5.15658	up
NC_052194.1:1224883|1243718	0	0	0	39.3244	67.104	65.8165	0.0361066	4.55144	up
NC_052194.1:1441432|1446030	0	0	0	58.9866	33.552	115.179	0.0254938	4.79724	up
NC_052194.1:1480303|1507451	0	0	0	58.9866	33.552	65.8165	0.0418559	4.44552	up
NC_052194.1:4264267|4289822	733.743	645.856	364.564	19.6622	100.656	180.995	0.00560059	-1.86508	down
NC_052194.1:4396281|4411796	22.9295	0	0	98.311	402.624	82.2707	0.00249235	4.33692	up
NC_052194.1:6224562|6225891	1444.56	914.962	802.042	1415.68	1291.75	1464.42	0.00708456	0.978609	up
NC_052194.1:7002268|7009802	0	0	0	117.973	150.984	98.7248	0.00728971	5.54147	up
NC_052194.1:7800150|7926503	22.9295	215.285	72.9129	0	0	0	0.026315	-4.89134	down
NC_052194.1:8574659|8587740	45.8589	0	0	117.973	150.984	32.9083	0.0494221	2.69243	up
NC_052194.1:8904142|8907225	206.365	322.928	401.021	0	100.656	49.3624	0.029058	-1.90746	down
NC_052194.1:8988915|9042623	0	0	0	98.311	117.432	98.7248	0.0104393	5.34318	up
NC_052194.1:9481994|9560756	0	0	0	117.973	100.656	164.541	0.00655478	5.59872	up
NC_052194.1:12698036|12713615	22.9295	53.8213	72.9129	255.609	100.656	213.904	0.00978777	2.54978	up
NC_052194.1:14569857|14619253	0	0	0	137.635	83.88	32.9083	0.0171476	5.05473	up
NC_052194.1:15253221|15256887	45.8589	0	72.9129	176.96	184.536	230.358	0.00640982	2.68121	up
NC_052194.1:17682494|17691928	0	0	0	19.6622	150.984	148.087	0.011201	5.32358	up
NC_052194.1:18442130|18452186	160.506	215.285	36.4564	0	0	0	0.0124091	-5.35957	down
NC_052194.1:31592759|31601893	91.7179	0	36.4564	196.622	134.208	246.812	0.0123126	2.42376	up
NC_052194.1:31592759|31609425	0	0	72.9129	58.9866	117.432	148.087	0.0439412	2.61561	up
NC_052195.1:1352362|1353562	0	0	0	98.311	83.88	82.2707	0.0151396	5.1207	up
NC_052195.1:1372934|1381118	22.9295	0	0	78.6488	67.104	98.7248	0.0433928	3.18001	up
NC_052195.1:1372934|1389162	22.9295	0	0	235.946	83.88	32.9083	0.0161834	3.67206	up
NC_052195.1:2519358|2536542	0	0	0	19.6622	16.776	164.541	0.030135	4.71195	up
NC_052195.1:2519358|2546987	22.9295	0	72.9129	58.9866	67.104	246.812	0.0470291	2.36473	up
NC_052195.1:2528762|2546987	45.8589	0	0	235.946	100.656	65.8165	0.0167832	3.09485	up
NC_052195.1:3012014|3123901	0	0	0	98.311	100.656	32.9083	0.0206481	4.93352	up
NC_052195.1:4290046|4293213	0	0	0	39.3244	100.656	16.4541	0.0458311	4.39127	up
NC_052195.1:7771612|7786409	0	0	0	78.6488	33.552	65.8165	0.0337583	4.60004	up
NC_052195.1:10872212|10907736	2613.96	4951.56	4739.34	943.786	1526.62	789.798	0.000200313	-1.26539	down
NC_052195.1:11473053|11475195	206.365	107.643	473.934	0	33.552	32.9083	0.00810736	-2.80196	down
NC_052195.1:12679643|12720397	0	0	0	58.9866	50.328	213.904	0.0104549	5.35971	up
NC_052195.1:12690492|12720397	0	0	0	137.635	251.64	49.3624	0.00512692	5.7396	up
NC_052195.1:12819450|12844096	68.7884	0	72.9129	176.96	134.208	197.45	0.0237457	2.19885	up
NC_052195.1:12892630|12907935	22.9295	376.749	364.564	0	33.552	0	0.00690323	-3.50439	down
NC_052195.1:20212085|20244978	0	0	0	58.9866	50.328	115.179	0.0215887	4.90264	up
NC_052195.1:24467066|24578442	45.8589	269.107	0	314.595	184.536	197.45	0.0219821	1.97408	up
NC_052195.1:24467066|24602973	0	0	0	98.311	33.552	32.9083	0.0396585	4.48967	up
NC_052195.1:24561677|24578442	0	53.8213	0	471.893	603.936	345.537	1.182e-05	5.5282	up
NC_052195.1:24561677|24602973	0	0	0	157.298	67.104	230.358	0.00441825	5.8099	up
NC_052196.1:1321164|1325547	0	0	0	78.6488	83.88	32.9083	0.0287238	4.71253	up
NC_052196.1:3999876|4009641	0	0	0	19.6622	50.328	98.7248	0.0388469	4.51003	up
NC_052196.1:4001435|4005069	22.9295	53.8213	36.4564	530.879	369.072	230.358	4.02941e-05	3.92392	up
NC_052196.1:5180293|5180844	1169.4	2475.78	1567.63	39.3244	100.656	32.9083	3.78428e-12	-4.17998	down
NC_052196.1:8267838|8286648	0	0	0	137.635	117.432	312.629	0.0024727	6.09064	up
NC_052196.1:8268603|8286648	0	0	218.739	727.502	603.936	361.991	0.0155665	3.29648	up
NC_052196.1:8509585|8513532	0	0	0	98.311	100.656	98.7248	0.0117388	5.27393	up
NC_052196.1:8509585|8516440	0	0	0	98.311	100.656	32.9083	0.0206481	4.93352	up
NC_052196.1:8512061|8516440	0	0	0	117.973	100.656	82.2707	0.0115007	5.28683	up
NC_052196.1:9927382|9928511	0	0	0	58.9866	50.328	49.3624	0.0415768	4.44797	up
NC_052196.1:11636520|11637051	1559.2	1937.57	1932.19	98.311	117.432	115.179	3.52528e-12	-3.36631	down
NC_052196.1:11991758|11993869	412.73	430.571	218.739	117.973	33.552	32.9083	0.0197524	-1.87377	down
NC_052196.1:13894588|13897105	22.9295	53.8213	255.195	0	0	0	0.0205794	-5.06405	down
NC_052196.1:14218320|14223482	0	0	0	58.9866	50.328	49.3624	0.0415768	4.44797	up
NC_052196.1:14223337|14224053	0	0	0	58.9866	67.104	65.8165	0.0290992	4.69904	up
NC_052196.1:16560416|16566200	229.295	161.464	72.9129	0	16.776	32.9083	0.0494728	-2.42617	down
NC_052196.1:24085442|24088871	550.307	215.285	546.847	98.311	83.88	131.633	0.0307058	-1.46658	down
NC_052196.1:25704289|25752244	68.7884	0	0	137.635	117.432	131.633	0.0308366	2.55554	up
NC_052196.1:25725651|25752244	45.8589	53.8213	0	255.609	117.432	98.7248	0.0145787	2.72432	up
NC_052196.1:25748959|25762514	0	53.8213	0	235.946	67.104	98.7248	0.00991057	3.70052	up
NC_052196.1:29085467|29086128	1880.22	2852.53	2442.58	373.582	452.952	756.89	4.01827e-05	-1.51965	down
NC_052196.1:30674376|30676370	22.9295	0	72.9129	216.284	167.76	98.7248	0.0129156	2.73235	up
NC_052196.1:32027071|32218533	0	0	0	19.6622	83.88	82.2707	0.0325374	4.63415	up
NC_052196.1:39903655|39917389	0	0	0	78.6488	117.432	115.179	0.010733	5.32824	up
NC_052196.1:41987905|41991400	0	0	36.4564	688.177	486.504	970.794	7.71686e-07	6.12817	up
NC_052196.1:41987905|42031332	0	0	0	117.973	67.104	65.8165	0.0170345	5.05027	up
NC_052196.1:42299870|42318663	114.647	430.571	109.369	275.271	469.728	296.174	0.0288363	1.42207	up
NC_052196.1:46397613|46428238	0	0	0	78.6488	16.776	98.7248	0.029623	4.70184	up
NC_052196.1:47512315|47527696	0	0	0	98.311	33.552	32.9083	0.0396585	4.48967	up
NC_052196.1:54402710|54408402	321.013	807.32	364.564	39.3244	33.552	98.7248	0.00179366	-2.35901	down
NC_052196.1:55594732|55598039	366.872	538.213	255.195	19.6622	50.328	0	0.000647801	-3.27681	down
NC_052196.1:59748732|59767931	619.096	484.392	838.498	58.9866	201.312	263.266	0.0316367	-1.25718	down
NC_052196.1:59765159|59767931	2132.44	3229.28	1786.37	452.231	905.903	625.257	0.00105926	-1.19497	down
NC_052196.1:60316065|60327823	0	0	0	58.9866	83.88	32.9083	0.0352094	4.57118	up
NC_052196.1:60445102|60451523	183.436	592.034	473.934	39.3244	33.552	32.9083	0.00121644	-2.79101	down
NC_052196.1:60690128|60698601	91.7179	161.464	182.282	393.244	251.64	329.083	0.00772781	1.81299	up
NC_052196.1:62965246|62979965	160.506	322.928	145.826	1120.75	1174.32	904.977	1.81262e-09	3.03711	up
NC_052196.1:62969466|62979965	0	161.464	145.826	294.933	234.864	213.904	0.0137109	2.05482	up
NC_052196.1:62974263|62979965	45.8589	0	109.369	58.9866	268.416	230.358	0.0221466	2.26757	up
NC_052196.1:63001934|63021496	0	53.8213	0	137.635	50.328	82.2707	0.0377338	3.12456	up
NC_052196.1:67996039|68052757	0	0	0	294.933	234.864	279.72	0.000863827	6.54918	up
NC_052196.1:67996039|68109401	0	0	0	157.298	150.984	32.9083	0.00925451	5.42467	up
NC_052196.1:68000237|68052757	0	0	0	58.9866	218.088	82.2707	0.00822919	5.48695	up
NC_052196.1:68016661|68025349	0	0	0	275.271	117.432	180.995	0.00235101	6.11052	up
NC_052196.1:68016661|68028489	0	0	0	117.973	50.328	115.179	0.013219	5.20894	up
NC_052196.1:68016661|68083283	0	0	0	137.635	83.88	115.179	0.00890346	5.43376	up
NC_052196.1:69216668|69227838	321.013	376.749	437.477	0	50.328	49.3624	0.00164834	-2.75236	down
NC_052196.1:70249855|70276353	458.589	592.034	765.585	688.177	1174.32	773.344	0.00614651	1.16615	up
NC_052196.1:72759419|72817932	0	0	0	39.3244	67.104	65.8165	0.0361066	4.55144	up
NC_052196.1:72782687|72817932	22.9295	0	109.369	196.622	201.312	82.2707	0.02632	2.32333	up
NC_052196.1:73025178|73029856	22.9295	0	0	137.635	50.328	98.7248	0.0276906	3.39806	up
NC_052196.1:73055652|73058142	0	0	36.4564	98.311	100.656	82.2707	0.0307625	3.25525	up
NC_052196.1:78118045|78130467	0	0	0	78.6488	50.328	65.8165	0.0282101	4.7208	up
NC_052196.1:78118045|78144597	0	0	0	98.311	134.208	32.9083	0.0158754	5.10284	up
NC_052196.1:78628983|78631233	0	0	0	98.311	50.328	82.2707	0.0201618	4.94367	up
NC_052196.1:79417060|79417333	0	0	0	98.311	16.776	65.8165	0.0337466	4.61005	up
NC_052196.1:79553750|79581059	0	53.8213	0	275.271	67.104	65.8165	0.0102424	3.71049	up
NC_052196.1:79564043|79581059	0	0	0	176.96	33.552	32.9083	0.0194521	4.98783	up
NC_052196.1:79783112|79834944	0	0	0	98.311	16.776	49.3624	0.0403027	4.48315	up
NC_052196.1:84972730|84982826	0	0	0	19.6622	134.208	82.2707	0.0208919	4.93651	up
NC_052196.1:86368389|86415664	0	0	0	98.311	16.776	65.8165	0.0337466	4.61005	up
NC_052196.1:87949092|87960997	114.647	53.8213	109.369	117.973	285.192	213.904	0.0454921	1.6435	up
NC_052196.1:88292966|88317786	0	0	0	137.635	167.76	213.904	0.00303625	5.98484	up
NC_052196.1:91012548|91019997	0	0	0	117.973	33.552	16.4541	0.039699	4.49931	up
NC_052196.1:94207498|94228896	0	0	0	176.96	67.104	49.3624	0.0126294	5.24327	up
NC_052196.1:94427256|94457714	0	0	0	216.284	100.656	230.358	0.00267058	6.0508	up
NC_052196.1:94578245|94596321	0	0	0	58.9866	16.776	82.2707	0.0431289	4.43246	up
NC_052196.1:94740061|94797503	0	0	0	117.973	33.552	32.9083	0.0324673	4.63502	up
NC_052196.1:96030009|96077538	0	0	0	235.946	184.536	361.991	0.000972601	6.50293	up
NC_052196.1:96043532|96077538	0	0	0	235.946	33.552	148.087	0.0057023	5.69014	up
NC_052196.1:96049462|96077538	0	0	0	157.298	234.864	164.541	0.00253858	6.06969	up
NC_052196.1:96060332|96077538	0	0	0	98.311	16.776	49.3624	0.0403027	4.48315	up
NC_052196.1:98721440|98814328	68.7884	107.643	36.4564	668.515	436.176	641.711	7.38537e-07	3.64756	up
NC_052196.1:98743569|98814328	0	0	0	98.311	50.328	180.995	0.00966419	5.39689	up
NC_052196.1:98777026|98814328	0	0	0	58.9866	83.88	115.179	0.0161421	5.08439	up
NC_052196.1:98874738|98927633	0	0	0	19.6622	67.104	65.8165	0.0463045	4.37745	up
NC_052196.1:98889013|98927633	206.365	376.749	291.651	1042.1	956.231	1135.34	5.72366e-08	2.51593	up
NC_052196.1:98950770|99059193	22.9295	0	0	39.3244	268.416	115.179	0.00877088	3.90057	up
NC_052196.1:99555272|99559977	0	0	109.369	412.906	67.104	230.358	0.00307375	3.21423	up
NC_052196.1:99878843|99912681	0	0	0	78.6488	100.656	49.3624	0.0208561	4.92211	up
NC_052196.1:99895194|99912681	0	0	36.4564	157.298	117.432	197.45	0.00446816	3.99882	up
NC_052196.1:99895194|99929173	0	0	0	19.6622	67.104	82.2707	0.0385774	4.51266	up
NC_052196.1:99910503|99912681	0	0	0	117.973	218.088	49.3624	0.00695262	5.57818	up
NC_052196.1:99910503|99929173	0	0	0	58.9866	100.656	16.4541	0.0365821	4.55399	up
NC_052196.1:99911992|99912681	0	0	0	157.298	16.776	65.8165	0.0199805	4.9708	up
NC_052196.1:99954742|99957929	0	0	0	294.933	33.552	49.3624	0.00770542	5.54417	up
NC_052196.1:99954742|99975642	0	0	0	98.311	67.104	16.4541	0.0339197	4.60633	up
NC_052196.1:99954742|99994193	0	0	0	58.9866	83.88	82.2707	0.0212888	4.90714	up
NC_052196.1:100038434|100039762	0	0	0	98.311	33.552	65.8165	0.0277664	4.73634	up
NC_052197.1:3176089|3287856	137.577	592.034	182.282	0	33.552	0	0.00200443	-3.75529	down
NC_052197.1:5362289|5366503	0	0	0	98.311	16.776	49.3624	0.0403027	4.48315	up
NC_052197.1:6518120|6595648	0	0	0	98.311	33.552	16.4541	0.0490958	4.33819	up
NC_052197.1:6582001|6585095	68.7884	107.643	72.9129	196.622	234.864	148.087	0.030888	1.836	up
NC_052197.1:7216865|7237293	0	0	0	78.6488	50.328	98.7248	0.0207676	4.92499	up
NC_052197.1:7329482|7330550	0	0	0	98.311	67.104	49.3624	0.0234592	4.84514	up
NC_052197.1:9731079|9755647	0	0	0	78.6488	16.776	164.541	0.0170949	5.07188	up
NC_052197.1:9731079|9784171	0	0	0	39.3244	67.104	65.8165	0.0361066	4.55144	up
NC_052197.1:10710450|10753250	0	0	0	19.6622	218.088	49.3624	0.015003	5.16088	up
NC_052197.1:10730955|10750008	0	0	145.826	176.96	318.744	263.266	0.00244883	2.92417	up
NC_052197.1:10730955|10753250	45.8589	107.643	109.369	629.191	603.936	641.711	3.21436e-07	3.50762	up
NC_052197.1:10730955|10754258	0	0	0	78.6488	50.328	98.7248	0.0207676	4.92499	up
NC_052197.1:10738091|10753250	0	0	0	137.635	67.104	148.087	0.00804969	5.49168	up
NC_052197.1:10746743|10753250	0	53.8213	0	393.244	369.072	230.358	0.000106768	5.02	up
NC_052197.1:13105400|13129568	0	0	0	137.635	33.552	32.9083	0.0270172	4.76459	up
NC_052197.1:14796853|14803149	68.7884	53.8213	72.9129	0	0	0	0.0499146	-4.43253	down
NC_052197.1:14923490|14927298	0	0	0	39.3244	117.432	16.4541	0.0386002	4.52017	up
NC_052197.1:20316598|20322378	160.506	322.928	36.4564	491.555	452.952	559.441	0.00032351	2.22773	up
NC_052197.1:20397457|20403088	114.647	322.928	255.195	511.217	335.52	230.358	0.0339495	1.33664	up
NC_052197.1:20560150|20581606	0	0	0	19.6622	50.328	98.7248	0.0388469	4.51003	up
NC_052197.1:20667066|20748032	0	0	0	98.311	134.208	246.812	0.00383451	5.87666	up
NC_052197.1:21130489|21146248	160.506	53.8213	109.369	491.555	452.952	510.078	6.3411e-05	2.608	up
NC_052197.1:23612826|23625181	22.9295	0	0	39.3244	285.192	32.9083	0.0187628	3.653	up
NC_052197.1:23968007|23971942	321.013	53.8213	72.9129	0	33.552	0	0.0342807	-2.94016	down
NC_052197.1:25181906|25206031	0	0	0	58.9866	117.432	82.2707	0.0161836	5.08271	up
NC_052197.1:25282539|25314166	0	0	0	176.96	67.104	16.4541	0.017241	5.06765	up
NC_052197.1:25288735|25314166	0	0	0	58.9866	117.432	16.4541	0.0311826	4.66879	up
NC_052197.1:27482564|27535275	0	0	0	58.9866	117.432	148.087	0.00994333	5.37624	up
NC_052197.1:27595869|27608343	22.9295	0	0	58.9866	100.656	82.2707	0.0454298	3.15997	up
NC_052197.1:28366643|28400198	0	0	0	98.311	50.328	32.9083	0.0329508	4.61901	up
NC_052197.1:28594149|28601985	68.7884	161.464	36.4564	0	0	0	0.0320044	-4.75411	down
NC_052197.1:28828364|28833126	0	53.8213	0	117.973	134.208	131.633	0.0104617	3.64679	up
NC_052197.1:32649222|32738721	0	0	0	157.298	67.104	115.179	0.00880909	5.44243	up
NC_052197.1:32649222|32748354	0	0	0	78.6488	218.088	32.9083	0.0104623	5.36165	up
NC_052197.1:32649222|32764497	0	0	0	78.6488	134.208	49.3624	0.0159842	5.09358	up
NC_052197.1:34978715|34997684	0	0	0	176.96	50.328	32.9083	0.016735	5.07858	up
NC_052197.1:37256918|37266562	0	0	0	117.973	117.432	65.8165	0.0116026	5.28358	up
NC_052197.1:37266280|37266562	22.9295	0	0	78.6488	67.104	131.633	0.0302815	3.35206	up
NC_052197.1:40659709|40681642	0	0	0	58.9866	100.656	32.9083	0.0299057	4.6868	up
NC_052197.1:41601150|41601503	0	0	0	19.6622	16.776	131.633	0.0410359	4.48587	up
NC_052197.1:43480124|43485237	206.365	322.928	364.564	0	100.656	32.9083	0.0261074	-2.00996	down
NC_052197.1:43480124|43509348	275.154	161.464	255.195	39.3244	33.552	32.9083	0.0305951	-2.05327	down
NC_052197.1:52284333|52297133	0	0	0	511.217	369.072	444.262	0.00018138	7.16719	up
NC_052197.1:52576630|52635896	22.9295	0	0	235.946	117.432	148.087	0.0034342	4.16291	up
NC_052197.1:52603489|52635896	45.8589	0	0	471.893	419.4	559.441	3.97733e-06	4.8613	up
NC_052197.1:52603489|52644949	0	0	0	39.3244	33.552	82.2707	0.0439188	4.41347	up
NC_052197.1:52617578|52635896	22.9295	0	36.4564	412.906	218.088	213.904	0.000272208	4.06415	up
NC_052197.1:52704161|52745715	275.154	215.285	364.564	0	67.104	82.2707	0.0379412	-1.82716	down
NC_052197.1:54705059|54721666	0	0	0	98.311	16.776	49.3624	0.0403027	4.48315	up
NC_052197.1:56998711|57013043	0	53.8213	0	275.271	33.552	32.9083	0.0233575	3.42138	up
NC_052197.1:57507671|57536717	0	0	0	58.9866	67.104	131.633	0.016278	5.08175	up
NC_052197.1:58941307|58957990	0	0	72.9129	924.124	956.231	1069.52	3.41854e-09	5.80331	up
NC_052197.1:60321841|60330386	0	0	0	19.6622	167.76	49.3624	0.0215506	4.92352	up
NC_052197.1:62315027|62325229	343.942	161.464	437.477	19.6622	16.776	115.179	0.0255844	-1.96542	down
NC_052197.1:63150437|63236941	137.577	430.571	328.108	19.6622	0	0	0.00108384	-4.52069	down
NC_052197.1:63374543|63386117	160.506	484.392	72.9129	0	0	0	0.00366349	-6.01327	down
NC_052197.1:63385955|63400942	91.7179	53.8213	328.108	0	0	0	0.008628	-5.57266	down
NC_052197.1:63385955|63406390	91.7179	161.464	72.9129	0	0	0	0.0201667	-5.05529	down
NC_052197.1:65321552|65331442	22.9295	0	0	117.973	218.088	82.2707	0.00770381	3.90046	up
NC_052197.1:81766575|81791310	45.8589	107.643	72.9129	0	0	0	0.0417913	-4.56128	down
NC_052197.1:91886976|91895964	114.647	430.571	437.477	39.3244	83.88	0	0.0161796	-2.24156	down
NC_052197.1:93366082|93368767	366.872	645.856	437.477	78.6488	50.328	16.4541	0.000701008	-2.62004	down
NC_052197.1:96513035|96525535	45.8589	161.464	0	137.635	218.088	115.179	0.0494324	1.92998	up
NC_052197.1:97776557|97777361	0	0	36.4564	235.946	83.88	164.541	0.00428036	4.03155	up
NC_052198.1:1914543|1927212	252.224	376.749	218.739	668.515	754.92	493.624	0.000373544	1.82414	up
NC_052198.1:2364805|2368289	91.7179	107.643	328.108	0	16.776	16.4541	0.0184351	-3.0778	down
NC_052198.1:3492843|3498408	114.647	107.643	255.195	294.933	436.176	411.353	0.00412787	1.84665	up
NC_052198.1:3492843|3507282	0	0	0	137.635	33.552	49.3624	0.0228723	4.87196	up
NC_052198.1:5621249|5624008	68.7884	53.8213	72.9129	0	0	0	0.0499146	-4.43253	down
NC_052198.1:5868879|5873694	206.365	269.107	0	0	16.776	16.4541	0.0377151	-2.88804	down
NC_052198.1:7298407|7365706	0	0	0	58.9866	100.656	32.9083	0.0299057	4.6868	up
NC_052198.1:7334576|7365706	0	0	0	137.635	100.656	98.7248	0.00888451	5.43419	up
NC_052198.1:11847402|11849018	2315.88	2368.14	1312.43	550.542	771.696	510.078	0.00393928	-1.0804	down
NC_052198.1:11916145|11917356	1031.83	322.928	802.042	39.3244	67.104	82.2707	3.16139e-05	-2.88198	down
NC_052198.1:11916654|11917356	206.365	538.213	401.021	0	16.776	98.7248	0.00523664	-2.50399	down
NC_052198.1:13822451|13824789	0	0	0	19.6622	83.88	65.8165	0.0386478	4.51132	up
NC_052198.1:15980674|15981096	3301.84	2206.67	2551.95	3912.78	4378.53	3718.63	2.96736e-05	1.1688	up
NC_052198.1:16634927|16662346	321.013	269.107	36.4564	0	0	0	0.00447661	-5.92237	down
NC_052198.1:17767498|17798113	0	0	0	19.6622	16.776	115.179	0.0487462	4.35436	up
NC_052198.1:25062988|25063312	68.7884	161.464	36.4564	176.96	335.52	394.899	0.00201084	2.45515	up
NC_052198.1:27789990|27798858	0	0	0	58.9866	67.104	115.179	0.0185625	4.99754	up
NC_052198.1:30123024|30134634	22.9295	53.8213	0	196.622	134.208	49.3624	0.0223496	2.87854	up
NC_052198.1:30542878|30544650	0	0	0	78.6488	50.328	65.8165	0.0282101	4.7208	up
NC_052198.1:31935524|31950986	0	0	0	58.9866	33.552	82.2707	0.0350249	4.575	up
NC_052198.1:36498465|36503025	0	0	0	98.311	50.328	115.179	0.0153737	5.11609	up
NC_052199.1:362824|375270	321.013	269.107	437.477	1690.95	1862.13	2221.31	3.65877e-14	3.07193	up
NC_052199.1:362824|407532	0	0	0	117.973	100.656	131.633	0.00809439	5.48468	up
NC_052199.1:362824|407558	458.589	699.677	291.651	2595.41	3321.65	2270.67	5.13323e-17	3.151	up
NC_052199.1:2168727|2186233	45.8589	376.749	0	19.6622	0	0	0.0445543	-3.27593	down
NC_052199.1:2754811|2759415	0	0	0	78.6488	50.328	98.7248	0.0207676	4.92499	up
NC_052199.1:4322425|4374194	596.166	699.677	947.867	255.609	201.312	98.7248	0.0115186	-1.37562	down
NC_052199.1:5589312|5590247	137.577	215.285	145.826	0	0	0	0.00761742	-5.62302	down
NC_052199.1:5589312|5595532	91.7179	322.928	145.826	0	50.328	0	0.0360303	-2.57649	down
NC_052199.1:13516369|13519466	22.9295	0	0	98.311	100.656	49.3624	0.0426016	3.19448	up
NC_052199.1:16203206|16206347	0	0	0	78.6488	33.552	32.9083	0.0494196	4.32414	up
NC_052199.1:16571818|16572525	917.179	1184.07	729.129	78.6488	33.552	197.45	2.70822e-05	-2.49976	down
NC_052199.1:17471300|17471621	825.461	161.464	510.39	825.813	973.007	691.074	0.0103776	1.23088	up
NC_052199.1:19123796|19132986	91.7179	269.107	291.651	39.3244	0	0	0.00968622	-3.24184	down
NC_052199.1:19153240|19226692	45.8589	0	36.4564	98.311	184.536	164.541	0.0164499	2.68603	up
NC_052199.1:19934391|19936360	481.519	2368.14	1968.65	58.9866	218.088	65.8165	3.46366e-07	-3.08824	down
NC_052199.1:20462863|20578523	0	0	0	157.298	33.552	65.8165	0.0168332	5.0697	up
NC_052199.1:20551296|20598153	0	0	0	39.3244	50.328	98.7248	0.030666	4.66908	up
NC_052199.1:20578377|20623449	0	53.8213	36.4564	117.973	67.104	164.541	0.0313793	2.68627	up
NC_052199.1:20614238|20623449	91.7179	107.643	0	393.244	201.312	82.2707	0.0131901	2.31568	up
NC_052199.1:21303620|21322962	275.154	269.107	218.739	58.9866	33.552	16.4541	0.0220063	-2.13553	down
NC_052199.1:21758816|21794337	252.224	322.928	255.195	0	0	32.9083	0.00186398	-3.71091	down
NC_052199.1:28625378|28626243	0	0	0	58.9866	117.432	82.2707	0.0161836	5.08271	up
NC_052199.1:28878008|28905698	366.872	430.571	145.826	39.3244	16.776	16.4541	0.00271757	-2.96871	down
NC_052199.1:28896672|28928416	91.7179	107.643	36.4564	0	0	0	0.0372787	-4.64816	down
NC_052199.1:29562038|29626984	0	0	0	78.6488	50.328	49.3624	0.0335152	4.60256	up
NC_052199.1:29589235|29624480	343.942	161.464	328.108	1749.94	1576.94	1464.42	2.64866e-12	3.03611	up
NC_052199.1:29589235|29626947	0	0	0	117.973	33.552	65.8165	0.0232037	4.85836	up
NC_052199.1:30292364|30292850	481.519	699.677	656.216	78.6488	67.104	65.8165	0.000225222	-2.43382	down
NC_052199.1:30292364|30433249	22.9295	861.141	36.4564	0	16.776	16.4541	0.00602886	-3.6652	down
NC_052199.1:30424814|30433249	22.9295	484.392	72.9129	0	0	0	0.0077317	-5.64755	down
NC_052199.1:33794013|33797410	321.013	53.8213	291.651	0	50.328	32.9083	0.0285886	-2.32269	down
NC_052199.1:37955349|37957592	343.942	645.856	510.39	570.204	922.679	773.344	0.00471877	1.2643	up
NC_052199.1:39432283|39448853	0	0	0	98.311	100.656	65.8165	0.0152236	5.11839	up
NC_052199.1:39502635|39514263	481.519	269.107	401.021	98.311	33.552	98.7248	0.0214799	-1.7021	down
NC_052199.1:39502635|39541816	91.7179	0	36.4564	117.973	285.192	131.633	0.0208567	2.30622	up
NC_052199.1:39502635|39554325	91.7179	645.856	401.021	550.542	536.832	510.078	0.0266361	1.23881	up
NC_052199.1:39615308|39653229	0	53.8213	0	196.622	33.552	65.8165	0.031511	3.23969	up
NC_052199.1:39615308|39666557	0	0	0	294.933	335.52	180.995	0.000880368	6.544	up
NC_052199.1:42003682|42066846	0	0	0	137.635	83.88	82.2707	0.0112932	5.29927	up
NC_052199.1:42063345|42111610	0	0	0	19.6622	50.328	82.2707	0.0464383	4.37664	up
NC_052199.1:42232527|42249564	0	0	0	137.635	16.776	115.179	0.0156105	5.12513	up
NC_052199.1:42380714|42382654	0	0	0	39.3244	100.656	16.4541	0.0458311	4.39127	up
NC_052199.1:42488860|42489355	22.9295	53.8213	72.9129	589.866	503.28	526.532	8.8538e-07	4.06322	up
NC_052199.1:42488860|42489422	22.9295	0	0	78.6488	83.88	98.7248	0.0357071	3.26889	up
NC_052199.1:44500188|44507820	183.436	592.034	255.195	0	67.104	32.9083	0.00627297	-2.54085	down
NC_052199.1:45153728|45161050	275.154	430.571	182.282	39.3244	33.552	49.3624	0.0156557	-2.12799	down
NC_052199.1:45158498|45161050	114.647	53.8213	145.826	0	0	16.4541	0.0489048	-3.18029	down
NC_052199.1:45167262|45173245	91.7179	161.464	36.4564	157.298	251.64	246.812	0.0247894	1.82957	up
NC_052199.1:45518572|45538284	298.083	215.285	36.4564	0	0	49.3624	0.0356	-2.64345	down
NC_052199.1:45518572|45547373	1582.13	2529.6	911.411	98.311	234.864	345.537	6.92403e-06	-2.19993	down
NC_052199.1:45538217|45547373	206.365	753.498	1057.24	0	150.984	98.7248	0.00218366	-2.28445	down
NC_052199.1:45652733|45663637	0	0	0	235.946	184.536	148.087	0.00238212	6.09995	up
NC_052199.1:45713243|45748126	0	0	36.4564	176.96	33.552	213.904	0.00852781	3.83016	up
NC_052200.1:161168|174503	275.154	484.392	218.739	884.799	956.231	1398.6	2.37843e-07	2.4013	up
NC_052200.1:164400|167096	137.577	53.8213	72.9129	255.609	335.52	411.353	0.00144832	2.35972	up
NC_052200.1:164400|174503	137.577	322.928	364.564	1160.07	1023.34	1201.15	9.57674e-09	2.72779	up
NC_052200.1:168831|174503	710.814	538.213	364.564	1415.68	1191.1	1201.15	7.25112e-06	1.81354	up
NC_052200.1:2169239|2198471	2017.79	2421.96	2187.39	373.582	603.936	608.803	5.81146e-05	-1.41879	down
NC_052200.1:2169239|2213250	619.096	753.498	619.759	137.635	67.104	164.541	0.00260708	-1.7688	down
NC_052200.1:2169239|2225358	137.577	53.8213	36.4564	334.257	268.416	246.812	0.00369183	2.3053	up
NC_052200.1:2384589|2398810	0	0	0	58.9866	67.104	32.9083	0.0420142	4.44269	up
NC_052200.1:3975277|3975812	0	0	0	117.973	33.552	49.3624	0.0272328	4.75275	up
NC_052200.1:5154839|5163605	0	0	72.9129	275.271	117.432	49.3624	0.0152739	3.05346	up
NC_052200.1:5604564|5629005	664.955	645.856	546.847	157.298	184.536	197.45	0.0339693	-1.14963	down
NC_052200.1:5622338|5629005	3714.57	5113.02	4885.16	983.11	1207.87	1020.16	3.92099e-07	-1.45069	down
NC_052200.1:6274315|6279848	114.647	322.928	437.477	58.9866	50.328	0	0.018203	-2.27126	down
NC_052200.1:9484167|9496399	45.8589	53.8213	36.4564	137.635	218.088	164.541	0.0132022	2.46416	up
NC_052200.1:10806548|10824831	619.096	753.498	364.564	176.96	33.552	197.45	0.0271166	-1.42287	down
NC_052200.1:12085426|12100387	0	0	0	393.244	536.832	411.353	0.000175534	7.1785	up
NC_052200.1:12085430|12100387	0	0	0	98.311	67.104	180.995	0.00850308	5.46421	up
NC_052200.1:13447378|13447720	0	0	0	78.6488	50.328	115.179	0.0180879	5.01467	up
NC_052200.1:30704693|30711699	0	0	0	98.311	33.552	32.9083	0.0396585	4.48967	up
NC_052200.1:32395970|32396432	1467.49	1453.18	1567.63	393.244	436.176	345.537	0.000819058	-1.30575	down
NC_052200.1:38595088|38609569	0	0	0	117.973	33.552	16.4541	0.039699	4.49931	up
NC_052200.1:38675116|38744790	0	0	0	334.257	100.656	82.2707	0.00328903	5.96367	up
NC_052200.1:40723691|40733758	0	0	0	78.6488	16.776	82.2707	0.0348199	4.58738	up
NC_052200.1:40774812|40791965	22.9295	0	36.4564	176.96	268.416	246.812	0.000880481	3.77927	up
NC_052200.1:40795585|40846529	0	0	0	117.973	50.328	16.4541	0.0331213	4.62621	up
NC_052200.1:45306225|45322549	68.7884	161.464	109.369	0	0	0	0.0188119	-5.0982	down
NC_052201.1:226798|228098	0	161.464	0	1179.73	721.368	394.899	0.000299336	4.49411	up
NC_052201.1:226798|304765	0	0	36.4564	648.853	268.416	213.904	6.44603e-05	5.22472	up
NC_052201.1:12321622|12322646	0	0	0	137.635	33.552	65.8165	0.0196553	4.96874	up
NC_052201.1:12391448|12394970	0	0	0	117.973	33.552	164.541	0.0107805	5.33912	up
NC_052201.1:12394065|12394970	22.9295	0	0	216.284	201.312	131.633	0.00227389	4.2834	up
NC_052201.1:12439361|12440449	45.8589	107.643	182.282	19.6622	0	0	0.0498347	-3.12545	down
NC_052201.1:12682008|12685211	0	0	36.4564	196.622	268.416	230.358	0.00072231	4.54613	up
NC_052201.1:15667564|15669398	0	0	0	19.6622	67.104	98.7248	0.0325984	4.63382	up
NC_052201.1:18353638|18374451	22.9295	0	0	235.946	33.552	32.9083	0.0283073	3.46282	up
NC_052201.1:22711428|22718018	0	0	0	98.311	50.328	82.2707	0.0201618	4.94367	up
NC_052201.1:23336250|23338511	0	0	0	58.9866	50.328	49.3624	0.0415768	4.44797	up
NC_052201.1:24168186|24195950	137.577	161.464	72.9129	0	0	0	0.0146378	-5.25419	down
NC_052201.1:24175012|24195950	45.8589	107.643	72.9129	0	0	0	0.0417913	-4.56128	down
NC_052201.1:27765735|27774587	0	0	0	98.311	16.776	49.3624	0.0403027	4.48315	up
NC_052201.1:27931769|28011270	0	0	0	58.9866	16.776	131.633	0.0265755	4.78094	up
NC_052201.1:28026296|28042801	0	0	0	58.9866	100.656	98.7248	0.0161128	5.08467	up
NC_052201.1:28877539|28914141	137.577	161.464	36.4564	0	16.776	0	0.0461584	-3.21629	down
NC_052201.1:29935525|29941561	22.9295	53.8213	109.369	1002.77	939.455	888.523	3.47285e-10	4.56369	up
NC_052201.1:29935525|29951007	22.9295	0	0	393.244	150.984	246.812	0.000418713	4.78978	up
NC_052201.1:29935525|29954568	0	0	0	117.973	16.776	16.4541	0.0488113	4.35244	up
NC_052201.1:29977196|30007243	0	0	0	78.6488	83.88	65.8165	0.0206193	4.92684	up
NC_052201.1:29983772|30007243	0	0	0	294.933	50.328	65.8165	0.00605863	5.66325	up
NC_052201.1:32052831|32081015	3072.55	1614.64	2223.84	2634.74	3506.18	3290.83	0.000956182	1.02703	up
NC_052201.1:32068726|32081015	22.9295	53.8213	0	137.635	134.208	65.8165	0.0324919	2.71382	up
NC_052201.1:32381577|32401435	114.647	0	36.4564	137.635	184.536	164.541	0.043845	1.95585	up
NC_052201.1:32455009|32463746	45.8589	161.464	182.282	216.284	218.088	312.629	0.0294983	1.63873	up
NC_052201.1:32863608|32905612	0	0	0	2733.05	2315.09	1546.69	1.91295e-07	9.1713	up
NC_052201.1:32878759|32887429	0	0	0	78.6488	50.328	49.3624	0.0335152	4.60256	up
NC_052201.1:33410527|33420563	68.7884	0	72.9129	294.933	587.16	378.445	2.90952e-05	3.46333	up
NC_052201.1:35676252|35747449	0	0	0	19.6622	117.432	16.4541	0.0493238	4.34523	up
NC_052201.1:35676252|35825117	0	0	0	78.6488	67.104	65.8165	0.0239671	4.82877	up
NC_052201.1:38628650|38633485	68.7884	107.643	36.4564	0	0	0	0.0460935	-4.49183	down
NC_052201.1:38887974|39038292	114.647	161.464	72.9129	19.6622	0	0	0.0417854	-3.19849	down
NC_052201.1:40679480|40737861	642.025	1399.35	692.672	1907.23	1694.38	1497.33	1.32169e-05	1.58989	up
NC_052201.1:42572947|42655975	22.9295	0	0	137.635	67.104	180.995	0.0100932	3.80368	up
NC_052201.1:42634838|42655975	6489.04	3875.13	4046.66	1848.25	2315.09	1661.87	0.022463	-0.704753	down
NC_052201.1:43096424|43097602	68.7884	107.643	36.4564	314.595	318.744	197.45	0.00192296	2.5737	up
NC_052202.1:4146560|4160264	0	53.8213	36.4564	58.9866	218.088	131.633	0.0184808	2.89373	up
NC_052202.1:4179681|4189208	22.9295	0	0	78.6488	100.656	98.7248	0.0296557	3.35207	up
NC_052202.1:5319809|5329783	22.9295	0	0	137.635	100.656	49.3624	0.0278249	3.39557	up
NC_052202.1:7339588|7340640	68.7884	0	0	137.635	100.656	197.45	0.0192705	2.7213	up
NC_052202.1:8552699|8578550	0	0	0	58.9866	117.432	32.9083	0.0256903	4.7919	up
NC_052202.1:8673067|8674311	114.647	53.8213	72.9129	0	0	0	0.0328811	-4.73857	down
NC_052202.1:8673650|8674311	91.7179	53.8213	109.369	0	0	0	0.0301426	-4.79622	down
NC_052202.1:8904475|8907474	0	53.8213	0	609.528	973.007	608.803	6.03264e-07	6.13625	up
NC_052202.1:8904720|8907474	0	0	0	157.298	167.76	115.179	0.00466273	5.77322	up
NC_052202.1:9200898|9203541	0	0	36.4564	58.9866	67.104	131.633	0.0416706	3.1284	up
NC_052202.1:9370860|9383431	0	0	0	98.311	50.328	16.4541	0.0404504	4.4804	up
NC_052202.1:12989673|12993834	0	0	0	58.9866	16.776	82.2707	0.0431289	4.43246	up
NC_052202.1:13460699|13468470	0	0	0	39.3244	50.328	65.8165	0.0434145	4.41823	up
NC_052202.1:14346311|14346998	0	0	0	216.284	385.848	279.72	0.000685041	6.64814	up
NC_052202.1:17226177|17247162	0	0	0	137.635	167.76	148.087	0.00430545	5.8125	up
NC_052202.1:17231467|17247162	0	0	0	39.3244	201.312	131.633	0.00760708	5.53141	up
NC_052202.1:17424560|17433342	0	107.643	36.4564	275.271	301.968	213.904	0.000711444	3.33075	up
NC_052202.1:17424560|17444765	68.7884	53.8213	145.826	550.542	637.488	378.445	9.02026e-06	3.08818	up
NC_052202.1:17424560|17463054	22.9295	0	0	117.973	83.88	98.7248	0.0230117	3.46128	up
NC_052202.1:19238704|19240658	22.9295	376.749	36.4564	0	0	0	0.0148454	-5.27059	down
NC_052202.1:19350133|19351574	0	0	0	137.635	50.328	32.9083	0.0229056	4.87096	up
NC_052202.1:19351301|19351574	22.9295	0	0	157.298	150.984	65.8165	0.0114202	3.75306	up
NC_052203.1:8180071|8181934	114.647	161.464	109.369	0	16.776	0	0.02851	-3.41272	down
NC_052203.1:12824946|12825252	114.647	430.571	109.369	0	0	16.4541	0.00544852	-4.07241	down
NC_052203.1:13563546|13573876	0	0	0	19.6622	83.88	65.8165	0.0386478	4.51132	up
NC_052203.1:13962140|13972787	0	0	0	196.622	33.552	65.8165	0.0126942	5.2488	up
NC_052203.1:14576632|14593372	68.7884	215.285	182.282	0	0	16.4541	0.0171088	-3.63362	down
NC_052203.1:14771777|14799830	22.9295	0	0	176.96	33.552	82.2707	0.0276783	3.42504	up
NC_052203.1:16023717|16024240	252.224	699.677	291.651	0	33.552	16.4541	0.000286871	-3.72547	down
NC_052203.1:16078347|16095388	412.73	322.928	692.672	157.298	67.104	65.8165	0.0145185	-1.6734	down
NC_052203.1:19084446|19084870	0	0	0	117.973	50.328	131.633	0.0117428	5.28098	up
NC_052203.1:19892762|19899492	114.647	107.643	109.369	0	0	0	0.0180536	-5.12502	down
NC_052203.1:21226441|21254755	22.9295	53.8213	36.4564	196.622	117.432	213.904	0.00746836	2.83304	up
NC_052203.1:21226441|21288470	0	0	0	19.6622	67.104	131.633	0.0240877	4.84383	up
NC_052203.1:21246129|21254755	0	0	0	39.3244	67.104	82.2707	0.0304365	4.67175	up
NC_052203.1:21276527|21277453	0	53.8213	36.4564	255.609	83.88	361.991	0.00124595	3.6965	up
NC_052203.1:21276527|21277456	0	0	0	216.284	100.656	213.904	0.00288985	6.01266	up
NC_052203.1:26273823|26285349	0	0	0	39.3244	83.88	32.9083	0.0441732	4.4091	up
NC_052203.1:26502190|26529553	0	0	0	78.6488	33.552	32.9083	0.0494196	4.32414	up
NC_052203.1:26502190|26548778	0	0	0	19.6622	134.208	65.8165	0.0242323	4.83971	up
NC_052203.1:26524094|26548778	0	0	0	196.622	268.416	131.633	0.00213229	6.15342	up
NC_052203.1:31510684|31513567	45.8589	0	36.4564	137.635	218.088	164.541	0.00759767	2.89591	up
NC_052203.1:31510684|31536354	0	0	0	58.9866	83.88	16.4541	0.0434571	4.42673	up
NC_052203.1:31533845|31550507	0	0	0	58.9866	83.88	65.8165	0.0248182	4.80655	up
NC_052204.1:1156180|1278092	0	0	0	216.284	67.104	115.179	0.0061091	5.64286	up
NC_052204.1:1158957|1277739	0	0	72.9129	983.11	2197.65	2418.76	5.33498e-12	6.68612	up
NC_052204.1:1586697|1587359	206.365	53.8213	218.739	1730.27	754.92	2270.67	1.12117e-11	3.7755	up
NC_052204.1:2420856|2480740	0	0	36.4564	314.595	100.656	65.8165	0.00516658	4.0067	up
NC_052204.1:2421222|2421410	114.647	107.643	72.9129	0	0	0	0.0231206	-4.96967	down
NC_052204.1:2422490|2517645	0	0	0	137.635	50.328	115.179	0.011477	5.29468	up
NC_052204.1:2424103|2480740	0	269.107	0	1297.71	301.968	510.078	0.0354315	3.37161	up
NC_052204.1:2483517|2517645	0	0	0	78.6488	150.984	49.3624	0.0141487	5.17046	up
NC_052204.1:2672197|2783239	0	0	0	157.298	50.328	98.7248	0.0112759	5.3066	up
NC_052204.1:4179514|4180112	206.365	0	72.9129	609.528	738.144	641.711	1.35238e-06	3.10205	up
NC_052204.1:4179514|4180363	22.9295	0	36.4564	255.609	486.504	378.445	3.40523e-05	4.45505	up
NC_052204.1:4179514|4180445	0	0	0	294.933	50.328	148.087	0.0037178	5.90494	up
NC_052204.1:4850303|4878744	206.365	161.464	291.651	0	0	32.9083	0.00619482	-3.41223	down
NC_052204.1:5232214|5236929	183.436	215.285	401.021	19.6622	33.552	0	0.0041815	-3.13545	down
NC_052204.1:7820760|7834594	45.8589	107.643	182.282	0	0	0	0.0191695	-5.09224	down
NC_052204.1:9038966|9046724	22.9295	215.285	145.826	0	0	0	0.0164108	-5.19365	down
NC_052204.1:11401209|11477004	91.7179	107.643	328.108	0	0	0	0.00670815	-5.703	down
NC_052204.1:11438313|11477004	435.66	107.643	401.021	0	0	0	0.0012158	-6.50336	down
NC_052204.1:11451968|11477004	3278.91	1776.1	1531.17	0	0	0	5.57092e-07	-8.92393	down
NC_052204.1:11476669|11477004	43222	26964.5	20743.7	39.3244	117.432	16.4541	8.7168e-54	-8.31912	down
NC_052204.1:11476669|11498447	68.7884	53.8213	72.9129	0	0	0	0.0499146	-4.43253	down
NC_052204.1:11476669|11542633	68.7884	53.8213	145.826	0	0	0	0.0280874	-4.8448	down
NC_052204.1:11476669|11549025	3187.2	2798.71	2952.97	0	0	0	1.09723e-07	-9.30155	down
NC_052204.1:11476669|11554805	114.647	107.643	36.4564	0	0	0	0.0306915	-4.78576	down
NC_052204.1:11476669|11586678	1605.06	1022.6	1166.61	0	0	0	7.24224e-06	-8.23556	down
NC_052204.1:11716209|11716934	137.577	53.8213	145.826	0	0	16.4541	0.0392652	-3.28926	down
NC_052204.1:13849201|13853260	412.73	107.643	328.108	19.6622	16.776	32.9083	0.00405226	-2.92524	down
NC_052204.1:13863938|13868360	779.602	376.749	619.759	98.311	301.968	82.2707	0.0385641	-1.28748	down
NC_052204.1:16807930|16829736	0	53.8213	0	157.298	0	197.45	0.0233834	3.45264	up
NC_052204.1:16826842|16833434	114.647	161.464	145.826	294.933	285.192	246.812	0.0215237	1.59854	up
NC_052204.1:17042040|17084285	0	0	0	39.3244	50.328	65.8165	0.0434145	4.41823	up
NC_052204.1:17345233|17352302	22.9295	107.643	109.369	0	0	0	0.0392577	-4.61133	down
NC_052204.1:18644490|18649837	206.365	376.749	473.934	0	0	0	0.000995614	-6.57732	down
NC_052204.1:23556643|23564288	22.9295	269.107	72.9129	0	0	0	0.0196508	-5.08428	down
NC_052204.1:24721907|24736718	45.8589	107.643	218.739	0	0	0	0.0154822	-5.22644	down
NC_052204.1:24721907|24799878	206.365	161.464	218.739	19.6622	16.776	49.3624	0.0461144	-2.06041	down
NC_052204.1:25671021|25675656	0	53.8213	0	117.973	150.984	98.7248	0.0125843	3.57903	up
NC_052204.1:28099138|28121726	458.589	914.962	619.759	137.635	251.64	148.087	0.0299427	-1.20357	down
NC_052204.1:28178054|28193619	940.108	807.32	473.934	176.96	167.76	197.45	0.00892131	-1.40699	down
NC_052204.1:28193525|28254523	0	0	0	39.3244	50.328	65.8165	0.0434145	4.41823	up
NC_052204.1:30006945|30052958	825.461	645.856	911.411	255.609	201.312	329.083	0.0447965	-0.98216	down
NC_052204.1:33492468|33507309	1398.7	1130.25	1093.69	216.284	318.744	477.17	0.00584689	-1.21556	down
NC_052204.1:44472333|44474436	0	0	0	137.635	369.072	164.541	0.0015974	6.29041	up
NC_052204.1:44490680|44494450	0	0	0	19.6622	150.984	32.9083	0.029197	4.72184	up
NC_052204.1:44889278|44891805	0	0	0	137.635	184.536	65.8165	0.00659541	5.59988	up
NC_052204.1:44937562|44951500	0	0	0	157.298	301.968	131.633	0.00222945	6.13518	up
NC_052204.1:44952634|44970058	22.9295	0	0	98.311	33.552	148.087	0.0311361	3.3647	up
NC_052204.1:45472073|45473195	22.9295	0	0	137.635	150.984	131.633	0.00687056	3.91731	up
NC_052204.1:45543420|45546756	412.73	484.392	546.847	78.6488	150.984	82.2707	0.0165938	-1.55159	down
NC_052204.1:47137891|47169912	114.647	53.8213	36.4564	0	0	0	0.0449234	-4.51878	down
NC_052204.1:47165688|47169912	0	0	0	334.257	134.208	263.266	0.00119444	6.41749	up
NC_052204.1:47243125|47254553	22.9295	53.8213	0	235.946	201.312	279.72	0.000705702	3.80228	up
NC_052204.1:47244072|47254553	0	0	0	78.6488	16.776	82.2707	0.0348199	4.58738	up
NC_052204.1:47250652|47252376	22.9295	0	0	58.9866	16.776	213.904	0.0325771	3.40083	up
NC_052204.1:47250652|47254553	22.9295	0	0	275.271	33.552	82.2707	0.0116009	3.81808	up
NC_052204.1:47250704|47254553	22.9295	0	0	314.595	16.776	148.087	0.0060458	4.09403	up
NC_052204.1:47252190|47254553	0	0	0	196.622	67.104	164.541	0.00508524	5.73652	up
NC_052204.1:49348758|49353837	45.8589	215.285	72.9129	0	0	0	0.0214934	-5.01827	down
NC_052204.1:49956646|49969227	137.577	53.8213	291.651	0	16.776	0	0.0129498	-3.77918	down
NC_052204.1:51764831|51765500	0	0	0	58.9866	16.776	115.179	0.0308762	4.67586	up
NC_052204.1:59866146|59866364	22.9295	161.464	145.826	0	0	0	0.0217618	-5.01505	down
NC_052204.1:61855820|61876157	0	0	0	39.3244	100.656	49.3624	0.0308193	4.66552	up
NC_052204.1:63048135|63147849	0	0	0	39.3244	201.312	148.087	0.00685552	5.58727	up
NC_052205.1:1251539|1260681	0	0	0	78.6488	33.552	49.3624	0.0404557	4.47081	up
NC_052205.1:1766014|1783631	0	0	0	98.311	150.984	65.8165	0.0106553	5.33582	up
NC_052205.1:2004293|2035611	389.801	107.643	182.282	19.6622	16.776	0	0.00486398	-3.47932	down
NC_052205.1:2551877|2555054	0	0	0	353.92	201.312	296.174	0.000749609	6.61163	up
NC_052205.1:2759757|2760890	137.577	0	218.739	963.448	184.536	1530.23	0.00346145	3.29064	up
NC_052205.1:3422811|3423088	894.249	753.498	401.021	3322.91	2868.69	2501.03	8.2394e-14	2.67029	up
NC_052205.1:5197870|5199531	0	0	0	78.6488	134.208	164.541	0.00690235	5.57307	up
NC_052205.1:7863360|7881261	91.7179	107.643	72.9129	0	0	0	0.0276958	-4.84946	down
NC_052205.1:9608815|9635471	68.7884	53.8213	109.369	707.839	486.504	510.078	1.49065e-06	3.40757	up
NC_052205.1:9995689|10010091	22.9295	53.8213	0	196.622	100.656	180.995	0.00710812	3.22133	up
NC_052205.1:9995689|10026256	343.942	645.856	364.564	865.137	486.504	888.523	0.00305337	1.40672	up
NC_052205.1:10159404|10193622	22.9295	161.464	109.369	334.257	352.296	526.532	0.000151257	2.82262	up
NC_052205.1:10237113|10290800	0	0	36.4564	117.973	100.656	197.45	0.00771633	3.81595	up
NC_052205.1:10258685|10290800	0	0	0	98.311	117.432	98.7248	0.0104393	5.34318	up
NC_052205.1:10258685|10386623	0	0	0	117.973	83.88	49.3624	0.0171605	5.04725	up
NC_052205.1:11382220|11446438	229.295	107.643	182.282	0	0	0	0.00622661	-5.73756	down
NC_052205.1:11409114|11446438	275.154	161.464	364.564	39.3244	50.328	0	0.0116117	-2.48923	down
NC_052205.1:13606918|13612114	0	0	0	58.9866	33.552	65.8165	0.0418559	4.44552	up
NC_052205.1:14245868|14250702	687.884	538.213	182.282	19.6622	67.104	65.8165	0.00154295	-2.51909	down
NC_052205.1:18367261|18406960	45.8589	0	0	137.635	83.88	115.179	0.0298014	2.85147	up
NC_052205.1:18367261|18457601	0	0	0	137.635	67.104	148.087	0.00804969	5.49168	up
NC_052205.1:18367261|18473260	0	0	0	196.622	83.88	16.4541	0.0131866	5.23487	up
NC_052205.1:18734178|18839775	0	0	0	58.9866	67.104	164.541	0.0127861	5.23336	up
NC_052205.1:23944045|23956261	0	0	0	137.635	33.552	148.087	0.0104998	5.35339	up
NC_052205.1:23972591|23979431	0	0	0	19.6622	83.88	65.8165	0.0386478	4.51132	up
NC_052205.1:28457427|28464965	22.9295	107.643	0	176.96	150.984	148.087	0.0143675	2.63805	up
NC_052205.1:31386066|31405070	22.9295	376.749	109.369	0	16.776	0	0.0186373	-3.66196	down
NC_052205.1:32042790|32057460	435.66	861.141	802.042	1455	1878.91	904.977	4.2063e-05	1.67667	up
NC_052205.1:32052764|32066510	137.577	215.285	218.739	570.204	369.072	246.812	0.00726786	1.69554	up
NC_052205.1:32303769|32305336	0	0	0	137.635	67.104	49.3624	0.0168533	5.06126	up
NC_052205.1:32512992|32515489	3003.76	3928.96	3098.8	511.217	486.504	723.982	8.96519e-09	-1.89125	down
NC_052205.1:32934591|32940734	0	0	0	78.6488	83.88	82.2707	0.017823	5.01925	up
NC_052205.1:32934591|32968550	0	0	0	117.973	134.208	98.7248	0.00811127	5.48348	up
NC_052205.1:32934591|32980767	0	53.8213	0	176.96	218.088	213.904	0.00138011	4.32087	up
NC_052205.1:32934591|33013290	0	0	0	196.622	184.536	296.174	0.0014653	6.32215	up
NC_052205.1:32940651|32980767	0	0	0	78.6488	100.656	312.629	0.00375824	5.89691	up
NC_052205.1:32940651|33013290	0	0	0	176.96	100.656	180.995	0.00419533	5.82845	up
NC_052205.1:32940651|33041103	0	0	0	19.6622	67.104	98.7248	0.0325984	4.63382	up
NC_052205.1:32968159|33013290	0	0	36.4564	1278.04	1325.3	1168.24	7.98455e-09	6.91385	up
NC_052205.1:32968159|33041103	0	0	0	393.244	385.848	361.991	0.000296633	6.97953	up
NC_052205.1:32980601|33013290	22.9295	0	0	550.542	335.52	411.353	2.22944e-05	5.46992	up
NC_052205.1:33012095|33041103	0	0	0	137.635	117.432	49.3624	0.0115285	5.29184	up
NC_052205.1:33040536|33099409	0	0	0	78.6488	83.88	49.3624	0.0241426	4.82548	up
NC_052205.1:33040536|33119220	0	0	0	216.284	184.536	115.179	0.00311651	5.97376	up
NC_052205.1:33052028|33073917	0	0	0	19.6622	100.656	49.3624	0.03906	4.50598	up
NC_052205.1:33068561|33073917	0	0	0	137.635	117.432	115.179	0.00709281	5.55523	up
NC_052205.1:33117937|33119220	0	0	0	39.3244	33.552	82.2707	0.0439188	4.41347	up
NC_052205.1:33117937|33259557	0	0	0	19.6622	134.208	16.4541	0.0415621	4.47628	up
NC_052205.1:33166411|33196791	0	0	0	668.515	167.76	197.45	0.000456043	6.83716	up
NC_052205.1:33259447|33268490	0	0	0	19.6622	16.776	115.179	0.0487462	4.35436	up
NC_052205.1:33312262|33353196	0	0	0	19.6622	16.776	115.179	0.0487462	4.35436	up
NC_052205.1:35371769|35397016	0	0	0	98.311	16.776	49.3624	0.0403027	4.48315	up
NC_052205.1:35371769|35405004	0	0	36.4564	570.204	956.231	641.711	6.77117e-07	6.13708	up
NC_052206.1:533030|535668	229.295	161.464	182.282	668.515	436.176	444.262	0.000605394	1.98468	up
NC_052206.1:533030|566910	0	0	0	58.9866	33.552	131.633	0.022099	4.89405	up
NC_052206.1:2356848|2372607	0	0	0	58.9866	33.552	82.2707	0.0350249	4.575	up
NC_052206.1:8341627|8358342	458.589	269.107	218.739	570.204	553.608	329.083	0.0327404	1.16211	up
NC_052206.1:15681350|15685096	458.589	430.571	1093.69	58.9866	33.552	32.9083	1.69357e-05	-3.30474	down
NC_052206.1:20053352|20085008	0	0	0	393.244	318.744	477.17	0.000260495	7.03146	up
NC_052206.1:20070847|20076924	0	0	109.369	196.622	117.432	345.537	0.00345611	3.11404	up
NC_052206.1:20070847|20085008	91.7179	269.107	583.303	865.137	939.455	987.248	1.69e-05	2.22972	up
NC_052206.1:20575769|20598444	114.647	215.285	145.826	0	0	16.4541	0.0144957	-3.68756	down
NC_052206.1:21827179|21832361	0	0	0	707.839	1191.1	822.707	1.28811e-05	8.05802	up
NC_052206.1:21861254|21892004	0	0	0	58.9866	100.656	98.7248	0.0161128	5.08467	up
NC_052206.1:21868276|21887476	0	0	0	19.6622	83.88	49.3624	0.0466215	4.37363	up
NC_052206.1:21873159|21892004	0	0	0	58.9866	67.104	32.9083	0.0420142	4.44269	up
NC_052206.1:21941985|21967864	0	0	0	19.6622	100.656	65.8165	0.0327094	4.63138	up
NC_052206.1:22045162|22097111	0	0	0	157.298	100.656	49.3624	0.0113135	5.30449	up
NC_052206.1:22045162|22104838	0	0	0	176.96	301.968	213.904	0.00139103	6.34482	up
NC_052206.1:22045162|22149415	0	0	0	19.6622	83.88	65.8165	0.0386478	4.51132	up
NC_052206.1:22129463|22149415	0	0	0	137.635	33.552	32.9083	0.0270172	4.76459	up
NC_052206.1:22163270|22163969	22.9295	0	0	452.231	234.864	361.991	8.269e-05	5.17829	up
NC_052206.1:22163270|22175077	0	0	0	176.96	167.76	32.9083	0.00735263	5.55201	up
NC_052206.1:22172646|22179385	0	53.8213	0	157.298	268.416	115.179	0.00268079	4.13266	up
NC_052206.1:22363483|22371805	0	0	36.4564	58.9866	100.656	82.2707	0.0495318	3.0358	up
NC_052206.1:24097479|24110938	22.9295	0	0	412.906	184.536	246.812	0.000289082	4.87902	up
NC_052206.1:24218765|24253688	0	0	0	176.96	117.432	164.541	0.00416457	5.83037	up
NC_052206.1:24241514|24253688	0	0	0	19.6622	83.88	65.8165	0.0386478	4.51132	up
NC_052206.1:25736111|25774953	0	0	0	216.284	184.536	180.995	0.00222059	6.13121	up
NC_052206.1:25757391|25772690	0	0	0	117.973	184.536	82.2707	0.00666064	5.59243	up
NC_052206.1:27064418|27084396	0	53.8213	0	58.9866	117.432	98.7248	0.0354004	3.14735	up
NC_052206.1:28412712|28429955	0	0	0	39.3244	67.104	115.179	0.0224198	4.87996	up
NC_052206.1:28469226|28481352	0	0	0	39.3244	67.104	49.3624	0.043498	4.41679	up
NC_052206.1:28645098|28663539	0	0	0	98.311	33.552	82.2707	0.0237484	4.84134	up
NC_052206.1:28882600|29057417	389.801	807.32	437.477	904.461	1241.42	1135.34	4.16117e-05	1.6927	up
NC_052206.1:28888460|29057417	22.9295	0	36.4564	58.9866	218.088	164.541	0.0113697	3.13561	up
NC_052206.1:28903105|29057417	45.8589	53.8213	0	176.96	469.728	329.083	0.000152554	3.74431	up
NC_052206.1:28931048|29057417	68.7884	107.643	36.4564	452.231	385.848	411.353	3.66405e-05	3.16498	up
NC_052206.1:29589559|29594156	0	0	0	98.311	33.552	49.3624	0.032895	4.62024	up
NC_052207.1:17998608|18007268	68.7884	53.8213	72.9129	0	0	0	0.0499146	-4.43253	down
NC_052207.1:35628916|35657420	160.506	107.643	145.826	0	16.776	0	0.0204218	-3.56394	down
NC_052207.1:38242547|38415817	0	0	0	137.635	134.208	82.2707	0.00798572	5.49324	up
NC_052207.1:39855557|40002249	0	0	0	78.6488	16.776	65.8165	0.0414776	4.46026	up
NC_052207.1:39855639|40018044	366.872	322.928	364.564	117.973	83.88	16.4541	0.0341317	-1.63984	down
NC_052207.1:52735940|52808213	0	0	0	98.311	134.208	16.4541	0.0188881	5.00391	up
NC_052207.1:57703918|57762864	45.8589	53.8213	109.369	0	0	0	0.0458516	-4.49695	down
NC_052207.1:58142703|58235967	0	0	0	117.973	67.104	16.4541	0.0280892	4.73944	up
NC_052207.1:63252393|63401029	481.519	645.856	255.195	98.311	83.88	82.2707	0.0128362	-1.70819	down
NC_052207.1:63562155|63562514	91.7179	53.8213	182.282	157.298	352.296	296.174	0.0157017	1.83498	up
NC_052207.1:65076582|65079807	114.647	53.8213	109.369	117.973	318.744	312.629	0.0162876	1.91794	up
NC_052207.1:69495387|69505686	0	0	0	39.3244	83.88	197.45	0.0106326	5.3483	up
NC_052207.1:69495387|69511227	0	0	0	19.6622	184.536	131.633	0.0100674	5.3853	up
NC_052207.1:69495387|69538624	0	0	0	58.9866	100.656	49.3624	0.0250973	4.80167	up
NC_052207.1:79541982|79542676	527.378	861.141	401.021	19.6622	83.88	0	4.64592e-05	-3.35504	down
NC_052207.1:81851196|81851843	45.8589	215.285	72.9129	0	0	0	0.0214934	-5.01827	down
NC_052207.1:82240473|82249060	1100.61	753.498	802.042	78.6488	100.656	115.179	1.0147e-05	-2.53624	down
NC_052207.1:83636201|83646487	1788.5	2099.03	1640.54	255.609	167.76	394.899	5.95895e-07	-2.10126	down
NC_052207.1:83645627|83646487	1582.13	1076.43	911.411	19.6622	184.536	180.995	4.32496e-06	-2.56069	down
NC_052207.1:84311949|84322019	22.9295	161.464	255.195	0	16.776	0	0.0242115	-3.54082	down
NC_052207.1:89958667|89971314	527.378	538.213	619.759	78.6488	201.312	115.179	0.0163704	-1.44583	down
NC_052207.1:93498640|93501212	389.801	538.213	765.585	0	33.552	82.2707	0.000100101	-3.10433	down
NC_052207.1:93624047|93632574	68.7884	53.8213	72.9129	0	0	0	0.0499146	-4.43253	down
NC_052207.1:97932221|97940219	252.224	161.464	473.934	39.3244	83.88	32.9083	0.030293	-1.85411	down
NC_052207.1:101784263|101796892	137.577	376.749	328.108	39.3244	16.776	16.4541	0.00631536	-2.76128	down
NC_052207.1:106014629|106185554	0	0	0	137.635	117.432	82.2707	0.00892263	5.4325	up
NC_052208.1:3121624|3122339	45.8589	107.643	72.9129	0	0	0	0.0417913	-4.56128	down
NC_052208.1:6502047|6541194	642.025	484.392	1093.69	98.311	33.552	197.45	0.000983813	-2.09944	down
NC_052208.1:6502047|6557198	664.955	807.32	984.324	19.6622	67.104	115.179	6.75361e-06	-2.89388	down
NC_052208.1:6627751|6637202	252.224	430.571	291.651	39.3244	83.88	32.9083	0.0191091	-1.92491	down
NC_052208.1:11491779|11492460	183.436	269.107	255.195	0	0	0	0.00310907	-6.07944	down
NC_052208.1:11597616|11603633	183.436	107.643	72.9129	0	0	0	0.0144119	-5.26841	down
